# Supplementary material for: Development and Application of Genomic Resources in an Endangered Palaeoendemic Tree, Parrotia subaequalis (Hamamelidaceae) From Eastern China
Source: Front Plant Sci. 2018 Mar 1;9:246. doi: 10.3389/fpls.2018.00246 (PMC5838013; doi:10.3389/fpls.2018.00246)
Supplement: Supplementary file 5 [file Table5.XLSX]

## Sheet: TX
Table S5. A total of cpSSR loci identified and cpSSR loci selected for polymorphism tests.
P. subaequalis (TX)								P. subaequalis (SJD)
ID	SSR nr.	SSR type	SSR	size	start	end	gene position	ID	SSR nr.	SSR type	SSR	size	start	end	gene position	Selected locus ID
TX_consensus	1	p1	(A)11	11	23	33	IGS(trnH-GUG)	SJD_consensus	1	p1	(A)12	12	22	33	IGS(trnH-GUG)	PasC1
TX_consensus	2	p1	(A)12	12	382	393	IGS(trnH-psbA)	SJD_consensus	2	p1	(A)12	12	382	393	IGS(trnH-psbA)
TX_consensus	3	p4	(TGAA)3	12	1755	1766	IGS(psbA-matK)	SJD_consensus	3	p4	(TGAA)3	12	1755	1766	IGS(psbA-matK)
TX_consensus	4	p1	(A)10	10	3850	3859	IGS(matK-trnK)	SJD_consensus	4	p1	(A)10	10	3850	3859	IGS(matK-trnK)
TX_consensus	5	p1	(A)10	10	4770	4779	IGS(trnK-rps16)	SJD_consensus	5	p1	(A)11	11	4770	4780	IGS(trnK-rps16)
								SJD_consensus	6	p1	(T)10	10	5085	5095	IGS(trnK-rps16)
TX_consensus	6	p1	(C)10	10	5184	5194	IGS(rps16-trnQ)	SJD_consensus	7	p1	(C)12	12	5185	5197	IGS(rps16-trnQ)	PasC2
TX_consensus	7	p1	(T)11	11	5592	5602	IGS(rps16-trnQ)	SJD_consensus	8	p1	(T)14	14	5598	5611	IGS(rps16-trnQ)	PasC3
TX_consensus	8	p1	(T)13	13	6502	6513	IGS(rps16-trnQ)	SJD_consensus	9	p1	(T)10	10	6502	6511	IGS(rps16-trnQ)	PasC4
TX_consensus	9	p4	(ATAC)3	16	7051	7059	IGS(rps16-trnQ)	SJD_consensus	10	p4	(ATAC)4	16	7061	7076	IGS(rps16-trnQ)	PasC5
								SJD_consensus	11	p1	(T)10	10	7770	7779	IGS(rps16-trnQ)
TX_consensus	10	p1	(A)12	12	9732	9743	IGS(trnS-trnG)	SJD_consensus	12	p1	(A)10	10	9738	9747	IGS(trnS-trnG)	PasC6
TX_consensus	11	p1	(T)10	10	10400	10409	IGS(trnS-trnG)	SJD_consensus	13	p1	(T)11	11	10412	10422	IGS(trnS-trnG)
								SJD_consensus	14	p1	(T)11	11	10774	10784	IGS(trnS-trnG)
TX_consensus	12	p1	(A)15	15	12869	12883	IGS(atpA-atpF)	SJD_consensus	15	p1	(A)15	15	12883	12897	IGS(atpA-atpF)
TX_consensus	13	c	(A)10tatatgtaattgtcagcaaagttgtttc(T)14	52	13556	13607	Intron(atpF)	SJD_consensus	16	c	(A)10tatatgtaattgtcagcaaagttgtttc(T)11	49	13570	13618	Intron(atpF)
TX_consensus	14	p1	(T)10	10	14326	14335	IGS(atpF-atpH)	SJD_consensus	17	p1	(T)10	10	14337	14346	IGS(atpF-atpH)
TX_consensus	15	p1	(A)12	12	14616	14627	IGS(atpF-atpH)	SJD_consensus	18	p1	(A)14	14	14616	14629	IGS(atpF-atpH)	PasC7
TX_consensus	16	p1	(T)10	10	15866	15875	IGS(atpF-atpH)
TX_consensus	17	p1	(A)10	10	16007	16016	IGS(atpH-atpI)	SJD_consensus	19	p1	(A)10	10	16014	16023	IGS(atpH-atpI)
TX_consensus	18	p1	(T)12	12	17705	17716	CDS rps2	SJD_consensus	20	p1	(T)11	11	17712	17722	IGS(rps2-rpoC2)
TX_consensus	19	p1	(T)13	13	19946	19958	CDS rpoC2	SJD_consensus	21	p1	(T)13	13	19952	19964	CDS rpoC2
TX_consensus	20	p2	(AT)5	10	21325	21334	CDS rpoC2	SJD_consensus	22	p2	(AT)5	10	21331	21340	CDS rpoC2
TX_consensus	21	p1	(A)12	10	23974	23985	LSC rpoC1 intron	SJD_consensus	23	p1	(A)10	10	23974	23983	LSC rpoC1 intron	PasC8
							CDS rpoB	SJD_consensus	24	p1	(T)10	10	27652	27661	CDS rpoC2
TX_consensus	22	c	(T)10agtacttaacttttttcgtggattccattgttcaaaaaatgattcgcagagaagagagatctttttacc(TA)6	91	28706	28796	IGS(rpoB-trnC)	SJD_consensus	25	c	(T)11agtacttaacttttttcgtggattccattgttcaaaaaatgattcgcagagaagagagatctttttacc(TA)5	90	28713	28802	IGS(rpoB-trnC)
TX_consensus	23	p1	(A)11	11	29402	29412	IGS(rpoB-trnC)	SJD_consensus	26	p1	(A)11	11	29410	29420	IGS(rpoB-trnC)
TX_consensus	24	p1	(A)12	12	31139	31150	IGS(petN-psbM)	SJD_consensus	27	p1	(A)10	10	31148	31157	IGS(petN-psbM)	PasC9
TX_consensus	25	p4	(TTCT)2	8	32012	32019	IGS(psbM-trnD)	SJD_consensus	28	p4	(TTCT)3	12	32019	32030	IGS(psbM-trnD)	PasC10
TX_consensus	26	p1	(A)10	10	32301	32310	IGS(psbM-trnD)	SJD_consensus	29	p1	(A)10	10	32308	32317	IGS(psbM-trnD)
TX_consensus	27	p1	(A)10	10	32792	32801	IGS(psbM-trnD)	SJD_consensus	30	p1	(A)10	10	32799	32808	IGS(psbM-trnD)
TX_consensus	28	p2	(TA)5	10	33924	33933	IGS(trnE-trnT)	SJD_consensus	31	p2	(TA)5	10	33939	33948	IGS(trnE-trnT)
TX_consensus	29	p1	(A)12	12	35272	35283	IGS(trnT-psbD)	SJD_consensus	32	p1	(A)12	12	35290	35301	IGS(trnT-psbD)
TX_consensus	30	p1	(A)11	11	35391	35401	IGS(trnT-psbD)	SJD_consensus	33	p1	(A)10	10	35409	35418	IGS(trnT-psbD)
TX_consensus	31	p1	(T)10	10	38444	38453	IGS(psbC-trnS)	SJD_consensus	34	p1	(T)11	11	38461	38471	IGS(psbC-trnS)
TX_consensus	32	p5	(TATTT)2	10	38669	38678	IGS(trnS-psbZ)	SJD_consensus	35	p5	(TATTT)3	15	38687	38701	IGS(trnS-psbZ)	PasC11
							IGS(trnG-trnfM)	SJD_consensus	36	p1	(T)10	10	39821	39830	IGS(trnG-trnfM)
TX_consensus	33	p1	(A)15	15	40462	40476	IGS(trnfM-psaB)	SJD_consensus	37	p1	(A)13	13	40499	40511	IGS(rps14-psaB)	PasC12
TX_consensus	34	p2	(AT)5	10	45434	45443	IGS(psaA-ycf3)	SJD_consensus	38	p2	(AT)5	10	45469	45478	IGS(psaA-ycf3)
TX_consensus	35	p1	(A)15	15	47475	47489	Intron(ycf3)	SJD_consensus	39	p1	(A)14	14	47510	47523	Intron(ycf3)
TX_consensus	36	p1	(A)11	11	47736	47746	IGS(ycf3-trnS)	SJD_consensus	40	p1	(A)11	11	47770	47780	IGS(ycf3-trnS)
TX_consensus	37	p2	(TA)6	12	48978	48989	IGS(rps4-trnT)	SJD_consensus	41	p2	(TA)6	12	49012	49023	IGS(rps4-trnT)
TX_consensus	38	p3	(TTA)4	12	49555	49566	IGS(trnT-trnL)	SJD_consensus	42	p3	(TTA)4	12	49589	49600	IGS(trnT-trnL)
TX_consensus	39	p1	(A)10	10	50464	50473	Intron(trnL)	SJD_consensus	43	p1	(A)11	11	50498	50508	Intron(trnL)
TX_consensus	40	p1	(T)10	10	51515	51524	IGS(trnF-ndhJ)	SJD_consensus	44	p1	(T)11	11	51550	51560	IGS(trnF-ndhJ)
TX_consensus	41	p1	(T)16	16	51698	51713	IGS(trnF-ndhJ)	SJD_consensus	45	p1	(T)16	16	51734	51749	IGS(trnF-ndhJ)
TX_consensus	42	p1	(T)12	12	51890	51901	IGS(trnF-ndhJ)	SJD_consensus	46	p1	(T)13	13	51926	51938	IGS(trnF-ndhJ)
TX_consensus	43	p1	(T)10	10	57802	57811	CDS atpB	SJD_consensus	47	p1	(T)10	10	57839	57848	CDS atpB
								SJD_consensus	48	p1	(A)10	10	60512	60521	IGS(rbcL-accD)
TX_consensus	44	p2	(AT)5	10	62633	62642	IGS(accD-psaI)	SJD_consensus	49	p2	(AT)5	10	62671	62680	IGS(accD-psaI)
TX_consensus	45	p2	(TC)5	10	64915	64924	CDS(cemA)	SJD_consensus	50	p2	(TC)5	10	64953	64962	CDS(cemA)
TX_consensus	46	p5	(TTCTA)3	15	67002	67016	IGS(petA-psbJ)	SJD_consensus	51	p5	(TTCTA)3	15	67040	67054	IGS(petA-psbJ)
TX_consensus	47	p1	(T)11	11	67248	67258	IGS(petA-psbJ)	SJD_consensus	52	p1	(T)10	10	67382	67391	IGS(petA-psbJ)	PasC13
TX_consensus	48	p4	(TTTC)4	16	68751	68766	IGS(psbE-petL)	SJD_consensus	53	p4	(TTTC)4	16	68789	68804	IGS(psbE-petL)	PasC14
TX_consensus	49	c	(ATA)4aaagacttatatacatatgaaatccaccgt(A)11	53	70419	70471	IGS(trnP-psaJ)	SJD_consensus	54	c	(ATA)4aaagacttatatacatatgaaatccaccgt(A)11	53	70457	70509	IGS(trnP-psaJ)
TX_consensus	50	p2	(TA)5	10	71511	71520	IGS(rpl33-rps18)	SJD_consensus	55	p2	(TA)5	10	71549	71558	IGS(rpl33-rps18)
TX_consensus	51	p3	(GAA)4	12	72070	72081	IGS(rpl18-rpl20)	SJD_consensus	56	p3	(GAA)4	12	72108	72119	IGS(rpl18-rpl20)
TX_consensus	52	p1	(T)10	10	72746	72755	IGS(rpl20-rps12)	SJD_consensus	57	p1	(T)10	10	72784	72793	IGS(rpl20-rps12)
TX_consensus	53	p1	(A)11	11	73966	73976	Intron (LSC clpP)	SJD_consensus	58	p1	(A)15	11	73966	73980	Intron (LSC clpP)	PasC15
TX_consensus	54	p1	(T)10	10	74246	74255	Intron (LSC clpP)
TX_consensus	55	p1	(A)12	12	74904	74915	Intron (LSC clpP)	SJD_consensus	59	p1	(A)12	12	74941	74952	Intron (LSC clpP)
TX_consensus	56	p1	(T)11	11	75265	75275	Intron (LSC clpP)	SJD_consensus	60	p1	(T)12	12	75302	75313	Intron (LSC clpP)
TX_consensus	57	p1	(T)12	12	81514	81525	IGS(petD-rpoA)	SJD_consensus	61	p1	(T)11	11	81552	81562	IGS(petD-rpoA)
TX_consensus	58	p1	(T)10	10	83708	83717	IGS(infA-rps8)	SJD_consensus	62	p1	(T)10	10	83750	83759	IGS(infA-rps8)
TX_consensus	59	p1	(A)12	12	84717	84729	IGS(rpl14-rpl16)	SJD_consensus	63	p1	(A)10	10	84759	84768	IGS(rpl14-rpl16)	PasC16
TX_consensus	60	p1	(T)11	11	87936	87946	IGS(rps19-rpl2)	SJD_consensus	64	p1	(T)12	12	87977	87988	IGS(rps19-rpl2)
TX_consensus	61	p2	(TA)5	10	98201	98210	IGS(trnL-ndhB)	SJD_consensus	65	p2	(TA)5	10	98243	98252	IGS(trnL-ndhB)
TX_consensus	62	p1	(T)11	11	106826	106836	Intron (trnI)	SJD_consensus	66	p1	(T)11	11	106868	106878	Intron (trnI)
TX_consensus	63	p1	(T)12	12	118274	118285	IGS(rpl32-trnL)	SJD_consensus	67	p1	(T)10	10	117232	117241	IGS(ndhF-rpl32)
TX_consensus	64	p1	(A)13	13	117919	117931	IGS(trnL-ccsA)	SJD_consensus	68	p1	(A)11	11	117915	117925	IGS(rpl32-trnL)	PasC17
								SJD_consensus	69	p1	(T)11	11	118319	118329	IGS(rpl32-trnL)
								SJD_consensus	70	p1	(T)10	10	118963	118972	IGS(trnL-ccsA)
TX_consensus	65	p1	(T)16	16	120059	120075	IGS(ccsA-ndhD)	SJD_consensus	71	p1	(T)14	14	120103	120116	IGS(ccsA-ndhD)	PasC18
TX_consensus	66	p2	(AT)7	14	121734	121747	IGS(ndhD-psaC)	SJD_consensus	72	p2	(AT)7	14	121778	121791	IGS(ndhD-psaC)
TX_consensus	67	c	(AAAT)3cgaaatgtttcatgaccttattgacctgaccaggataaaaagttaagttacccta(T)14	81	123400	123480	IGS(ndhG-ndhI)	SJD_consensus	73	c	(AAAT)3cgaaatgtttcatgaccttattgacctgaccaggataaaaagttaagttacccta(T)10	77	123444	123520	IGS(ndhG-ndhI)	PasC19
								SJD_consensus	74	p1	(A)10	10	123741	123750	IGS(ndhG-ndhL)
TX_consensus	68	c	(GAAA)3aaaaaatctc(T)15attggaattgcattctttctatttttttcgttgctattcttctttctcaaaaggggactt(A)10	107	125289	125395	Intron (ndhA)	SJD_consensus	75	c*	(GAAA)3(A)10*tctc(T)11attttattggaattgcattctttctatttttttcgttgctattcttctttctcaaaaggggactt(A)10	109	125330	125438	Intron (ndhA)
TX_consensus	69	p1	(A)11	11	140368	140378	Intron (trnI)	SJD_consensus	76	p1	(A)11	11	140411	140421	Intron (trnI)
TX_consensus	70	p2	(AT)5	10	148993	149002	IGS(ndhB-trnL)	SJD_consensus	77	p2	(AT)5	10	149036	149045	IGS(ndhB-trnL)
TX_consensus	71	p1	(A)11	11	159258	159268	CDS rpl2	SJD_consensus	78	p1	(A)12	12	159301	159312	CDS rpl2	PasC20
PS: Marker Gray represents the total 30 polymorphic SSR.
