# Supplementary material for: Development and Application of Genomic Resources in an Endangered Palaeoendemic Tree, Parrotia subaequalis (Hamamelidaceae) From Eastern China
Source: Front Plant Sci. 2018 Mar 1;9:246. doi: 10.3389/fpls.2018.00246 (PMC5838013; doi:10.3389/fpls.2018.00246)
Supplement: Supplementary file 7 [file Table7.XLSX]

## Sheet: Sheet1
Table S7. Candidates of polymorphic nSSRs identified using CandiSSR and nSSR loci selected for polymorphism tests. The SSR loci highlighted in yellow represent 30 candidates of polymorphic SSR loci.
Selected locus ID	nSSR ID	Type	Ref	YLM	Std_dev	MissingRate	Transferability (Similarity)	Upstream_100bp	Downstream_100bp
PasN1	nSSR_1	AAAAG	5|FCCA319ANXX-wHAIPI038427-80_L1_1__SJD_(paired)_trimmed_(paired)_contig_61890:525-749|+	2|FCCA319ANXX_L6_wHAIPI038808-87+1_1_TX_(paired)_trimmed_(paired)_contig_40746:211-220|-	1	0	0.95	AGTATATTTATCAATATACAATTCAAACATTGAATTCAAAACTTAGCAAATTGCTACAATATTTAAATTTGTAGGCATGCTGTTACTTTTCTAGCCATAA	AAAGAGAAACCTTGGTGCACTAGTCATACCAGTGATTTTTTAATTTCAAGTAGGCAGTGTATCTGTTATCTGTTTCTGTGTGATTTTAAACTTTGGAGCT
	nSSR_2	AAAT	5|FCCA319ANXX-wHAIPI038427-80_L1_1__SJD_(paired)_trimmed_(paired)_contig_144385:1058-1277|+	2|FCCA319ANXX_L6_wHAIPI038808-87+1_1_TX_(paired)_trimmed_(paired)_contig_27716:1500-1507|-	1.5	0	0.68	CATATTCATTTTGTTTTTGCTCAAAGTATGAATGTAAATCAACCTTAGTGGCTGTCCTGCAAAAAGTGGAACTAAAGGTAGCAAAAGGACTTTTCGCAAA	AAAATCTTTGGAGGACTTTAAGCATTAAAGTTCTCTTATTTGGGACTTCTGGTCAAATTCTCCATAGATGAAATGAACCATTAAAATCACATAGTGGCTA
PasN2	nSSR_3	AAAT	5|FCCA319ANXX-wHAIPI038427-80_L1_1__SJD_(paired)_trimmed_(paired)_contig_22046:1440-1659|+	3|FCCA319ANXX_L6_wHAIPI038808-87+1_1_TX_(paired)_trimmed_(paired)_contig_162928:134-145|+	1	0	1	TCCGTTTTTACTTTTGTGATCCAAAGAATGGATATGGATCACAAAATTTGCATCTCACTGCTGGAGATGCCCCTAAGCAAAATGAGCCGACTTCTGAACA	CTCAACTTTATTATAATAACAACAATACAAAGTTACAATAAAGTTGCATAAACATCAATGGGATCATCATTGCATGGTTATATAATTTGTTTTAATTTGT
PasN3	nSSR_4	AAAT	5|FCCA319ANXX-wHAIPI038427-80_L1_1__SJD_(paired)_trimmed_(paired)_contig_80563:656-875|+	3|FCCA319ANXX_L6_wHAIPI038808-87+1_1_TX_(paired)_trimmed_(paired)_contig_154076:521-532|-	1	0	1	CATTGTTAAAATGGTGCAAAATGATAATTTCAGCCAAGGTTGCTACTAGCTGCCATCAAGCATAATCATGCTAATAAATATCCACAGTATATCAAAGATA	AAAAATAAACCAGAACTGATTCCTTAAAAAATTAGAATAGAAGCCTTAAGGGCGTTTGTTTATTTATCAATTCCAGGTTAAGAAAGAAATAAAGAATTGC
	nSSR_5	AAAT	5|FCCA319ANXX-wHAIPI038427-80_L1_1__SJD_(paired)_trimmed_(paired)_contig_92184:408-627|+	3|FCCA319ANXX_L6_wHAIPI038808-87+1_1_TX_(paired)_trimmed_(paired)_contig_127219:545-556|+	1	0	0.99	ATGGCAATACACCACTTGGCCACCTTTTTTGTGAAGCTCAAAACCAAGTTTATTTTTTTGCTTCCAGAAAACAAGAGAAACACTTCCCAAATTACAACCA	AAAAGAAACAAGGACCTGAGTAGTGATGATAAGTATCCAACCAGCCAAAAACGAAATATTCCGGCGATAAAACGCCTTGATAATGTTAACAATACCAACA
	nSSR_6	AAC	5|FCCA319ANXX-wHAIPI038427-80_L1_1__SJD_(paired)_trimmed_(paired)_contig_102041:230-444|+	2|FCCA319ANXX_L6_wHAIPI038808-87+1_1_TX_(paired)_trimmed_(paired)_contig_323469:166-171|+	1.5	0	0.76	TCTGACTAATTCTTTTGCCACATCCACCAACATCACCCCTTTTCAGTGACAAACCTCACAGCATAAATAAAAGAATGAAGCAAAACAAAATAATAATAAT	AAAACCAACAAGAACAAAATATTAACAAAAACAAATACAATTGCAGTAATATTAATAGTCCTTCAAATCTAAACTCAGTTTGGGGACCATCTCAGCCGCC
	nSSR_7	AAC	5|FCCA319ANXX-wHAIPI038427-80_L1_1__SJD_(paired)_trimmed_(paired)_contig_194079:45-259|+	2|FCCA319ANXX_L6_wHAIPI038808-87+1_1_TX_(paired)_trimmed_(paired)_contig_342130:102-107|+	1.5	0	0.71	GCTTAACTGATCAGAAGTCTCTGTACGAAACGCTTGCTACCCAAGAGTAACACAAGCAAGCCACTTGTCCTTGAACTTCATATCTGTCTATAACAACAAT	AATATATTCAAGTAAATACGAATAGTTTGGTTTGGTTTGGTTGCATAGAAAAATGTATGAAAAAGAAACAAAATCAGATTAGCAGCTATTTGGCTTCTTT
PasN4	nSSR_8	AAG	11|FCCA319ANXX-wHAIPI038427-80_L1_1__SJD_(paired)_trimmed_(paired)_contig_164092:344-576|+	9|FCCA319ANXX_L6_wHAIPI038808-87+1_1_TX_(paired)_trimmed_(paired)_contig_165778:576-602|+	1	0	1	AGTGGAATCACCACATATATATAGCTAAAGAAGGCATAAATACAACTTTATAAAATGGAGTACAATCCTCAGTAGGTATACAGTCAAAGCAAATCATCAC	ATGAAGAAGACGAGGACGAGGAAGATGAAATAGTGACTAATAAAACATTTGCACCCTTCCTTGTACATTTCAAATACAAAAGCCAATGGAGCCTTTAATG
	nSSR_9	AAG	5|FCCA319ANXX-wHAIPI038427-80_L1_1__SJD_(paired)_trimmed_(paired)_contig_179790:544-758|+	3|FCCA319ANXX_L6_wHAIPI038808-87+1_1_TX_(paired)_trimmed_(paired)_contig_222435:352-360|+	1	0	0.96	ATAAATTAATGCTGAGAAAACCTTGAAAAAGGATTCCAAATGAAATGTTTTAGCTATCGATGGGGCTTCAACTTCTAGAACCAAGCCTAAGGGTAAGGGA	TCCAATCTTAAGCCAAAAGGAGGAATAAAGAAGAATGATACAAAAGGAAAGTGTTTCCACTGTGGCAAAACTGATCACTGGAAAAGAAATTGCAAATTTC
	nSSR_10	AAG	5|FCCA319ANXX-wHAIPI038427-80_L1_1__SJD_(paired)_trimmed_(paired)_contig_228883:265-479|+	2|FCCA319ANXX_L6_wHAIPI038808-87+1_1_TX_(paired)_trimmed_(paired)_contig_39531:951-956|+	1.5	0	0.77	AGACCAATATCAAGCAAGCATTAAACCAAACCTATTCTACATCATGCACTCCTACTCCTAACCATTAATACTCAAACTTAAGATGATTCCTAAAATATAA	TAGAAGAAGACTAACATATGCAAACTACCTAGACTTTCCTAAAATCAAACTATATTATGTAAAAACTCAATACAAGAACAATGGTGTGCTTAAATATACC
	nSSR_11	AAG	5|FCCA319ANXX-wHAIPI038427-80_L1_1__SJD_(paired)_trimmed_(paired)_contig_32144:83-297|+	9|FCCA319ANXX_L6_wHAIPI038808-87+1_1_TX_(paired)_trimmed_(paired)_contig_52053:1142-1168|-	2	0	0.77	GAAAATCATGCTAATAAAACTAATCCCTATCAAGCATACTAAAGAAATATAAAGACTCAACCTAAACATTCATCCCTAACACAATATGAACATAAAAGAA	AATAGATATGCAGACTTTTATCCTAACATCTATTCATCTATAACAAATCATAAAACTAATCCCTATCATGCATACTAAAATAAAAGGACTCCTAAACATG
	nSSR_12	AAG	5|FCCA319ANXX-wHAIPI038427-80_L1_1__SJD_(paired)_trimmed_(paired)_contig_3245:82-296|+	4|FCCA319ANXX_L6_wHAIPI038808-87+1_1_TX_(paired)_trimmed_(paired)_contig_195:347-358|-	0.5	0	0.98	AGCCATCAAATCTTTTCCAAAATACATCAAATTTTATATACAAGATCCTCATACAGTAAACTAAACATCCAATCCTAATATGACATAAATAAAAGAAGAA	ACTAGTATATACAAACTACCCAGAATTTCTTAGAATCAAACTATGTTATGCAAAAACTCATTCTAAGAATAATGGTGTATCCAAACTAACCTTTAGCCT
	nSSR_13	AAG	6|FCCA319ANXX-wHAIPI038427-80_L1_1__SJD_(paired)_trimmed_(paired)_contig_12982:788-1005|+	2|FCCA319ANXX_L6_wHAIPI038808-87+1_1_TX_(paired)_trimmed_(paired)_contig_104429:443-448|+	2	0	0.73	ATATGCATTACTAATTCTAATAATGCATTTATCATTAAATGACTATAACCTAAATATGTTTCTACTTCAACTTAATCACGCTTGTTAGTCAAAAGAAAAT	AATGAGGAAGAATACTAGAAGATATCAAAGCTAAACCCTATATAGCATGATTCTAAACTAATAAACTAATAAAAAGGAAAGAGGAAAAGAATATAAACTT
	nSSR_14	AAG	6|FCCA319ANXX-wHAIPI038427-80_L1_1__SJD_(paired)_trimmed_(paired)_contig_39301:164-381|+	8|FCCA319ANXX_L6_wHAIPI038808-87+1_1_TX_(paired)_trimmed_(paired)_contig_83783:1153-1176|-	1	0	0.97	TCTCTCACGTGTTTCTTCCACAACCACCCTTTTTTCCTTTTGACTTAAAAAGGAGTACAAATGCTTAAAGTTTTCCCATGATTGCAGCAACAACATGAAA	AGGATGATGAAGCCAGGAAAGTATGTAGATTGATAAGTGAACACAGGTACCCAATCAATGCTCTGAGCAAAGGCAGGGTTGCTCTTATAGTGTGAAGATC
	nSSR_15	AAG	7|FCCA319ANXX-wHAIPI038427-80_L1_1__SJD_(paired)_trimmed_(paired)_contig_10730:792-1012|+	3|FCCA319ANXX_L6_wHAIPI038808-87+1_1_TX_(paired)_trimmed_(paired)_contig_23988:270-278|+	2	0	0.93	TCTAACATATCCTAATCCCTATCATGCATACTAAAGAAATAAACAAATCTTAAATATGAAAACCTATTCTAAACACCTAATCCTAACATGGCATAAATAA	AACAAGAACAAGAACAAAATTTTAAACTAAGCACAAAAGACTACTAACCTTTACTTGCCTCCTTCTCTCTTGCTTGCTCCCAACTTGCTCCTAACTCTTC
PasN5	nSSR_16	AAG	8|FCCA319ANXX-wHAIPI038427-80_L1_1__SJD_(paired)_trimmed_(paired)_contig_32144:248-471|+	9|FCCA319ANXX_L6_wHAIPI038808-87+1_1_TX_(paired)_trimmed_(paired)_contig_52053:1142-1168|-	1	0	1	TAAAACTAATCCCTATCATGCATACTAAAATAAAAGGACTCCTAAACATGAATACTCAAACCTAAGTTCCTATTCCTAAAACAATATAGACATTGAAGAA	AAATAAAGTATGCAAACTTTTATCAAAATAAAATCAATGACTAACCTTTTTTTGCCTTTTTTTCTCTTGCTCCTAGCTTTTTCTCCAACCTCCAAAGACT
	nSSR_17	AAT	5|FCCA319ANXX-wHAIPI038427-80_L1_1__SJD_(paired)_trimmed_(paired)_contig_32720:1077-1291|+	2|FCCA319ANXX_L6_wHAIPI038808-87+1_1_TX_(paired)_trimmed_(paired)_contig_46706:666-671|-	1.5	0	0.95	TACTTAAAAAGTTCATTTACACTTCAAATAAGAGCAACTCCAATTGTGGGTTCAAAAGTGACTATACATTTCACTGTAGCATATTCAAAAAATGAATCTG	AAAAAGTATCAACATGAAATTATATAATCTGCAACAGTCCTTTGTATAATCTGCTAGAGTGAAATTTTATTTTGATACACTCTATTGATGCTGTGAGCCA
	nSSR_18	AAT	5|FCCA319ANXX-wHAIPI038427-80_L1_1__SJD_(paired)_trimmed_(paired)_contig_3793:95-309|+	4|FCCA319ANXX_L6_wHAIPI038808-87+1_1_TX_(paired)_trimmed_(paired)_contig_331000:106-117|-	0.5	0	0.98	TTAGTACAAAAAGCAACTAAAAATGCAGTAAAATTAATTTTTTAAAAAATGTAGTGAAAATACTCAAAAAGGCAATGAAAATACTAAGAAATGTAGTGCA	AAAACACAGTGAAAACACTAAAAATCGTAGTGAAAATACTCAACAATGCAATGAAAAAACTTTAAAACGTAATGAAAAAGTGCACTAAAAACACTTTCAA
	nSSR_19	AAT	5|FCCA319ANXX-wHAIPI038427-80_L1_1__SJD_(paired)_trimmed_(paired)_contig_63691:743-957|+	3|FCCA319ANXX_L6_wHAIPI038808-87+1_1_TX_(paired)_trimmed_(paired)_contig_222645:1282-1290|+	1	0	0.96	TGTAAATAAATATTTTTTTGGAGGGACAAAAGATGTATATTTGGGATTAACAGAATGGAGAAAATTGGCACACCCACTGTAGTTCCATTTAGATAATAAC	GATGACGATGACGACGACAATAACAACAACAAAAATGGTAGTGAGAAGTCTAATTCTACCTGAGCCATGATAGCAATGAGAGCAACTTGGCGGATATAGC
	nSSR_20	AAT	5|FCCA319ANXX-wHAIPI038427-80_L1_1__SJD_(paired)_trimmed_(paired)_contig_86507:777-991|+	4|FCCA319ANXX_L6_wHAIPI038808-87+1_1_TX_(paired)_trimmed_(paired)_contig_7801:743-754|+	0.5	0	0.98	AATATCCCATAGTCATCAATATATGCACGAAATGCATGATTCATTATTGTCATATCCAGCATGTTGAGAATTCTTAATATCCATTGTGTGAAATACCCAA	AAATTAGCACACCCAGGTTCAACAATTGTTTCATTTCATCAAAGGCATTCTGAAGAACAAAGCCATAATCTATAACCACTATGTATAAAATACTAAAGAA
	nSSR_21	AAT	6|FCCA319ANXX-wHAIPI038427-80_L1_1__SJD_(paired)_trimmed_(paired)_contig_130706:26-243|+	4|FCCA319ANXX_L6_wHAIPI038808-87+1_1_TX_(paired)_trimmed_(paired)_contig_214448:396-407|+	1	0	0.96	ACTACCCTCCTTGCCCACCAAGTATCTACAAAAATAAAGTCTCACAGTACTATACTAGCAACCAACACAGTGCTAACGAAACCATAGATTCAATCATGTG	AACAATGTTTGATGGAATAGGAATTTAAGCACAACCTTTTTATCTAGGTTTTGAATGAAATTTTGTTGAAATTGTGTAAGAAATCTGTTTGTAGAAAATA
	nSSR_22	AAT	6|FCCA319ANXX-wHAIPI038427-80_L1_1__SJD_(paired)_trimmed_(paired)_contig_138688:436-653|+	3|FCCA319ANXX_L6_wHAIPI038808-87+1_1_TX_(paired)_trimmed_(paired)_contig_36943:288-296|+	1.5	0	0.95	AAAAAGGAAGCATAAATGTTCAGATCTATATAGAGAGAACATTACAAGATAAACTCTGGTTGTTTCGACGGACAATAATAGAAGAACATACCCCCAAAAA	AGATGGATATATCCAAAATCAAAAGGGAACATAAATTTCCAGATCTATATAGAAAGAAAATTACGAGATAAACTCCGTTTGTTTCAACGGAAAATAATTA
	nSSR_23	AAT	6|FCCA319ANXX-wHAIPI038427-80_L1_1__SJD_(paired)_trimmed_(paired)_contig_148063:6-223|+	5|FCCA319ANXX_L6_wHAIPI038808-87+1_1_TX_(paired)_trimmed_(paired)_contig_43360:1257-1271|+	0.5	0	0.98	AGTACATACCTGAATTCCCTGGCAAACATTATTGACATTCTTGTATACTGTGGAAGCAACTTAATTGTTTCTCTCTCCTTGAGTATTAGACAATACAAAA	AAAGATGAGGGCTTGAATTCCATACCGGATCAGTTTCCATTCTCCTGAATATGATACTGATCATCTGGGTCAACATTGCCTTTGATGTTGCTTGGTTTAT
	nSSR_24	AAT	6|FCCA319ANXX-wHAIPI038427-80_L1_1__SJD_(paired)_trimmed_(paired)_contig_6501:2139-2356|+	5|FCCA319ANXX_L6_wHAIPI038808-87+1_1_TX_(paired)_trimmed_(paired)_contig_6885:370-384|-	0.5	0	0.99	TTTTTTATGAACCCTGTGATTTTATTATGTCGCAGCGTTGAGACCAATTTTTCTTAGAATCGGATCCAAGTCTTTAGGCCAAAAGAAAACCTATCAAAAA	CAATGACTGCTAGCTTGCCTTGTTCATAATAATAAATATATTTGACATTGGAATACATTGGGCCAAGCCCTGTTCATGAGCACCATTAATTGGTGTCCTA
	nSSR_25	AAT	6|FCCA319ANXX-wHAIPI038427-80_L1_1__SJD_(paired)_trimmed_(paired)_contig_80232:32-249|+	4|FCCA319ANXX_L6_wHAIPI038808-87+1_1_TX_(paired)_trimmed_(paired)_contig_204234:449-460|-	1	0	0.95	TAACCCTAGACATGCATACTAACATAAAATCATAACAAATAACCATTAAATCAAACCTACATATTACTAAACACACATATGCTACTGCCCTATACTAAAA	GAACTACATGCAAACATATTAAATAAACACCACGAACAACTAAACTTAAACTATCAAGATCCTATCATATACAAATAAGTAAGAAACCATCCTAACATAC
	nSSR_26	AC	10|FCCA319ANXX-wHAIPI038427-80_L1_1__SJD_(paired)_trimmed_(paired)_contig_274563:44-263|+	6|FCCA319ANXX_L6_wHAIPI038808-87+1_1_TX_(paired)_trimmed_(paired)_contig_21499:708-719|+	2	0	0.92	TTGCGAGCCCGTGACCTTGCTGCAGATTCTCTGTTTTTAATCATTCTCCTCTGCAGATTCTATATATTGTTTTGTGTATAAAAATATACTTAGGGTATAA	ATATATTAAACTTAAGATTTACCTATCACAGAAATTTAACCTGGTATGTGCCATTGTCTTCCCCAACCTGTAAAAAATGAAAATAAAAATAAAAATAAAA
	nSSR_27	AC	10|FCCA319ANXX-wHAIPI038427-80_L1_1__SJD_(paired)_trimmed_(paired)_contig_71355:347-566|+	8|FCCA319ANXX_L6_wHAIPI038808-87+1_1_TX_(paired)_trimmed_(paired)_contig_218188:583-598|+	1	0	0.97	TATATATCCCATAATTCCAAGTGGATGTGAGCAAACAATTCAAGCAATTCAGGTCTTCACATTAGCTTATATGTATACATACCTATAAACAAATCAATAT	AAAAAATCTTATATGATGACTTGGTTTTCTAACAAATATAAAATAGAAAATTTTAAAAACTCATCATTGGATTAAATACTCTTTTTATAAATGTCATACA
	nSSR_28	AC	10|FCCA319ANXX-wHAIPI038427-80_L1_1__SJD_(paired)_trimmed_(paired)_contig_71949:270-489|+	11|FCCA319ANXX_L6_wHAIPI038808-87+1_1_TX_(paired)_trimmed_(paired)_contig_30115:2270-2291|+	0.5	0	0.99	TCATACCAACAATTAAAACATATCCATACATTTCTACACATACACACAACAAATCAAACACCTTAAGTCCAAACTCAAAACCAACATCATATATAATTAA	GAAACAAAATAAAACAAAACAAAATCAACATCTCTAGGCGGACAAACAAACATTTGTGTGTATATGTATGTGTGTGTACGAGCGCTCTTGGGCGCTAAGA
	nSSR_29	AC	11|FCCA319ANXX-wHAIPI038427-80_L1_1__SJD_(paired)_trimmed_(paired)_contig_102322:380-601|+	10|FCCA319ANXX_L6_wHAIPI038808-87+1_1_TX_(paired)_trimmed_(paired)_contig_289352:590-609|+	0.5	0	1	CACAACTCAAGCCATTGTCGAATAATGCTGTGCTCAAGGCAGCAGTATTAGTCCCATACCCCTGACTGTACAGGTTTCCATACCCACAAGCACCACCTAA	AAAGGTAACAAATTGAAAAAATGAAGAGCAAATTTTATGCCATTTACATCAAAATTACTTATCCACTACAATAATATATAAGAATTGTGTGACATACCCA
	nSSR_30	AC	11|FCCA319ANXX-wHAIPI038427-80_L1_1__SJD_(paired)_trimmed_(paired)_contig_34304:184-405|+	8|FCCA319ANXX_L6_wHAIPI038808-87+1_1_TX_(paired)_trimmed_(paired)_contig_24387:222-237|-	1.5	0	0.99	ACCTCTACTCCTAGCCCCAACCCTCCTAGTTCTTACAAAAATCCAAAATCTCTTTCTCCAGAAGTGAAACTTTCAAAACTCTTCGTGAAAGTGAAACAAA	ATGCGCATAAAAGCTAAAGAAATGATATGCCATCAGTTTTTGTTATAAACCATGATTACACACAAAAACAATGCAGAAATCCATCAGTTTTTGTTATAAA
	nSSR_31	AC	11|FCCA319ANXX-wHAIPI038427-80_L1_1__SJD_(paired)_trimmed_(paired)_contig_35120:803-1024|+	12|FCCA319ANXX_L6_wHAIPI038808-87+1_1_TX_(paired)_trimmed_(paired)_contig_39414:2372-2395|+	0.5	0	0.99	AATCCCGAGGAGTGAAGTGGTAAAATTTATATAGCACTAAGTTTTTTTTATATTTTATTTGAATTGGACTTGTTTGCATATAATTATACTTATGTGGAAT	GTGTTTGCAATTACTTAGGGAAATGAGAAGGCACCATCCAAAAAAGGGAAAGGGAAAGCACCATCTAAGAACGGGAATGTCAAGGCACCATCCAAATTTG
	nSSR_32	AC	11|FCCA319ANXX-wHAIPI038427-80_L1_1__SJD_(paired)_trimmed_(paired)_contig_35425:583-804|+	5|FCCA319ANXX_L6_wHAIPI038808-87+1_1_TX_(paired)_trimmed_(paired)_contig_177913:674-683|+	3	0	0.94	TTTGACAAATTTCGCACTATATATTGGACACTACTCATCTCTCTCGGTGCTCCGTTATAGCCTAAGTGTGTTAGGTTGTTCTATGTTAACCTTGTGTATG	AGACAATATATGCAGACATGGGATGGCAAGATATTTTGTTATTTTGTTTGGTAGGAGAGAAATCAAGGAGAGAAATGGAGCAAGAAATTTAGAGATGAAG
	nSSR_33	AC	11|FCCA319ANXX-wHAIPI038427-80_L1_1__SJD_(paired)_trimmed_(paired)_contig_63016:685-906|+	14|FCCA319ANXX_L6_wHAIPI038808-87+1_1_TX_(paired)_trimmed_(paired)_contig_5928:830-857|+	1.5	0	0.99	CACTGATCCAAAGATCGATTTTTCAAAATACACTGTGCAAATAGTTATAATTGAGGTGACCTGACGCAACTCGACCTGACCTTAGCCTTCCTGCAGAATT	AGATCAAGTCAGCATATGCTTATATAAACTTATATAAGCATGAAACCCATAGATAATTGTGGGATATGAACAGTAAAAATTAGAACAGTAAAAATTAGAA
	nSSR_34	AC	11|FCCA319ANXX-wHAIPI038427-80_L1_1__SJD_(paired)_trimmed_(paired)_contig_71906:483-704|+	10|FCCA319ANXX_L6_wHAIPI038808-87+1_1_TX_(paired)_trimmed_(paired)_contig_7018:522-541|+	0.5	0	0.99	AATATATGAGGATTGAAATCAGCAAAATAGGAAGTTCAATTATGAGAAGAAATGGGGGGATTCTTGAATCTCAATTATTCGATGCTAGCATTGAGGGGAA	ATAAACAAACAAACAAACAAAGAGAATCTCTATCTATGTTTGTAGCTTTAAATCGTTTATGTAAATTCTGTGAATTTTGAAAATGTTTCAAACTTAAGTC
	nSSR_35	AC	13|FCCA319ANXX-wHAIPI038427-80_L1_1__SJD_(paired)_trimmed_(paired)_contig_147803:97-322|+	14|FCCA319ANXX_L6_wHAIPI038808-87+1_1_TX_(paired)_trimmed_(paired)_contig_110026:587-614|-	0.5	0	1	CAATATTTATTTTATGTATAATTTTATCCTAATATAAATACATGAATGAGAAAGGGAGCTAAAAGTACATTTTAATCTAGACCAGCCCCAAAGAGAGTTA	AAATCCAAACCACAAAACGAGTTGAGTAATTTTGGTCCCACAACTAATGGCATGACAATATCATATTGGTTAATTTAAAATTTCCCTAAATGGTGCCACT
	nSSR_36	AC	15|FCCA319ANXX-wHAIPI038427-80_L1_1__SJD_(paired)_trimmed_(paired)_contig_37289:1157-1386|+	16|FCCA319ANXX_L6_wHAIPI038808-87+1_1_TX_(paired)_trimmed_(paired)_contig_31899:851-882|-	0.5	0	0.99	AAATTTTGATTTCTCATTTTTCAAAAACCGGAAAACATAAACCATAAATTATGAATGACAATTTTAATTCTCAGCAACTACAAAGAATATTAAATCTATT	AGAGCAGATTGAAGAGAGAACTTACTTGTAGATCAAAGAGCATTGGAAAAGAGAGAGTATGAGACAATGCATTTGAGAGGATGCCCTTAAAAATGAAATA
	nSSR_37	AC	15|FCCA319ANXX-wHAIPI038427-80_L1_1__SJD_(paired)_trimmed_(paired)_contig_88053:237-466|+	16|FCCA319ANXX_L6_wHAIPI038808-87+1_1_TX_(paired)_trimmed_(paired)_contig_127661:334-365|-	0.5	0	1	ATTAGATCCAGTACCTTTATTCTTTGTATCATAATATAGATTCGAGAAACCAAACTCAAATAATGTAGTCAGATCCATATGCGTAAATTCATATACAACT	ATATTTTAATTACGTTGGCATGGGAGTCATCGTAATACAGGTACCATTATATATTCCACATTCATGAAAGATTAGTTTTCTCAACATCATTCCCATTTGT
	nSSR_38	AC	6|FCCA319ANXX-wHAIPI038427-80_L1_1__SJD_(paired)_trimmed_(paired)_contig_115474:591-802|+	7|FCCA319ANXX_L6_wHAIPI038808-87+1_1_TX_(paired)_trimmed_(paired)_contig_146732:663-676|+	0.5	0	0.99	ACTGCACCTTCCAAAAGGAAAGGGAATACCAAGCAGCGCTGAAATCGTTACCGCAAAATCAAGCTGCAAATAATGACTCTCTATGTGCATCAAAAGAGAA	ATATATATACAAGTGAAAGAATGATACATCCAATATACTATCCAGAAAGGAGCGACCATTCTAACCTGTTGGATAGAGCTAATCCACATCTTTTTATCCT
	nSSR_39	AC	6|FCCA319ANXX-wHAIPI038427-80_L1_1__SJD_(paired)_trimmed_(paired)_contig_182869:63-274|+	5|FCCA319ANXX_L6_wHAIPI038808-87+1_1_TX_(paired)_trimmed_(paired)_contig_177515:598-607|-	0.5	0	0.99	ACCACCACTTGATAAGTAAATATAGTCATGACTATGTATCGGAGACTATGGAAATTCAGATAAATATTTATACAACTACAAATGAATCACATTACTATTT	AAACAGAGAGGGAGAGAACAGAGAGACTTGAAATCTAAGGGAATTTTGTTGTGACTCCAGGAGAGTTCAATATCTTGAATGGCATGGCAAGTGAAAATAG
	nSSR_40	AC	6|FCCA319ANXX-wHAIPI038427-80_L1_1__SJD_(paired)_trimmed_(paired)_contig_39206:274-485|+	7|FCCA319ANXX_L6_wHAIPI038808-87+1_1_TX_(paired)_trimmed_(paired)_contig_16837:548-561|+	0.5	0	1	TGTTGTCATCACAATGTTATTTCTGAATTGTAGTGGTAACTTGGTAACTCAACCAGATGAGATATTGATTTCTGATATTCTGTATTGACATGGTATATAT	TGCAGAAATGAATAGGTTTGCAACTTTGCATTAGGGTATGATGGAATAAAGAAGTAATATAGAAAATTAGTCTGTTGGTTAAGTTATGGAAGGTCAATGT
	nSSR_41	AC	7|FCCA319ANXX-wHAIPI038427-80_L1_1__SJD_(paired)_trimmed_(paired)_contig_110110:330-543|+	11|FCCA319ANXX_L6_wHAIPI038808-87+1_1_TX_(paired)_trimmed_(paired)_contig_25434:551-572|-	2	0	0.99	GGAGAGTTCATTGGCAGCATTGCAGAATGATGAGTACAGTACTCTGTCACTCTCATCTATAGCAGTCACCTCCACCTTCCTCTTCTGTGCCATTATAAAT	CCTAATTTTACTCACAGTGATCTATTTCTTCTATGTCCCCGGGTCTTCTCTGTAGCCCAGAAACTCACCGCCATGGTTGTTTATATAGATAAATACCCTC
	nSSR_42	AC	7|FCCA319ANXX-wHAIPI038427-80_L1_1__SJD_(paired)_trimmed_(paired)_contig_132511:129-342|+	6|FCCA319ANXX_L6_wHAIPI038808-87+1_1_TX_(paired)_trimmed_(paired)_contig_65502:369-380|+	0.5	0	0.97	AGGGGTTTCTAATCTAACTGTTGGTTTTACAAAATCTCATCTAAAACTTGACACATGGAGTGACGCAACTTTGCATCATGTAGCATTTCTGTATATATGT	TATATTTGCGGGAGATAACATTAAATGCTACGAGCGTGTCTGAATAAAGTAATTGCAGCTACAAAATCGTATCTTACATGATCTTCTCAATTGAAGATGA
	nSSR_43	AC	7|FCCA319ANXX-wHAIPI038427-80_L1_1__SJD_(paired)_trimmed_(paired)_contig_156225:57-270|+	8|FCCA319ANXX_L6_wHAIPI038808-87+1_1_TX_(paired)_trimmed_(paired)_contig_306601:111-126|-	0.5	0	0.99	TTAGAACCCTAAAATACTCAATTTCAATATAAAAGGCAAAAACTCATCTCCAATTACCGCATAATATCATCCATAACAGATGCAAATAAAAGAATAGAAA	AGAGATATATATATAGTCCTGATGCTACACAGTTGGCCGTGTAGCATGTATATGCGGTTAAATGAGTCCAGCTGTTAGATTTGGGGAGTGCCTGAGATTA
	nSSR_44	AC	7|FCCA319ANXX-wHAIPI038427-80_L1_1__SJD_(paired)_trimmed_(paired)_contig_167333:26-239|+	8|FCCA319ANXX_L6_wHAIPI038808-87+1_1_TX_(paired)_trimmed_(paired)_contig_69617:1352-1367|+	0.5	0	1	AAGTTCTTTCATTTGCAAAAGCATTTGCTAAGTCACGCCATGAGTCCTGCAGTAAAAGTGGAAACATACTGGTTTGAGTGACACTTCATAGATATCTCTA	ATACACACATATTCACAAAAGTATCTAAAGTTTACAAATCTAAAACCCTTCTATTCTTTACAAATAAAAAGATACTTGACATATGGATCAATTCTTGCAC
	nSSR_45	AC	7|FCCA319ANXX-wHAIPI038427-80_L1_1__SJD_(paired)_trimmed_(paired)_contig_26858:20-233|+	5|FCCA319ANXX_L6_wHAIPI038808-87+1_1_TX_(paired)_trimmed_(paired)_contig_209636:127-136|+	1	0	0.97	CATAAATAAAAGTACCAGCGACCGAATTGGCTACTTTCCCTCCATGTTTTTCAATTTCTCTTCTCCAGTAATCCTGCATAAATCATTTATATACATTTAA	ATATATGGACATCTCTGCATGATAAACACCAAGATTATAATAGCAATGCAACATACATGGGTTCGAGAAAGACGGCCTGATAGAGAAATCACCATCCCTT
	nSSR_46	AC	7|FCCA319ANXX-wHAIPI038427-80_L1_1__SJD_(paired)_trimmed_(paired)_contig_73805:63-276|+	11|FCCA319ANXX_L6_wHAIPI038808-87+1_1_TX_(paired)_trimmed_(paired)_contig_310202:411-432|-	2	0	0.99	TTTTCAACCTGATAAACATGTTCTGTTACGTTGTGATCAACCCAACATTCCTAGAATTGTAGGTTGGAAGCAATGGAACAAATGAAGGATATATATATAG	AGAGTAGGAAAAATGCTATATGTGTCAAAAGTGTAACCCAAACCTTTCTTTTTTTTAGCAAATTCTCTCTTCGTTATAAATGAAGGGTTATGATTCATTT
PasN6	nSSR_47	AC	8|FCCA319ANXX-wHAIPI038427-80_L1_1__SJD_(paired)_trimmed_(paired)_contig_118741:377-592|+	13|FCCA319ANXX_L6_wHAIPI038808-87+1_1_TX_(paired)_trimmed_(paired)_contig_176584:1941-1966|+	1	0	1	TATGCGTTCATTGTCAACACGAACACGTCAACAAACATGTGGATACAGAAAAATCATTGAAAAACAGGACACAAACTCAGAGGAACAGACCTATAGATAA	ATGTATATGCATACATGTACGTGTATATACCACTATTGAACTCAATTAAATAATTAAAGAAAGATCATCTTCCATGATGTTGAAGGAATCTCTCAGTGTT
	nSSR_48	AC	8|FCCA319ANXX-wHAIPI038427-80_L1_1__SJD_(paired)_trimmed_(paired)_contig_121748:1271-1486|+	9|FCCA319ANXX_L6_wHAIPI038808-87+1_1_TX_(paired)_trimmed_(paired)_contig_102485:3199-3216|+	0.5	0	0.99	TTTCGTCTCATGGAAGGAAATTTAAATGTTTCTATGTTTTTTAACACATCGACGTGTGGAATTTGCAAATGGATGGCTGAGATTATATCCAAAATATTAT	ATAACAATACAAAGTGGTTTGGTTCGGTTGGTTTTGGTTCAAAAATCACTATATCGAAAGAGAGACCGAAAAATTGAAATTCTTAAAATCCTTAAATCGA
	nSSR_49	AC	8|FCCA319ANXX-wHAIPI038427-80_L1_1__SJD_(paired)_trimmed_(paired)_contig_160080:533-748|+	7|FCCA319ANXX_L6_wHAIPI038808-87+1_1_TX_(paired)_trimmed_(paired)_contig_106314:153-166|-	0.5	0	1	TTTGTTTTTGGTGGTTGTTTTGTGTTGCCATTCAAAGTGGGAAGAAATCAAATATTAACTTCCGCCTGCAATTGTGGTTTTGATGGTAAGTTGGGTACAA	AGAGAAATGATCCTATCAATATATGCTTACATAAGCTTATGTGAGCATGAAGCTAATATATATAAATATGAGATATGTATTTAGAAAACCTGACTGTTGG
	nSSR_50	AC	8|FCCA319ANXX-wHAIPI038427-80_L1_1__SJD_(paired)_trimmed_(paired)_contig_180291:44-259|+	10|FCCA319ANXX_L6_wHAIPI038808-87+1_1_TX_(paired)_trimmed_(paired)_contig_43144:647-666|-	1	0	0.97	GGGACTATAATGATCTTACATTTAACTGGTCTAACCCACCTAATTGATGACTAGGAATGTGGGATATTATGTACGTGGCTGCAGTGAACATCAATAAATT	AAATACTATATTCGATCTTGGCTTTTTCTGTCCACATCATTTTTCATAATGTATTCAGTTTTCGAATATTTAAAGCCATAGTGTGGAATTAATTATTTAG
	nSSR_51	AC	8|FCCA319ANXX-wHAIPI038427-80_L1_1__SJD_(paired)_trimmed_(paired)_contig_221610:483-698|+	7|FCCA319ANXX_L6_wHAIPI038808-87+1_1_TX_(paired)_trimmed_(paired)_contig_109673:274-287|-	0.5	0	1	CCGCATGCGAGTAAAGTGAACAATATTGTTACTTTGCGAAGCACGGGTCGTTACAATAGAAAACTTATATCTTATTACACAATTAATGTATAATTTAAAT	ATATTGGGTTTGTAGGAGCAATGTTGATAGTATACTAAAAGACATAGGTAAATAATCAGACAAGCTATTAATGGATGAATGTGAGATTAGTTCAAAAAGT
	nSSR_52	AC	8|FCCA319ANXX-wHAIPI038427-80_L1_1__SJD_(paired)_trimmed_(paired)_contig_233805:331-546|+	7|FCCA319ANXX_L6_wHAIPI038808-87+1_1_TX_(paired)_trimmed_(paired)_contig_156149:770-783|+	0.5	0	0.99	GTGAATTTTGGCGTGCATTCATAAGTACAATATCTAATCCAATGGTCAATTTTTCAAAATATACATCCTACAATAATCTATAGCCTTCATAGTGACATAA	AACACGGGTCCTATATCTGGCATGTAACCAATGGATTACAAGCCTAATGAAAAACATACAATGTCTACTTACGAAAACTTTCCCAAGCATATGCTCTATG
	nSSR_53	AC	9|FCCA319ANXX-wHAIPI038427-80_L1_1__SJD_(paired)_trimmed_(paired)_contig_145756:688-905|+	10|FCCA319ANXX_L6_wHAIPI038808-87+1_1_TX_(paired)_trimmed_(paired)_contig_45414:1628-1647|+	0.5	0	0.99	CTTCTATAGAATCTTCAAGCAACTATGACAAAGCAAACATTTTCGAGAAAGAATAAATTTCCATTACAGAGATGAAAGAACTAACTCATTCATAGAAAAT	TAAATTCACACCAACCAGCAATATGAACCCAATTATGAACTTATGGAAAATAAATCCGTGGTAGCGAGGGCACCAAAGTCAAAATTCTTCAAAATGGTAG
	nSSR_54	AC	9|FCCA319ANXX-wHAIPI038427-80_L1_1__SJD_(paired)_trimmed_(paired)_contig_19166:628-845|+	8|FCCA319ANXX_L6_wHAIPI038808-87+1_1_TX_(paired)_trimmed_(paired)_contig_28125:2607-2622|+	0.5	0	0.99	TTATAAGTAAGAAAGCAAGTACTTTTACATTGATAAATGTATTCCTCCTTGGACATGTGTGCAACTGGGAAGATGGTGGGGATTTTATATATATGTACAT	TATAAATTATTATAGATTAGTCTATTAGTTCCCATATGTGAACAAACTAAACCTCAGAACTGTAAAATGTGTTCTTTTATTTTATATCTGCCTCTTTTCT
	nSSR_55	AC	9|FCCA319ANXX-wHAIPI038427-80_L1_1__SJD_(paired)_trimmed_(paired)_contig_73992:666-883|+	10|FCCA319ANXX_L6_wHAIPI038808-87+1_1_TX_(paired)_trimmed_(paired)_contig_19495:122-141|+	0.5	0	0.97	GTATCTTACAAAATAAAATTCAAGCCTTACTTGTAATAATATTCCAATTCAAATTTCTATTCATTTTCCTACGATTTTCTTAGCAACCAAACGGACCTAT	AGAGATTGAAAACCCTAACTCACCGAGATGGATATACAGAGGTTGATTGGGATTTCGGAGCTGCTCGTCACACGATATGCGCTTGTACTTCCGAAACCTT
	nSSR_56	ACA	5|FCCA319ANXX-wHAIPI038427-80_L1_1__SJD_(paired)_trimmed_(paired)_contig_119745:403-617|+	3|FCCA319ANXX_L6_wHAIPI038808-87+1_1_TX_(paired)_trimmed_(paired)_contig_141710:2364-2372|+	1	0	0.7	AAATGCCTTCAAGCAAGCATTAATGGTTGAGAAAGTATAGGCGGTACTTACAATATGAACCATGCCCTAAGATGTTAAAATTTATACAACAACAACAACG	AAATGAAATGAAATGAAATAAAAAGGAAGGAAAGAAATAGAGAGGACATCAAGAACGTTGTCATGGAAGATGGTAAATTTAAGCTCAATTACTCACAATT
	nSSR_57	AG	10|FCCA319ANXX-wHAIPI038427-80_L1_1__SJD_(paired)_trimmed_(paired)_contig_100636:162-381|+	11|FCCA319ANXX_L6_wHAIPI038808-87+1_1_TX_(paired)_trimmed_(paired)_contig_235111:357-378|+	0.5	0	0.95	AGTAATTTCAAAGTGTTGGCGTGGACAAAAAATCCTCTGCCATGCCATATTGCCATCATCCTATTACATAAAGGAGGAAGAAGAAGAAATTCAGACAGAC	ATCTAAGGGGTGACAAAACAGGTCTTGTCTGCCTTACTTTCACAAAAAGCCACCAATCCTTCGTTCCCTTTCAGGATTCAATGCCAAGAGTGACAAACAA
	nSSR_58	AG	10|FCCA319ANXX-wHAIPI038427-80_L1_1__SJD_(paired)_trimmed_(paired)_contig_122302:25-244|+	13|FCCA319ANXX_L6_wHAIPI038808-87+1_1_TX_(paired)_trimmed_(paired)_contig_82961:148-173|+	1.5	0	0.99	TCATCATTTTGGCTAATGATGCAAAAAAATAAATAAAAATAAAAATAAAAAATCCTCTCCAGCTGCTCATGCATTTCCCAATCATTTTGTGCTTGATTGC	ATTGATTTCTCCTATTAACTTTGCCTTGGCTAATAAGAGCATATGGCGTTACAGTGATAATAGTATTTTCAATACAAAAATGGAAACACTCACCCTCTTA
	nSSR_59	AG	10|FCCA319ANXX-wHAIPI038427-80_L1_1__SJD_(paired)_trimmed_(paired)_contig_13112:3483-3702|+	11|FCCA319ANXX_L6_wHAIPI038808-87+1_1_TX_(paired)_trimmed_(paired)_contig_68416:1070-1091|+	0.5	0	1	ACAACCACAACAACATTGGAGCAAATATGTAAACCTATCATCCAGAAATGCATACCCAATACACAACCACATGAGCAATAAAGGGGTTTGACAGCAGTTA	AACCTTCTGCAAAATGCCGGAGGGGTTTGATAGCAGTCCTTGCGAAACGATCCGATGAGCAAGAAAGGGGGCTTGCTCCGGCGAGATAGGCGGCAATGGG
	nSSR_60	AG	10|FCCA319ANXX-wHAIPI038427-80_L1_1__SJD_(paired)_trimmed_(paired)_contig_28581:32-251|+	13|FCCA319ANXX_L6_wHAIPI038808-87+1_1_TX_(paired)_trimmed_(paired)_contig_299261:141-166|+	1.5	0	0.98	AATTGTGTACCTTACTATATCTTAAGGGTTTTTTTGAGCTGAAACCATAATTAACCAAGTACCTAAAACATTTAGAATATGCAATCCAAAGAGAATATGC	CAACCAAATCCCAAATCTTAAAGTTTTCAGTTCCAAAAACAGGGCAAAAAAATTCATCCGAGCAAAATCCCTTTTCACCCCAACTAGAGATGCTCTCTTT
	nSSR_61	AG	10|FCCA319ANXX-wHAIPI038427-80_L1_1__SJD_(paired)_trimmed_(paired)_contig_64968:377-596|+	14|FCCA319ANXX_L6_wHAIPI038808-87+1_1_TX_(paired)_trimmed_(paired)_contig_261491:148-175|+	2	0	0.99	CGACCAGCTGCAACTTCTCAATGTTGAATTCCTGCAATAAAGCAATCCCTCAACCATCAATAATATCTCACACACACACGCAATCACGCACACAGATATT	TTCAAAATTCTGGTTCTGCGATATAAAATCGACTAAGATTTGCAGAAAATGTGAAGAAAAATAAGAACTGTGATGGAATTCGCTACAGAAACAAAGACAC
	nSSR_62	AG	10|FCCA319ANXX-wHAIPI038427-80_L1_1__SJD_(paired)_trimmed_(paired)_contig_69150:35-254|+	11|FCCA319ANXX_L6_wHAIPI038808-87+1_1_TX_(paired)_trimmed_(paired)_contig_251928:127-148|-	0.5	0	0.98	CAAGCTTAAAACTATCTGAAAAATGAAATTATGGGAAAAGGTTAACATCATTGGGACCACAACATCGTCCATTGCAAGTTCCAAACAACACAATAACAAT	TCTTCGACCTGAATTAGAACTTCATTGGAACATCTTGCTTTCATTTCCTCTTTGTCTCATTATCATACTAAGTTTAAAATTTAGAAGTATAAATNNNNNN
	nSSR_63	AG	11|FCCA319ANXX-wHAIPI038427-80_L1_1__SJD_(paired)_trimmed_(paired)_contig_14759:408-629|+	14|FCCA319ANXX_L6_wHAIPI038808-87+1_1_TX_(paired)_trimmed_(paired)_contig_19956:472-499|-	1.5	0	0.97	CATTATCAAACTAGACAAAAGAAAGACAAAATTAAAATAATACAAAACTTACCTGATGAAAAATTCTGCAAACAGAGATGATGTGGTGAGATGGATCTTC	GGAGGGAGATGGGAGCGAGAAATTGACGGTCCGTTTGATGAAAACCTCGGACCAGGTGCTCGCTTCTCTGGTTGTGATCGTCAAAGGGTCCAGCAAACTT
	nSSR_64	AG	11|FCCA319ANXX-wHAIPI038427-80_L1_1__SJD_(paired)_trimmed_(paired)_contig_207221:226-447|+	14|FCCA319ANXX_L6_wHAIPI038808-87+1_1_TX_(paired)_trimmed_(paired)_contig_20346:750-777|+	1.5	0	0.99	TTGGTTAAGAATTGAAGATTTTCAAATCCTATTTTAGTCATGAATCATCAAAGCCCTAAAATCAACAAAACTCTAAATTTCCAAAAAGCTAAAATTAAGA	CACTTACTTGCATTTAGAATGAGTGTGATTACGCTATATTAAATTCTTTGTGGCTTGTGGAGTCGTGAAATATACTTTTGCTTGAATTGAACTAATGAAA
	nSSR_65	AG	11|FCCA319ANXX-wHAIPI038427-80_L1_1__SJD_(paired)_trimmed_(paired)_contig_27433:848-1069|+	12|FCCA319ANXX_L6_wHAIPI038808-87+1_1_TX_(paired)_trimmed_(paired)_contig_236699:213-236|-	0.5	0	0.98	TGCTCAGTAGTAGCTTGTTTGTCTACCTGCCTTGCAAACAATTAGTATGAAGCATTCAATCTTGTGTGTCTGGCTGGGTGTTTGTTGGGGGAACACAGAA	AACAGACCAGGAGCAACTGGTTGATTTGATCGTCTGTAAAATCATTGTCAATCAGAATGTCCAAGAAGTCATGTTCTCTTGAAATATCATCTCCTTTTCT
	nSSR_66	AG	11|FCCA319ANXX-wHAIPI038427-80_L1_1__SJD_(paired)_trimmed_(paired)_contig_46770:366-587|+	10|FCCA319ANXX_L6_wHAIPI038808-87+1_1_TX_(paired)_trimmed_(paired)_contig_85958:693-712|-	0.5	0	0.97	TAGATTAAAGATAAAAATAGAAACAACGATAACACGAATGCTGAGCGTATTGAAGCATAATAACAAATAGGCTTCATACAAAATACCCAATTACACAGTC	AAGTAAAACCCACTTGTAATCCGCTACCAATCATGCGATTAACAGCATTGTTGCCACCCCCACCAACACCCACCACTTTAATCTTAGCCGATTCCATTGG
	nSSR_67	AG	12|FCCA319ANXX-wHAIPI038427-80_L1_1__SJD_(paired)_trimmed_(paired)_contig_130872:24-247|+	11|FCCA319ANXX_L6_wHAIPI038808-87+1_1_TX_(paired)_trimmed_(paired)_contig_114224:806-827|+	0.5	0	0.97	TAGACCCACTTTACCTCAACCAAACAACACGAATGATTTTAGTGGTTAGCTTTTTCAGTGGTGCCTAATGTAGACAACAAGGAACTATTACAACAACTTT	AACACAATGATTGTAGCCAAGATGGGGGAGTTGGGTTTGCAAGCACAATGTCCAAGGCCCCATTAATGGGATGAGTAAGTCCTGATAAGCAAAGCACATG
	nSSR_68	AG	12|FCCA319ANXX-wHAIPI038427-80_L1_1__SJD_(paired)_trimmed_(paired)_contig_153037:120-343|+	8|FCCA319ANXX_L6_wHAIPI038808-87+1_1_TX_(paired)_trimmed_(paired)_contig_143626:400-415|+	2	0	0.98	TTGAAGCAGAAGAAGAATAGTGCCGGGATATCATAACAATGGATTCTTTTATAAAATTACTGAAATTGAATGAATTGGGGTTACTCAAAATTTCTTACAC	CATGAAAAAACTGAAAGCAAAGATTAACAATAATATCCATACAAGATGTTCAAAAACTCTAGCATCAACCTAATAGAGATTGAAATAGCAGAGATTTGAA
	nSSR_69	AG	12|FCCA319ANXX-wHAIPI038427-80_L1_1__SJD_(paired)_trimmed_(paired)_contig_86112:42-265|+	13|FCCA319ANXX_L6_wHAIPI038808-87+1_1_TX_(paired)_trimmed_(paired)_contig_130130:496-521|+	0.5	0	0.99	CAATTTATTTTCTCTCTAAAACTCCTCTGTAATGAGTTTTATTCTGTGCCTTCTAGCTCTTGGAGTATAGATTTAGGATGATGGTGAATCAGTGCTTTTA	ATTTAGGATGAGAGAGATTTGAGATGTGGATCTGTTCTGCTGTGAGGAAATAGAGAGATGGGATGGGTTTCAAAGGAGTGGGTTTCACTGAAATGGGTTT
	nSSR_70	AG	13|FCCA319ANXX-wHAIPI038427-80_L1_1__SJD_(paired)_trimmed_(paired)_contig_208073:408-633|+	16|FCCA319ANXX_L6_wHAIPI038808-87+1_1_TX_(paired)_trimmed_(paired)_contig_74907:244-275|+	1.5	0	0.98	ATTCAATAATGAACATTGATTATAGGGTTACCATAATCCAAATCAAAAATAAAAACATTAAAGAACCTTGTAGGGTTCTAAAACCCATGGAGGCCAAAAT	GAGAGAGAGGCTGTACCTTTGTAGGGATTTTGATTACATCATTAGCTTCTATGCACCAAGGGGAACAAACCCCAATCGTAAAATCAATAAGGAATCAATC
	nSSR_71	AG	13|FCCA319ANXX-wHAIPI038427-80_L1_1__SJD_(paired)_trimmed_(paired)_contig_256777:42-267|+	6|FCCA319ANXX_L6_wHAIPI038808-87+1_1_TX_(paired)_trimmed_(paired)_contig_288804:307-318|-	3.5	0	0.95	GATTTTTAAGTTATTCCCACTCATTTATTTCTTTATTTCTGAGATTCAATTAATAGAGAGAGACAATCTGTGCATATTGTTGTAAAATATAATACAAAAA	GAACCATATATTACTATTATAATAATGTACTCTACATGAAATACAGAAATACATGAATTCAAAATTTCCAGGAAACACTGCAAATTGAATCGAATCTTGA
	nSSR_72	AG	14|FCCA319ANXX-wHAIPI038427-80_L1_1__SJD_(paired)_trimmed_(paired)_contig_247455:309-536|+	15|FCCA319ANXX_L6_wHAIPI038808-87+1_1_TX_(paired)_trimmed_(paired)_contig_15975:2046-2075|+	0.5	0	1	AAAGGAGAAGACCCTTGTCTTGCTTTTCATCTCAGTTGTGTGTTATGTGCAAAACCTCGGGTGAGATTCGGGTGTGAGAGTGAGGATGTCTCTTAGAGGA	AACAAATTAAGAAAAAAAGTTATTGAGGGACGGTGAGGGAGATAAAAAGAAAGCAGATTGAGGAAAAAAATGTAGATTGAAGAGGAGCTGGCCATGTCAG
	nSSR_73	AG	14|FCCA319ANXX-wHAIPI038427-80_L1_1__SJD_(paired)_trimmed_(paired)_contig_79980:314-541|+	13|FCCA319ANXX_L6_wHAIPI038808-87+1_1_TX_(paired)_trimmed_(paired)_contig_32283:323-348|+	0.5	0	1	GCTTTTACACTTCAAACACTGAAGACAAAGTCTTGGCTGGTCTTTCGCACTCTAAGAGTAATATATCCTCAATTCGAGATTATGTACAACAGTGTGCCAC	CTTCTCACCGACACAATTGGATTCCATTGTTTATTCAGACGAAGTTGAACAGCTACATTAATGATATCATCCCATGTAGTATGAGTGGGAGAAAGAGTAT
	nSSR_74	AG	15|FCCA319ANXX-wHAIPI038427-80_L1_1__SJD_(paired)_trimmed_(paired)_contig_44761:356-585|+	11|FCCA319ANXX_L6_wHAIPI038808-87+1_1_TX_(paired)_trimmed_(paired)_contig_96012:913-934|+	2	0	0.98	ACCAAAGTCTGCAAGTTTAATGCATCCTTTAATGTCAACAAGGATATTTGCACCCTAAATGTGGACGAGAAAAACATATCATCCTATCAGAAGAAAATGT	CATCAATTTCTCACATGTAGCATCATTTTCGGGTGGGAAAAAAGGTACCTTAATATCCCTGTGCATGATTCCATTCATGTGTAGATATTACAGTCCCAAT
	nSSR_75	AG	15|FCCA319ANXX-wHAIPI038427-80_L1_1__SJD_(paired)_trimmed_(paired)_contig_71311:944-1173|+	14|FCCA319ANXX_L6_wHAIPI038808-87+1_1_TX_(paired)_trimmed_(paired)_contig_21401:1950-1977|+	0.5	0	0.96	TTGCCGCTGAAGAAGCTCGTCCTGTTGCTTACTGCTGAATTCTGTTAATTGTTGCAGGGTACCCCTGCAGATTTCAAAATTAATATATATAGATAGAGAT	TTGAATAACATGGCATTGTAATGTGTTTTACCTGCTCTCTTCTAGTGCTTGAGACTGAAATTTAGTTAGGAACTGAAGACCCTCAAGAGCAATGGATTGC
	nSSR_76	AG	15|FCCA319ANXX-wHAIPI038427-80_L1_1__SJD_(paired)_trimmed_(paired)_contig_88383:1213-1442|+	16|FCCA319ANXX_L6_wHAIPI038808-87+1_1_TX_(paired)_trimmed_(paired)_contig_103741:1751-1782|-	0.5	0	0.99	TGCTCATGATCCATTGCCATCTACCAAATGACGAACGAGAAGCTTTGTTTCTTCTCAATTACTCTTTTAAGCATATGAAAGTTGTGACAATTAATGTCAC	TCATATTAGTGGTCCATGGAGAACGCTATGCCAATCTGCAATGCAAGGGATCTGAAGTGAGCAACTAAGTTAGTTGCTACACTGACAGACTATACGTTTG
	nSSR_77	AG	16|FCCA319ANXX-wHAIPI038427-80_L1_1__SJD_(paired)_trimmed_(paired)_contig_224288:308-539|+	17|FCCA319ANXX_L6_wHAIPI038808-87+1_1_TX_(paired)_trimmed_(paired)_contig_278949:283-316|+	0.5	0	0.98	GTTGAATCACGACAAATATAGCAACTCTCTGGAAGTAGACTCATCATAGATTAGGTCATTGATGCATTGAGGTTCGCTCTATTTGCAACAAAATGTAGAT	CTTTTGAATCGTGGGAGGAGTGATATATTTGTACTTTTGGTTTTTAATCCAAACCTCTCTCATCTCCATATCCAAAACATTTGCTTTTGGTGAGCAAACC
	nSSR_78	AG	17|FCCA319ANXX-wHAIPI038427-80_L1_1__SJD_(paired)_trimmed_(paired)_contig_27533:961-1194|+	16|FCCA319ANXX_L6_wHAIPI038808-87+1_1_TX_(paired)_trimmed_(paired)_contig_6966:1782-1813|-	0.5	0	1	CATTTCATTTGGCACTTCCACAAGATGTTGGCACCCTCTTTTGATTAGCATTGAGCCTTACCCAATTCATGCTCTGAAAAACCCAATAAATATGTGAGAA	ATTTCACAACTCATGTTGGTATAACTTTCTACATATATATCCAAGAGTAGCATTTTAAAAACTGTAGGCTGCAAGAAAGCCAAGACCACAACCTCTACTT
	nSSR_79	AG	18|FCCA319ANXX-wHAIPI038427-80_L1_1__SJD_(paired)_trimmed_(paired)_contig_220048:86-321|+	17|FCCA319ANXX_L6_wHAIPI038808-87+1_1_TX_(paired)_trimmed_(paired)_contig_41803:1009-1042|-	0.5	0	1	CGACCCAGCTCTTGTGCTTCTCAAATTTGATAAAACGCCCATTAACGATCTTTAAATGGAAGTGATAAAACACCCATAAGTTCTTCTGTGTGTGTGAGAA	GCCGAGAAAATAATTATAGAAAATCGACTGATTCTGATGCTATAAAACTCTGGTTCAAGGGTGAATAAGCATAATCCATGGGTTTTGATGGTGTTTTACG
	nSSR_80	AG	18|FCCA319ANXX-wHAIPI038427-80_L1_1__SJD_(paired)_trimmed_(paired)_contig_77273:669-904|+	25|FCCA319ANXX_L6_wHAIPI038808-87+1_1_TX_(paired)_trimmed_(paired)_contig_126164:1159-1208|-	3.5	0	0.95	TTTTAAACCATGCACAAGTTTCCATGCATTTTTATGTGTCTAGGAGAAAAATAGATTCATCCAAAACTGGATCAAAATTAAACAAGTTAAATGACTGGCT	CTAGAGAGCATACTGTAACCATTAAATTATGCAAATAAAACACTAACATTTTAACATAATTAATAGAAAAACACAAAACCTAGCTTACTCAACTTAAATG
	nSSR_81	AG	6|FCCA319ANXX-wHAIPI038427-80_L1_1__SJD_(paired)_trimmed_(paired)_contig_10570:971-1182|+	7|FCCA319ANXX_L6_wHAIPI038808-87+1_1_TX_(paired)_trimmed_(paired)_contig_171798:566-579|-	0.5	0	0.98	AGCAAATATAATATAGATACCATGTACAAGAAATCATTCAAGAGAGCCATTACAGATAAGAACACAATTGTTAACTAAACAATTTGAAAGATATATATAC	ACAGAGAAAGAGACAGAAAGAGGCTGTTTATAATTAGAAAATTACATCTGATTAGAAATGGAAAATACAAGGAAAGAGGTTTGATATCCCCAGGCAACCT
	nSSR_82	AG	6|FCCA319ANXX-wHAIPI038427-80_L1_1__SJD_(paired)_trimmed_(paired)_contig_129588:56-267|+	7|FCCA319ANXX_L6_wHAIPI038808-87+1_1_TX_(paired)_trimmed_(paired)_contig_241385:384-397|+	0.5	0	0.99	TATGGCTACCACCTCAATACACTCACAGATCAAAGTGCTGAAGTAGTTAGCTGCTTAAGGTGCTATACATATATATAAATATAAACAGGGAGAGAGAGAT	AAAGAGTTGTGATTTTCAAACGTGTTGACCGTTATTTCGGTATTTTCCGTTCTTGGCGGCCGCGCGTTCACTGTCAATATGTCAGACAGAAGCTTCCCCA
	nSSR_83	AG	6|FCCA319ANXX-wHAIPI038427-80_L1_1__SJD_(paired)_trimmed_(paired)_contig_160236:4-215|+	7|FCCA319ANXX_L6_wHAIPI038808-87+1_1_TX_(paired)_trimmed_(paired)_contig_272684:151-164|-	0.5	0	1	TTCCTGCTTCCTCTTAAAAGAGAATCGAAGAGTCCAAGTATCAAACTTGAATGAATAAACAAAACAAAATGAGAGAGAAAGAAAGAAAGAGGAGAGAGAA	ATAGCCTACACAGTAGGGCTATGCCTGCATGCATATGTGGCCTTTCTGTGGTGTCCAATTCCTGCAGTTTGGTCTTACCGTACGTCTACGGATTTGACGG
	nSSR_84	AG	6|FCCA319ANXX-wHAIPI038427-80_L1_1__SJD_(paired)_trimmed_(paired)_contig_19264:547-758|+	4|FCCA319ANXX_L6_wHAIPI038808-87+1_1_TX_(paired)_trimmed_(paired)_contig_123587:638-645|+	1	0	0.95	CAAACTCAACGTTTTCTTAAATGCTCATACGACTTTAATAGCTTAAACATGGCTCTCACAACCTTTTCCAATATTCTCATAAAATTTACAAGGACAATCT	CAGATCCCTTTTATCCACAGTGCAGAAACTATAAACACAGAATATTAAGTATATACCTTCCCCAATCACCTAAGATGGGTCCTGCACCAGCAGCCCGGGC
	nSSR_85	AG	6|FCCA319ANXX-wHAIPI038427-80_L1_1__SJD_(paired)_trimmed_(paired)_contig_213422:106-317|+	3|FCCA319ANXX_L6_wHAIPI038808-87+1_1_TX_(paired)_trimmed_(paired)_contig_7872:3-8|-	1.5	0	0.71	AGTAAAATACACTTCTGTTAAAGCCCTTCGATGCAATCTGACAGAAGAGGATAGACGAGAGAGGGAGAGAGATCTTAGAAGAAGAAGAGGATAGAACGAC	ATCTAAGAAGAAGAGGATAGAGGGATAAAGGGAGAGAGATCTTAGACGAAATACAGAATTTGGGGTGAGGAAAGAAGTCCTAAGTTAAAGATACATTGAG
	nSSR_86	AG	6|FCCA319ANXX-wHAIPI038427-80_L1_1__SJD_(paired)_trimmed_(paired)_contig_230545:166-377|+	5|FCCA319ANXX_L6_wHAIPI038808-87+1_1_TX_(paired)_trimmed_(paired)_contig_25587:892-901|+	0.5	0	1	CCAATGTTTAATTAATTGTATAATCCTTCCCCCCTTCAAGTTCAGACCATTTTCACTGTAGTTTAATTAATTGTTAAAAAATGTTTGTTATGGGGAAGAA	GAACCTATTTGACAGACAGAGATGCTTTGTGGTTGTCGATACAGGGACGAGAGACTTACATTTGCACGATCTACAAACAGCCATTGAAATTGCTAACCTC
	nSSR_87	AG	6|FCCA319ANXX-wHAIPI038427-80_L1_1__SJD_(paired)_trimmed_(paired)_contig_23270:952-1163|+	3|FCCA319ANXX_L6_wHAIPI038808-87+1_1_TX_(paired)_trimmed_(paired)_contig_71000:348-353|-	1.5	0	0.7	ATAACGAGTTTGTGACTACGGCTGCAGAATTGACTTCTTCGGATCCAGTTGGAGGTATTAAGAAGTAAAACTAGAAATCCAGTTTACATAATTAATTGTT	ACAGAGAGAAATAAGTAAAAAATAAACCACCTCCTCTGCTTTTATTATATACAAAAGCCGCTTCTTCTTAGAATTCATTCAGTATGAAGACTATTCAAAG
	nSSR_88	AG	6|FCCA319ANXX-wHAIPI038427-80_L1_1__SJD_(paired)_trimmed_(paired)_contig_24764:306-517|+	5|FCCA319ANXX_L6_wHAIPI038808-87+1_1_TX_(paired)_trimmed_(paired)_contig_8703:975-984|-	0.5	0	0.99	ATATTATTTAATTGACCAAAAGTAGAATAGGAAATGAGTTTAGCAATAACAAATTACTATCCACTACTTTCAAACAACCTAAATCAACAGCAATAATTCA	ATTCACCGAATTACGCTCAATCAGAGAAATATGATGGACGGTACATGTTGGACTTTGAAAGAATCCTCCCCTCCTCGAAGCCTATTCTTGAATTCTTCTG
	nSSR_89	AG	6|FCCA319ANXX-wHAIPI038427-80_L1_1__SJD_(paired)_trimmed_(paired)_contig_36095:11-222|+	7|FCCA319ANXX_L6_wHAIPI038808-87+1_1_TX_(paired)_trimmed_(paired)_contig_139458:879-892|+	0.5	0	0.99	GTCCACATTTTGGGTTTATAGTTCTTCTTGGGGAAGAAGTTTTCACAGTAGAAACCATTGCAGGTGTCTATCTGTCACATGGACAATGAATTTGGGTTTT	GAAACAGTAATTAACAAATCCAACCCAAAACCTCTTGAAAAACTGTTTGTTTTCCGAAACAACAAGTTATATTTTTTTTAACTCTGCTCTCACAGTGGAA
	nSSR_90	AG	6|FCCA319ANXX-wHAIPI038427-80_L1_1__SJD_(paired)_trimmed_(paired)_contig_41920:423-634|+	7|FCCA319ANXX_L6_wHAIPI038808-87+1_1_TX_(paired)_trimmed_(paired)_contig_134715:395-408|+	0.5	0	0.99	ATATATGCAGAGAGAGACAGAGATCGAGTGGAGAAGGGAGGGACGACGACTCTTCCAACTCGATCAGTCATAGATTTATATTTAATTAGAGGCATACTCT	TGTGTAGGTTAAGGATGTGCAAACAATTAATTAATTAATAGAGAAGTTTTGGTAGCAAGATGGAGAATGGAGAATGGAGAATGGAGAATGGAGAATGATG
	nSSR_91	AG	6|FCCA319ANXX-wHAIPI038427-80_L1_1__SJD_(paired)_trimmed_(paired)_contig_43753:192-403|+	5|FCCA319ANXX_L6_wHAIPI038808-87+1_1_TX_(paired)_trimmed_(paired)_contig_38974:1804-1813|-	0.5	0	0.98	AGTCACGATAAAACTATTCTTTTTTCTGAGAGTGGAAAATAGGATTTCTTTTCTTTCCAATACATGAGATGCGATGGACGCCTCTTTTATTGAAATTCGA	GGGGTGATGACGTAGCGATCATGCTTTGAGATGCTTAGCTTAATACGTTTTCGCAGCAGTATTTTGACCTATGCTATGAGCTGCATCCGCTTTTCTCTGT
	nSSR_92	AG	6|FCCA319ANXX-wHAIPI038427-80_L1_1__SJD_(paired)_trimmed_(paired)_contig_58373:352-563|+	4|FCCA319ANXX_L6_wHAIPI038808-87+1_1_TX_(paired)_trimmed_(paired)_contig_89482:153-160|+	1	0	0.97	CTCTTGAGTAAACAGTAGAACCAAGGTGTTTAAAGCAACAAAAACTTAATTTGTCAATAATCTACAAGTCATGCTTCACAAATGCTTAATAATAAAAATT	ACTTAGAGAAGAAGAATACGTGATCCTTTAGCAATAACTAAACCATATTTCATCTTCAATGGACTTCAATAAAAACATAATTTACTAACTATATGATAAA
	nSSR_93	AG	6|FCCA319ANXX-wHAIPI038427-80_L1_1__SJD_(paired)_trimmed_(paired)_contig_84648:1332-1543|+	4|FCCA319ANXX_L6_wHAIPI038808-87+1_1_TX_(paired)_trimmed_(paired)_contig_266576:184-191|-	1	0	0.72	TTTCATTTGCTAATGACTCCGACTTTAAATTATCTTTGCTTTTACCCCACACCACCGAATAAAGTCCGATGACTATGAAAATGGCCCCAATTATACTGAT	GGAGAAATCTCAATAAACAAGCAAATAATTACAAAAAAATAAAAATAAAATAAAAGCAAAAGAGGAATGCTAACATCATGTGCATCATGATGCATCTTTG
	nSSR_94	AG	6|FCCA319ANXX-wHAIPI038427-80_L1_1__SJD_(paired)_trimmed_(paired)_contig_94733:529-740|+	3|FCCA319ANXX_L6_wHAIPI038808-87+1_1_TX_(paired)_trimmed_(paired)_contig_68807:567-572|+	1.5	0	0.97	CAAGGGCACCATAGACCAAGTTGCCCTCCAATCCAAAGAAATCAAGGAAAATGAAACACCAACAAACACATTGATAATCGATGCCCACAGATAATTATTT	GTGGGGGCTGAGCTCTATCCCACAAATCTTCAGGAGAATAACCACATAACCCATAGAACTGCAGATGGAAAAAATAATCACCAAAAACACTTAATTCGAT
	nSSR_95	AG	6|FCCA319ANXX-wHAIPI038427-80_L1_1__SJD_(paired)_trimmed_(paired)_contig_9807:43-254|+	3|FCCA319ANXX_L6_wHAIPI038808-87+1_1_TX_(paired)_trimmed_(paired)_contig_120146:582-587|+	1.5	0	0.95	TCTCACAAAAGCATTGTGCTATCTATTGTTAAAAGATAAAAATCTCATTTACAAGGTTCCTAAAGTTTTGCTAAAAGTTCAAGAAGAGAAAACGTGAGAT	AATTGAATATGAAAGTAAAATAAAAAAAAAGGATGCAGCTTTTTCATATGGGACATTAACTGACGTATGTTAAAATTGACTGCTATCTACTAGGTTATTG
	nSSR_96	AG	7|FCCA319ANXX-wHAIPI038427-80_L1_1__SJD_(paired)_trimmed_(paired)_contig_106847:1684-1897|+	8|FCCA319ANXX_L6_wHAIPI038808-87+1_1_TX_(paired)_trimmed_(paired)_contig_154335:1054-1069|+	0.5	0	0.97	CTTGCCAAGCTGACCTTCACTCCGGTGTGTAGCCGGCCAAAGGTTCTCCGATGCCAAAGTTAGTATTCACAATTGGAACCAGAGAAGTATGGATAGAGAT	ACTTCAGCTTATACTCCAGAATAATGCTTACCCTTCTGCGTCCCACTCCCTTCCAGATAAAAGGGGAGGGGGACTCAGCTTTGGGGAACCCCCAAAGCTG
	nSSR_97	AG	7|FCCA319ANXX-wHAIPI038427-80_L1_1__SJD_(paired)_trimmed_(paired)_contig_1085:5028-5241|+	10|FCCA319ANXX_L6_wHAIPI038808-87+1_1_TX_(paired)_trimmed_(paired)_contig_28722:707-726|-	1.5	0	0.97	CAAACCCAATACAAATTGTATAAAATTTGCCAACAAAACCACAGTTAATGAAGCAGCAAACCAACCACAGCATCTTAAATCAGTAAATGGAGAAAGAGAA	TACCTGCTGCAAATGACGGATGGGTTACACTGCAACCCTTGTGTGACGATCCGAGGTGATTATAAACTGATCCCGCTCCCCAAAAATGTAATCCGGCGAT
	nSSR_98	AG	7|FCCA319ANXX-wHAIPI038427-80_L1_1__SJD_(paired)_trimmed_(paired)_contig_150901:380-593|+	6|FCCA319ANXX_L6_wHAIPI038808-87+1_1_TX_(paired)_trimmed_(paired)_contig_298383:97-108|-	0.5	0	0.98	TATGTCTTAACATAAGAAGGTTCGACCTAGGGCCTACAATGGCGACCATAGCCCGTATTGTAGGCACACACACTGCTTGAGGCAGAAGGTCAATAAATGA	AAATAGGCTGTACTGCCCACGTGTTGTACTTTGGATCACTAAGTCAATCTAGCCAAGACAAAGGGGCGACGCTGCCTCCTTGCAAGGGCGTCTCTTCACC
	nSSR_99	AG	7|FCCA319ANXX-wHAIPI038427-80_L1_1__SJD_(paired)_trimmed_(paired)_contig_152214:124-337|+	8|FCCA319ANXX_L6_wHAIPI038808-87+1_1_TX_(paired)_trimmed_(paired)_contig_11239:733-748|-	0.5	0	0.98	CATCACAAAATCACAAAAATACTTTGATTTGTTCAAGCATCCAAATAAGAGTTTCCATTTTTTATTCAAATATGCATAATGCATGAAAATTACAGAGGGT	GCTACATTACCCAACTAATTAGGTCTAATATACTTCATCAAAAAGCTCACAAAAAATTCATTTTCTTCACTCACAATCATACTCCTGACAATTTCAATCC
	nSSR_100	AG	7|FCCA319ANXX-wHAIPI038427-80_L1_1__SJD_(paired)_trimmed_(paired)_contig_171054:45-258|+	8|FCCA319ANXX_L6_wHAIPI038808-87+1_1_TX_(paired)_trimmed_(paired)_contig_253609:102-117|+	0.5	0	0.99	ATTTTGCACCATAATACACAGATTCCAAAATCAGAAAATTTTGAAATGCAAACAAAAGTGGTGTGTTTGCAGAGCACCGACAATGCCCCCCACCCCACCC	ATCATCATATTTACAGATTCCAAGCTTGTCACCCTAGATCTCAACTTTCATTAATGTTTTGACAGTAAAATATCAGACCTTGGAAAAAAAATCATAAATA
	nSSR_101	AG	7|FCCA319ANXX-wHAIPI038427-80_L1_1__SJD_(paired)_trimmed_(paired)_contig_181937:425-638|+	5|FCCA319ANXX_L6_wHAIPI038808-87+1_1_TX_(paired)_trimmed_(paired)_contig_260927:463-472|+	1	0	0.99	CAACCTAATCAACAAAATGGCAATCATATCACATCAATCATACATATACATACAGATATTATACGCGTACACACATACATAAATACATACATATATGTCT	TGTGTGTGTGGAGAGAGAAAACCCTAAAAAGGGATAAGTGAATGAGACTGAAAGAAAGCCATGGAAGAGAACTTAAAGCAAACGCTACCTTAGCAATTCC
	nSSR_102	AG	7|FCCA319ANXX-wHAIPI038427-80_L1_1__SJD_(paired)_trimmed_(paired)_contig_208628:66-279|+	5|FCCA319ANXX_L6_wHAIPI038808-87+1_1_TX_(paired)_trimmed_(paired)_contig_5233:1787-1796|+	1	0	0.99	TCAAACTATCAAACAGCTACTTCACAAAAGTTACAACAATAGCTATTATTCAATCTTCAAGTGTAAAAAGCAAAAAACAAATTCGACCCAAAAAATCCAA	ACAAAACAACAATAAATTCAACCAACCTTCAACTTTTGAATCAAACTCAACATTGAGAATGTATAATCAAGATCAGAAGCAACCTGTTGTTCTCACAAAA
	nSSR_103	AG	7|FCCA319ANXX-wHAIPI038427-80_L1_1__SJD_(paired)_trimmed_(paired)_contig_24292:38-251|+	3|FCCA319ANXX_L6_wHAIPI038808-87+1_1_TX_(paired)_trimmed_(paired)_contig_133252:137-142|-	2	0	0.96	GGTTTTGAACAACTGGGATGAAGACGGGTTTGGTTTCGCTGCGGACCATAATTTTATCCCCACCGTGCGGCTCACTTAATTCTTTGAGTGAGTTCTGTGT	ATGGTGGGGAGGTATTGTTACAGAGATGTGCTGCCATTTTCAGCTATGGTAACAATGGAATGTGCCAACGTTGGCTTATATACTCTGTTCAAAGCAGCAA
	nSSR_104	AG	7|FCCA319ANXX-wHAIPI038427-80_L1_1__SJD_(paired)_trimmed_(paired)_contig_263043:105-318|+	8|FCCA319ANXX_L6_wHAIPI038808-87+1_1_TX_(paired)_trimmed_(paired)_contig_219910:582-597|+	0.5	0	1	TATATAATTCATGCGTACATACACATAGATATATAGATAGAGGGGGAGTAAGAGAATGGTGTTAATGAACACACGCACAAGCACACGCACACACTCTCAT	ATTTTCATAAAAATTAACTTCTTACAGGATCTAGGTTTCCAACAAAAAGGTTTGCCCCAACATCCAAACTCTTTTTATCTTGTGATGCCTGGAACCAACA
	nSSR_105	AG	7|FCCA319ANXX-wHAIPI038427-80_L1_1__SJD_(paired)_trimmed_(paired)_contig_3678:216-429|+	6|FCCA319ANXX_L6_wHAIPI038808-87+1_1_TX_(paired)_trimmed_(paired)_contig_236830:304-315|-	0.5	0	0.98	TATTTGTTGAAGCTTGCCACCTAATTAGACTTTTGACATCAAAACATATCTAAACAAAGAGGGGGTCGGCTGAACCCTTTCCAGCAGCTAAAAGAGAAGA	AATGAGGAGTTTTACTGGGGACCACGTTTGAATTTCAAAGGAAGGTGAGACTCTCCCACCCTCTCTCTCCTATAGTAATTCTTAATTGTCCATGGATGCA
	nSSR_106	AG	7|FCCA319ANXX-wHAIPI038427-80_L1_1__SJD_(paired)_trimmed_(paired)_contig_62522:475-688|+	6|FCCA319ANXX_L6_wHAIPI038808-87+1_1_TX_(paired)_trimmed_(paired)_contig_648:597-608|+	0.5	0	1	TTTTCACAGATAATTTGATCAAATTTGATAAAATGAAAAACATTAAAAATATTGGATTGAAAACATTTACTAAGATCCATCTCTTTCACATTTGTTTCAA	AACTGAAACCATTTATTTCCACATAATTGTCGAGATAAGCAGAAAAGCAGTACTTAATTAAAAGAAGGAAGAAAAAATTGTGCATCCCACAATTAATCCC
	nSSR_107	AG	7|FCCA319ANXX-wHAIPI038427-80_L1_1__SJD_(paired)_trimmed_(paired)_contig_687:1009-1222|+	12|FCCA319ANXX_L6_wHAIPI038808-87+1_1_TX_(paired)_trimmed_(paired)_contig_81811:457-480|+	2.5	0	0.92	ATTCTACTTTTACACCAAACAGATTTCTAGCAAAAAACTAAGAAACAACAGTGGGAAAAATAAATAAAAGCATTTATATATTTGAGAGAGACAGAGAGAC	ATTTGATGAAAGGAAATAATCCACCAAGTCTTATTATTTTTATAAATAGAAGGTACTACCCATTACATATATATCATGCATGCATATACTTGTATCACTT
	nSSR_108	AG	7|FCCA319ANXX-wHAIPI038427-80_L1_1__SJD_(paired)_trimmed_(paired)_contig_69926:8-221|+	6|FCCA319ANXX_L6_wHAIPI038808-87+1_1_TX_(paired)_trimmed_(paired)_contig_65741:3814-3825|-	0.5	0	0.78	GGCTTTACCCATCAACCTCAAAAGCGTCATGGCGAGTTTTTGCAACTCCGAAGAGTAGGACTCCAAGGTGTCCCTGCAATGAAGAGTAGAAGAAAATGTT	TATTTAGTTTGCAATCTAAATCCATAAGCTGGTAGGTGGAGGCCGGGCTCAAACATGTATATATATGAATTGAAGTCGTAATAAGTATATTATTTACGCA
	nSSR_109	AG	7|FCCA319ANXX-wHAIPI038427-80_L1_1__SJD_(paired)_trimmed_(paired)_contig_78273:171-384|+	6|FCCA319ANXX_L6_wHAIPI038808-87+1_1_TX_(paired)_trimmed_(paired)_contig_33496:3350-3361|-	0.5	0	1	AACACGTGAAAAGAGATAGGGGCTTAGGTTTCTAACTTGAGTTTGATAGTTTGTATTGAAGAAGTGAAGAACATAAAACCTAAGAGACAACATTGCCCAC	TGTGAGTGCCTATTTATGACTTCTATATAGAAACAAATTTGTTTACTCATAAGAAACCTAATTCGATTAAGAAGTTTTTTTATTTTGGTTTATAGAATTA
	nSSR_110	AG	7|FCCA319ANXX-wHAIPI038427-80_L1_1__SJD_(paired)_trimmed_(paired)_contig_78277:4-217|+	8|FCCA319ANXX_L6_wHAIPI038808-87+1_1_TX_(paired)_trimmed_(paired)_contig_7345:1381-1396|+	0.5	0	0.98	GGAAGCCCAAGCTGGTTTTTGGACTGGAGTGTCTTCCTTTCCACTGCAATCCTTGTCATTGCAGGCAGCTGCAATGGTCAGTCCAAGGGGGTAGATCTCA	GAAGCAGAAAAGAATGGGAGTAGTTAATATGGAAATTGATGGAACCCAGCAACTGTCGGCTGATCCCCTCTGATTTGCAAGATGTTATCAGCTAGAANNN
	nSSR_111	AG	7|FCCA319ANXX-wHAIPI038427-80_L1_1__SJD_(paired)_trimmed_(paired)_contig_80471:308-521|+	6|FCCA319ANXX_L6_wHAIPI038808-87+1_1_TX_(paired)_trimmed_(paired)_contig_86091:1646-1657|-	0.5	0	0.99	AACTTGCTCCAAATTTAGATCAAACTTTGGATGGATTCATTTTTTTCCAAGACACATAAAAGTGTATGGAAATTTGTGCTTGGTTTAGGAGAAGAGAGAT	GAGCCAAAAATGGATAGAGCACCATTGGACCACTTGGACGCAAATGGCTATGCATTTCATGTCGGAAAAATTCTCAACCAAAATAAAAACTTCATCCATA
	nSSR_112	AG	7|FCCA319ANXX-wHAIPI038427-80_L1_1__SJD_(paired)_trimmed_(paired)_contig_8588:864-1077|+	6|FCCA319ANXX_L6_wHAIPI038808-87+1_1_TX_(paired)_trimmed_(paired)_contig_14518:1403-1414|-	0.5	0	1	AAACCCTTGGATCATTCTTATTATATTTGATCTCAACCGTCCACACCTGAGCCAGATCTCTATAAATAGGAGAGGTGTTGAAGGCTTTAGGAAAGTGGGA	TAAAGGCTATCAACCCTAGAGAGCTCAAGAAGAGAGAGGTAAGTTTTCTTTTTCTTTCATTTTATTCTTTTATAAGCATGTTTAGGGTTTTTATTTTTTA
	nSSR_113	AG	8|FCCA319ANXX-wHAIPI038427-80_L1_1__SJD_(paired)_trimmed_(paired)_contig_162458:2-217|+	6|FCCA319ANXX_L6_wHAIPI038808-87+1_1_TX_(paired)_trimmed_(paired)_contig_34672:782-793|-	1	0	0.97	CTTGTTCCCTCTGTGTTAAGCTATAAATAGAAGGGGCAGTGCAAGTGTTGAAGTGTGTGGTGCAAGTGTGCAAGTGTAGCATTGAATGAGAGAGTGTAGC	TGGGTTGAGCAAAGAGAGAATTATCCTCCTCCATTGTAATCTCTGTAATTCTCTCCCTATAGTGAAGTTGAAGCAACTCCCGTGAACATAGGCAATTGCC
	nSSR_114	AG	8|FCCA319ANXX-wHAIPI038427-80_L1_1__SJD_(paired)_trimmed_(paired)_contig_166701:348-563|+	7|FCCA319ANXX_L6_wHAIPI038808-87+1_1_TX_(paired)_trimmed_(paired)_contig_97537:425-438|-	0.5	0	0.97	AAAGAGAAGAAGAGTAGAGAATAGAAGAAATTTAGGGAAAGAAATGGAAGAAATTAGGGAAAGAGAGAGACGAAATTTAGTGGGTAGGAGAAGAAGAGGA	AAGATAGAGAGGGAATAGAAAGGGGTGAGAGAGAAAAAATGAGAGGAAAATTCTCGAATATTATTATTCATCCAATATACCTTGCCTTGAAGGCTACAAC
	nSSR_115	AG	8|FCCA319ANXX-wHAIPI038427-80_L1_1__SJD_(paired)_trimmed_(paired)_contig_192058:12-227|+	11|FCCA319ANXX_L6_wHAIPI038808-87+1_1_TX_(paired)_trimmed_(paired)_contig_104640:1483-1504|+	1.5	0	0.97	GTGTTTGTAACTAGATTTTGCCGGCTTGAAGCATTTGTCACCGACCGTTCGATCAAATTTTAATATGCCAAAATGGTTGTGTTTTCACTGTATCTCAGAT	AAAGAGAAAGAGAGAGAAGGCGATAAAGATGAACACAAAACTGTGATGTTATTATCCGTGCGTCATCTGCAGTCCGATCAAAATCTGATCTCCGACAAAC
	nSSR_116	AG	8|FCCA319ANXX-wHAIPI038427-80_L1_1__SJD_(paired)_trimmed_(paired)_contig_20892:444-659|+	7|FCCA319ANXX_L6_wHAIPI038808-87+1_1_TX_(paired)_trimmed_(paired)_contig_64078:456-469|-	0.5	0	0.99	TGTCACTTGGGGTGACACATGGCTTAAGTCATGCAATAAGATCAAGAGAGAGTCGGCTGTGGGTCTTTCCAGCAACTAAGCTAGAAAGAAAAAGAAAGAA	AAAGGGTGTTCGGGTAGGGAGAGAGTGTGAGATTTTGGAGTGCAAAAATGGTGAAATCAAGTCAATTTTATCAAATTGAGCTTTCTAACTTCAATTGGGT
	nSSR_117	AG	8|FCCA319ANXX-wHAIPI038427-80_L1_1__SJD_(paired)_trimmed_(paired)_contig_214872:94-309|+	20|FCCA319ANXX_L6_wHAIPI038808-87+1_1_TX_(paired)_trimmed_(paired)_contig_131876:466-505|+	6	0	0.69	TGAAGAGCTAGCATATATGGGGAGAAATCACGAGGGTTTTACAAAGAGAGACCAACAGAGCTTGGTTGGCAGTATGCCCACCTCCATATGTACTAGAGAA	ATATTGAGATTTTGTATTGATAGGAGGTGGACAGAATGCCAATAATCTCTGTAAGAAACCCTTTGTTAAACCCACATGAAACCAAACGGTATCCTTGCTA
	nSSR_118	AG	8|FCCA319ANXX-wHAIPI038427-80_L1_1__SJD_(paired)_trimmed_(paired)_contig_2622:1296-1511|+	9|FCCA319ANXX_L6_wHAIPI038808-87+1_1_TX_(paired)_trimmed_(paired)_contig_3944:948-965|+	0.5	0	1	ACAATTACAAGCCAAAACACAAGCCAGAAAGAAAACATAACTGAAACAGACCCACACCAATCCCCACACACATGGGATGACACTTCTTTTGTTTCCTTTT	AAGGGTAACACGAGATTTAGACTTCTTAGAATTACAGCACTCTAATCATAAGCTTAATAAATGAAGCTCAGCATGGAAACTCAAGGGCTAGTGGTGGACT
	nSSR_119	AG	8|FCCA319ANXX-wHAIPI038427-80_L1_1__SJD_(paired)_trimmed_(paired)_contig_26942:479-694|+	7|FCCA319ANXX_L6_wHAIPI038808-87+1_1_TX_(paired)_trimmed_(paired)_contig_127982:1340-1353|-	0.5	0	0.99	CCATTTTTTACAGCACATATATATGTTGGTGTACAGCATGGTGTTCCATACCTGTCATGACAGGGACTTTAGGTGAAGCTGCATTATCCAGCAGAGATCC	AATCTAGAGGTGCCAAAATTTCTTTAACATAATTGACTAAATATAAGCAAACAAAAGTAGAAGATCGATAAGTTTTGAGTGAGATACATATGGGAATGCA
	nSSR_120	AG	8|FCCA319ANXX-wHAIPI038427-80_L1_1__SJD_(paired)_trimmed_(paired)_contig_34067:624-839|+	11|FCCA319ANXX_L6_wHAIPI038808-87+1_1_TX_(paired)_trimmed_(paired)_contig_177726:684-705|-	1.5	0	0.99	GATGTTAGCATGCTTGTCCCAGTCTAGTTTCTAATGTTTTGCTGGATCTGCATGGCAGGATGGCTTGGAATGAATAACAAGGCATCGAGACTAGTATAGA	AACCAAACAAAAAGGCATCAAGACTAGTTTGGTTCTGTTGTCCTGATCCAGCATACATATTCCCTCCATGAAGTGTCTGCCAGTTGAACCTTCTAAATCA
	nSSR_121	AG	8|FCCA319ANXX-wHAIPI038427-80_L1_1__SJD_(paired)_trimmed_(paired)_contig_51840:1479-1694|+	9|FCCA319ANXX_L6_wHAIPI038808-87+1_1_TX_(paired)_trimmed_(paired)_contig_52769:1018-1035|-	0.5	0	1	CAAATATTTTTCCAGACAGTAGACACCATAGTATTAAACAACAAATGGGTTGGGTCCAAACACATCAAATTAGAGCGTCCACTTGTGAAATAAAAAAGTA	CGCACTTCGTACTTTGGCTCTGAGCTCATCAGCAAGTTCTTTTTGTTGGCTCTCGGTTCCCTACTCTCGAGTGAGCACCATGGACCACACCTTCTCTGTA
	nSSR_122	AG	8|FCCA319ANXX-wHAIPI038427-80_L1_1__SJD_(paired)_trimmed_(paired)_contig_79744:228-443|+	9|FCCA319ANXX_L6_wHAIPI038808-87+1_1_TX_(paired)_trimmed_(paired)_contig_105981:817-834|-	0.5	0	1	TCCAATACATTAGTTGGAGTCTAAAACTTCCATACTATACTCTCATCATATTCCTCTTTAATATCGATCGGATATGGGATATATACAAACATAGCTAGAA	TATTTGTATAAATATAGATTAATTATAAGCTAGGTAGAGATGGATGGAATTGAAGAACGTTAGAGATAATCTTCAATGGAAATGCTCAAAGCCTCTCCTG
PasN7	nSSR_123	AG	9|FCCA319ANXX-wHAIPI038427-80_L1_1__SJD_(paired)_trimmed_(paired)_contig_178027:104-321|+	12|FCCA319ANXX_L6_wHAIPI038808-87+1_1_TX_(paired)_trimmed_(paired)_contig_209437:543-566|-	1	0	0.99	AATAATTTATGTACAATACATCAAATAAAGATTTTGTATATGTATTAATTGTACTGGGAAAGACTAAATGCATATGTTTATTTGGTTGAATATGGTAATT	TTTCCTGAAATTAAAGTAAGGTTGCTAGTTATAATTAAAACCACTAGTAAATGAAGAATGTGTTGATTGTTTTGCTTGTTATTGTTTGGCTTTCACTAGT
	nSSR_124	AG	9|FCCA319ANXX-wHAIPI038427-80_L1_1__SJD_(paired)_trimmed_(paired)_contig_18101:488-705|+	10|FCCA319ANXX_L6_wHAIPI038808-87+1_1_TX_(paired)_trimmed_(paired)_contig_126314:134-153|+	0.5	0	0.99	CTTTCACTCTCTAGAGAGAACTTTTCTCTTATAGGCAGCCCACTCTTCTTAAACATATATTAAGGTTACAAAAAACCCTAGCATCACATGTATATATGAA	GGGGGTGCCGCCACTTTCCATTAGGGTTTCTCAAAACCCTAAATCTCAAACAACTTAAAGGGGAAAAACCCCATTGCCGAAAATAAGAGGGGGCAGCCCC
	nSSR_125	AG	9|FCCA319ANXX-wHAIPI038427-80_L1_1__SJD_(paired)_trimmed_(paired)_contig_181430:43-260|+	10|FCCA319ANXX_L6_wHAIPI038808-87+1_1_TX_(paired)_trimmed_(paired)_contig_163656:444-463|-	0.5	0	0.99	ATATGATATATATTGGTCATTGGACCATCCAGGACCGGGATCCACCTGAGAGAGCCCAACCCAAGTAACTATGTGATATTTCCTTAAACGCACACAAGAA	CGAGCGAGCAGACGAACCTAATCTCATCTAAGCATAAAAACGGTGCAGTAAACAGGTAAAAGTTTGCTTCTGCACCCATAACATAAAGGCAAAGTACAGC
	nSSR_126	AG	9|FCCA319ANXX-wHAIPI038427-80_L1_1__SJD_(paired)_trimmed_(paired)_contig_19233:794-1011|+	8|FCCA319ANXX_L6_wHAIPI038808-87+1_1_TX_(paired)_trimmed_(paired)_contig_27564:678-693|+	0.5	0	1	AGTAACAACAGAGTTGAGGCATTGGACAACCAATATGCCAAGATATCATTGTTGTCCTGGGTCTGCAATCCAAATGGTCATATAAGAGGCTTCTGATCTT	AAGAAAGAAGAAAGAACAGTTCAAACCTCAATAGCATGACCTATGGTCTGAATGATCCGATCAAAAACACTAGTCCTCTCAACTTCAAATGATCTCCACT
	nSSR_127	AG	9|FCCA319ANXX-wHAIPI038427-80_L1_1__SJD_(paired)_trimmed_(paired)_contig_194438:60-277|+	8|FCCA319ANXX_L6_wHAIPI038808-87+1_1_TX_(paired)_trimmed_(paired)_contig_86675:194-209|+	0.5	0	0.99	CCTTCTTGGCTCTTGGTGACTTCTGCATTATTGTAAATCGGTGATCACTGATTAGAGTAGTGCTACATACATACGTAAATTCTTATTTTCAGTGGGGGGA	CCAACCATCCGATCAATTTCATTTCAATCTTGATCTTGATTCCAATTAATTAAGACTTTAAGAGATCATTAAAGAAAATGGAGATGGGTTCTTTATCTTT
	nSSR_128	AG	9|FCCA319ANXX-wHAIPI038427-80_L1_1__SJD_(paired)_trimmed_(paired)_contig_205299:87-304|+	8|FCCA319ANXX_L6_wHAIPI038808-87+1_1_TX_(paired)_trimmed_(paired)_contig_32658:318-333|+	0.5	0	0.99	TGATAGTCCAAAGGTGCAAAGTATTTTTTGCTGATAGTACAGGGTCAATCCATAATTTCCCCAAAAATTAAATAGAGAGAAAGTGTGCATTGAACCTGGT	TAGTGGCAATATCAAACTCAAGTTTCGAATCATTCTTAAGGTTAGTTTAAGAATTTGAGCTGCATGCTTGGAGGTAAGCTCCCATTACTTCTTTAATTTC
	nSSR_129	AG	9|FCCA319ANXX-wHAIPI038427-80_L1_1__SJD_(paired)_trimmed_(paired)_contig_240641:161-378|+	8|FCCA319ANXX_L6_wHAIPI038808-87+1_1_TX_(paired)_trimmed_(paired)_contig_42145:327-342|+	0.5	0	0.99	CTATATTTATAGAGAGACTGAGAGAAAGAGGGGCACCTTTTTGCCTTTTATTTATTGGGGTGGCTCTTGTTGGGAAAGTATAATGTAAATTTCTTGGCTT	TATGTGTTAGAGAGTTATTGTGTTCCTCTACTATATATCCAGCGCATGGTATTCAAACTTTGATTCTTCAAAGTTTTGTATTGACTTTTATATGAAACTC
	nSSR_130	AG	9|FCCA319ANXX-wHAIPI038427-80_L1_1__SJD_(paired)_trimmed_(paired)_contig_27977:112-329|+	7|FCCA319ANXX_L6_wHAIPI038808-87+1_1_TX_(paired)_trimmed_(paired)_contig_280386:171-184|+	1	0	0.99	CTTGTTGGCTCATGGTTGTGTCTTTGAGTCTTGACTCTTGATTTTTGATTCTCGAGCAATTGAGCAAAGATCACTAAAGCATGAACAATTTATAAGAGTT	ATTATAATGATAGAATAGCAAGCAAAAAACTCCATTACTCCAAGTAAATAATTATATGATTCCAAGAAACAGTCCCTCAATTGCTCGAGAAACAGTCCCT
	nSSR_131	AG	9|FCCA319ANXX-wHAIPI038427-80_L1_1__SJD_(paired)_trimmed_(paired)_contig_29718:1628-1845|+	10|FCCA319ANXX_L6_wHAIPI038808-87+1_1_TX_(paired)_trimmed_(paired)_contig_6421:2040-2059|+	0.5	0	1	AAGTGATAATTCAAAAAAACGATCATAGTTTATCTAGTAAGAGACCCAATCAATAAAACATTCAATTTCAAACATAACTCTACATTCTGCAAGCCCTCAT	CTTCTTACGTACGTCTGTATTATCAATGGCTTCTCAAAAAAATTCTGCTCCGAGTCTATCTCCTCCAAGCCGAACGACAATGGAGGTTCATGAGAGAAAG
	nSSR_132	AG	9|FCCA319ANXX-wHAIPI038427-80_L1_1__SJD_(paired)_trimmed_(paired)_contig_3206:659-876|+	6|FCCA319ANXX_L6_wHAIPI038808-87+1_1_TX_(paired)_trimmed_(paired)_contig_125200:730-741|+	1.5	0	0.99	AAATAAAGATCATTCCTTTAAGCCTTGTAGAGACTATGTGGAGAAGAAGGGGTTGAAAGCTCATTCGAATCTTCACTACTATGATCCTTGAAAACTTGAA	TGTGGGCTCTCAAAATAATCAAGAGGAAAACAAAAGCCAAGAGGGAATTGGGATGGCCGGCCATAGGGGGAAGACCTCCTATTTATAATGGTTTCCTCCC
PasN8	nSSR_133	AG	9|FCCA319ANXX-wHAIPI038427-80_L1_1__SJD_(paired)_trimmed_(paired)_contig_32500:106-323|+	7|FCCA319ANXX_L6_wHAIPI038808-87+1_1_TX_(paired)_trimmed_(paired)_contig_266784:110-123|+	1	0	1	GTCGTAAAAAAAACTCTCAAAACCCTAATTCTGTTCTGATACACACAACTCAAAAACTGGAGTTTTATATGAAAATTCTACTACCAAATTCCCACCAGCA	GGAGAGAGTAAAACTTCAAGAACAAGTAAAGTAGAGAGTAATGAAAGCTTCTCTGCAACGAAAGTAAAGCCCACACCTAACGATTTCAGAATTCAGATCT
	nSSR_134	AG	9|FCCA319ANXX-wHAIPI038427-80_L1_1__SJD_(paired)_trimmed_(paired)_contig_4317:812-1029|+	10|FCCA319ANXX_L6_wHAIPI038808-87+1_1_TX_(paired)_trimmed_(paired)_contig_4932:2703-2722|+	0.5	0	0.99	TAGGAACCACAAAAATTCACCAATCTATCAAAACCCCAGAAAATACATTTGTAGATTAAAAAAACCCATCAAAGGTTTAACCCAAAAGGAAGAGTGGAAA	TCATGAGCAGAGAATATACCAGGCACCAAATACATACCTAGGGTTTCGAGATAGCAAATCACTGGTACTGGTGTGGGAGCAAATGAGAGCCCAGGGGTGT
	nSSR_135	AGA	5|FCCA319ANXX-wHAIPI038427-80_L1_1__SJD_(paired)_trimmed_(paired)_contig_160980:7-221|+	4|FCCA319ANXX_L6_wHAIPI038808-87+1_1_TX_(paired)_trimmed_(paired)_contig_45075:1335-1346|-	0.5	0	0.99	CGCATAGGGGGTACCCTGTGTGGGGTGTTACACATGCATACTAATGAAACATGAAGACTCAACCTAAACATTCATCCCTAATCTAATATTGACATAGAAG	GATATGCAAACTTTTAAAACTAAAACACAAATACTAACCTTTGATTACTTCTCCCTTGCTCCTAGCTCTTCTCCAACCTCCAAAAGACTTCAAAGATATG
	nSSR_136	AGA	5|FCCA319ANXX-wHAIPI038427-80_L1_1__SJD_(paired)_trimmed_(paired)_contig_164802:86-300|+	4|FCCA319ANXX_L6_wHAIPI038808-87+1_1_TX_(paired)_trimmed_(paired)_contig_13989:202-213|+	0.5	0	0.98	TCCTGGGGGTTTGTCATCATATATTAAAACTACTAGAGAACTCTTAGCAGTTTCAAAAGCAGGAAAGAACTCATTTGATGGCTTTACACCTTTTAATGAG	AAAACAGTGGATCCACAAGCAAAAAGATGAAGAGCTTGTGCAGATATCTGGAAATTTTGGTGTTGCTATAGATGCTTTGGCAGAGATTGCATCCAGACTT
	nSSR_137	AGA	5|FCCA319ANXX-wHAIPI038427-80_L1_1__SJD_(paired)_trimmed_(paired)_contig_186989:111-325|+	4|FCCA319ANXX_L6_wHAIPI038808-87+1_1_TX_(paired)_trimmed_(paired)_contig_197059:1189-1200|-	0.5	0	0.83	AAAGAAAAAGAAAAGGACAAAGATAAAGAAGAGGCCATAGAGGGAGAATCCAAGGAAGAAAAGGTGAAAGGGAAGGACAAGAAAAAAGAAGATAAAGAAG	AAGAGAAGAAGCAAAAGGATGGAGCTGATGAGGGGAAGTGCGAGGCTGAAGTTACCTCAAGGGAGATCAAAATAGAAGAAAATGTGAAAGAATTGGAGGG
	nSSR_138	AGA	5|FCCA319ANXX-wHAIPI038427-80_L1_1__SJD_(paired)_trimmed_(paired)_contig_250380:55-269|+	4|FCCA319ANXX_L6_wHAIPI038808-87+1_1_TX_(paired)_trimmed_(paired)_contig_208354:118-129|+	0.5	0	0.97	TTCGTGGGTTTAAACCCGGTTCCAACAGTCGGTCCGATTCACCGGTTTGTGGTTGTAACTTCCCTTTAAATTCAGATACCAGTCGTCCCAAAAAATTAAT	TTCATCAAGTGAAGATGAAGGTGAAAACGATTGGAAAGATTTAATAATCAGAGGGAACAGCGAATTAGAGCCCTCAGTTTTGGATTCAAGTGACGAAGGA
PasN9	nSSR_139	AGA	5|FCCA319ANXX-wHAIPI038427-80_L1_1__SJD_(paired)_trimmed_(paired)_contig_44264:2185-2399|+	4|FCCA319ANXX_L6_wHAIPI038808-87+1_1_TX_(paired)_trimmed_(paired)_contig_46697:2496-2507|+	1	0	0.99	TCACATTAATGACTCTACTTCAAAAGGGTAAGTCGATCAAAAGGGAGTCTCTGTTATTAAAAGTACAAGAAAAAATTAAAATAGAAGGATAAACAGAGAG	AAGGCCTTATACTACAATAAAATCTAGTTATAAAAAGTTTCAATGCATCCACCCCATAGAAGAAAACTTTCTCAAATGGCTGAATACTCCCCTTTAATTT
	nSSR_140	AGA	5|FCCA319ANXX-wHAIPI038427-80_L1_1__SJD_(paired)_trimmed_(paired)_contig_97893:326-540|+	4|FCCA319ANXX_L6_wHAIPI038808-87+1_1_TX_(paired)_trimmed_(paired)_contig_12222:973-984|+	0.5	0	0.97	AAGAAAAAATAATTAGAAACACAGTACCTGGTAACAAATTCCTTGTACAAATTAAAGATTGAAGATGAGAGAGAGAAAGAATGGTTGTATGCAGTTGAGC	ATCTAATAAGAGATGTTTGCTTTTTTTAAGGAAAGTACATATAGAAATGATTGTAGATCATTTCATACATTTTCTAGTCTTATCTTGTACACAACTTAAA
	nSSR_141	AGA	7|FCCA319ANXX-wHAIPI038427-80_L1_1__SJD_(paired)_trimmed_(paired)_contig_54599:167-387|+	4|FCCA319ANXX_L6_wHAIPI038808-87+1_1_TX_(paired)_trimmed_(paired)_contig_11545:472-483|-	1.5	0	0.91	TTCCCAGGAAAAAGAAAAAAGACATGCTGCATGTGCTTCACAGTTAGGATTCCATGGCAATTTTTCAAGAGGGAGGTTTTCAACCATACACAGAATCTAT	AATTAAAGTAGCTAAGAAGAAGCATTTAAATATGTGAGGTAGAGAGTAAGAGAAGTTTCTGTGATACCTTTCTGTGAAAGGGAGATGGGTAATGTAATCT
	nSSR_142	AGA	8|FCCA319ANXX-wHAIPI038427-80_L1_1__SJD_(paired)_trimmed_(paired)_contig_103144:586-809|+	7|FCCA319ANXX_L6_wHAIPI038808-87+1_1_TX_(paired)_trimmed_(paired)_contig_80093:192-212|+	0.5	0	0.98	CTAATAAATTAATCCCTATCATGCATACTAATCATAAGCATTTAATCCAAAACCACTAACCTAGCATGATCATAGATGAAGAAGAGAATAAGAGAAGAAG	AAAGAATATGCAAACTTTTAAACTAAAACCCAAATACTACTAACCTTTATTTGCCTCATTCTATCTTGCTCCTAGCTCTTCTCCCACTTCAAAAGGACTC
	nSSR_143	AGC	5|FCCA319ANXX-wHAIPI038427-80_L1_1__SJD_(paired)_trimmed_(paired)_contig_228099:31-245|+	3|FCCA319ANXX_L6_wHAIPI038808-87+1_1_TX_(paired)_trimmed_(paired)_contig_35511:637-645|-	1	0	0.96	TGCAAATGGATAAGTACCCAAGAGATCTATTACAGAGATTCATGGCTAGCAACACAAAGCAATCCGAATATGCAACAGGCAACGAAGAAGAAGGAGAAGA	TTCTGAAGAGATTGAGCTAAATCTTGGGCTGTCTCTAGGTGGTAGATTTGGTATTGACAAGAATGCGAAGAAGTTAATTAGGTCATCCTCTAATCGGAAG
	nSSR_144	AGC	6|FCCA319ANXX-wHAIPI038427-80_L1_1__SJD_(paired)_trimmed_(paired)_contig_25302:349-566|+	3|FCCA319ANXX_L6_wHAIPI038808-87+1_1_TX_(paired)_trimmed_(paired)_contig_218611:132-140|+	1.5	0	0.94	AAACGCTGCCGTCACCACTAGCGGAATCCGGCTGCTACTGCTGAGGCTTCTGAATATCTTGGAAATTAACAATATTATTAGAACTATCAACAGAAACTGA	TGCAGACTGATGATCATCACAAATAGACCTTGCTTTTATATCCACCATATCCGTTGCCCATCCAAAACTTCCAATATCGTTTAGCGCCGTCGAACACGGC
PasN10	nSSR_145	AGC	6|FCCA319ANXX-wHAIPI038427-80_L1_1__SJD_(paired)_trimmed_(paired)_contig_46320:718-935|+	5|FCCA319ANXX_L6_wHAIPI038808-87+1_1_TX_(paired)_trimmed_(paired)_contig_16212:1445-1459|-	1	0	0.99	AGTTGATATCCACATCTAGTTTGGTCTGAATCTGCTTGTAGTGATTAATAAGTGGGGATAGCTTTTAAAAAAATTCTGGTTGCTGTACTGGAGGGCCGTG	CATGGCTGCTCTAGCCCGATTTTGAACTATAGATTGGAGTTTTCTTGATAAATCAAGTGTAATATGATTTACTTTTGGTCAGTTCCTGTTTAAAAATAAA
	nSSR_146	AGT	5|FCCA319ANXX-wHAIPI038427-80_L1_1__SJD_(paired)_trimmed_(paired)_contig_21323:55-269|+	6|FCCA319ANXX_L6_wHAIPI038808-87+1_1_TX_(paired)_trimmed_(paired)_contig_102394:568-585|-	0.5	0	0.99	CATAAAATTAGGAAATTTGGGAAACTTGGACTGTGTAGCTGGATTATCCAATGATGTTTTGCCCATAAACTAATTTTGGACAAGTTTGGACTCGGCCAAA	AATAATAGTAAGAAGAAGAACAATCTACTTGTTAGTTGAAAACCATTTCTTTCCAATTGAAAAGTGCTACACTAAGGCATGATGGAGTGAAGTCTGCGCT
	nSSR_147	AT	10|FCCA319ANXX-wHAIPI038427-80_L1_1__SJD_(paired)_trimmed_(paired)_contig_16407:81-300|+	6|FCCA319ANXX_L6_wHAIPI038808-87+1_1_TX_(paired)_trimmed_(paired)_contig_103092:126-137|-	2	0	1	CCAATAATGCCCAGCACACTCTCCACGTAAATAATGCTGACCATTTCCTCTATTATTTCTTTTTAATCAATCATCCAATCACGTCACACACCCCCACTTC	GAATGATTAGTGCAATATAAAAACTATAATATATCTAAAACTTTGAGAAAGATGAGCTTTATGATGTCTTGTGTCATCACTAGCTTCAAATGGCAACAAT
	nSSR_148	AT	10|FCCA319ANXX-wHAIPI038427-80_L1_1__SJD_(paired)_trimmed_(paired)_contig_25498:511-730|+	7|FCCA319ANXX_L6_wHAIPI038808-87+1_1_TX_(paired)_trimmed_(paired)_contig_19127:135-148|+	1.5	0	0.95	AGCACCTCTCCGGCAAATCCCTAATTCAATTGGCCAATCTCTTGTCTAGGCATCCAAGCACAAGGTTTGAAGCCCCATCCGAGTTTAGGTTGGTTTTCTG	AATGCGCGTGAATGCTGAGCTTAGCCTCTAAGACTGGGTTTCACTAGTTGTCTACCTTTGGTGGTTCTGCCAATTGAGAAATTGGAAATAAAATTCATGC
	nSSR_149	AT	6|FCCA319ANXX-wHAIPI038427-80_L1_1__SJD_(paired)_trimmed_(paired)_contig_1046:24761-24972|+	4|FCCA319ANXX_L6_wHAIPI038808-87+1_1_TX_(paired)_trimmed_(paired)_contig_108:17598-17605|-	1	0	0.98	GAGCCCCCCATGCCGTGACTTCGACTTTTAGTATGATGAATGAGTGGAAAGATCTTTATAGAAGTCCCTGTCCGATCCAACCAAAGAGTTAGTATCTAAA	CTATTTTAGATAAGGGGGAGAACTGCGAGTTCTTTCAGAAAAGACTTGCTGCTCCCCTATCCGAATCCCGCGAGTGACTAAGCGCGAGACGAGCCATAAC
	nSSR_150	AT	6|FCCA319ANXX-wHAIPI038427-80_L1_1__SJD_(paired)_trimmed_(paired)_contig_120057:21-232|+	5|FCCA319ANXX_L6_wHAIPI038808-87+1_1_TX_(paired)_trimmed_(paired)_contig_157066:585-594|+	0.5	0	1	CAAGATGGACCGATCCATCAATCCAATGGCCCATATGCCATCGCATATCGTGTACGATTCATGTTTAGAAGGCATGCATCATTCTCATAAGAAAATTACA	AGTCAGTCCCGATCCTGTAAAAGCGTCCTTAATTACTTATTTTATCGTTAACCCACATCACTAAGATTGGTATATTAAAAAACTGACAGTTGGATTGGAT
	nSSR_151	AT	6|FCCA319ANXX-wHAIPI038427-80_L1_1__SJD_(paired)_trimmed_(paired)_contig_13865:146-357|+	4|FCCA319ANXX_L6_wHAIPI038808-87+1_1_TX_(paired)_trimmed_(paired)_contig_193922:161-168|+	1	0	0.96	TTCTATTATTGTACGTACAAGTTGTTTATTGACAATAAAGTTTGAGTTGAGAAAATTGATAGTTCTTAGTTAAAATATATATGATGTTCTTAATTATCCA	GATGTGTTAATTTGGATTGTTAGGTTTTACGACAAGCTAGCCTAGGACTAAAAATCTAATACTCTTTCGTAATATTTCCCTTGAATTTCACCAGATAGAT
	nSSR_152	AT	6|FCCA319ANXX-wHAIPI038427-80_L1_1__SJD_(paired)_trimmed_(paired)_contig_13957:426-637|+	4|FCCA319ANXX_L6_wHAIPI038808-87+1_1_TX_(paired)_trimmed_(paired)_contig_42719:1488-1495|-	1	0	0.99	GACTGCCAAAGATAACTCACTATTTATTCTATATACACAAGCATGCACAAACTAAACCAAACAAATATAACATAAGTTCCAGACTGTCTATTCCAAACAC	AGGTATCCTTGTGTCTAGACGGGTTTTGATGCATTCTACTGCTCAGGTTCATGTTGGAACAAGACACCACCGTCCTTGTCCACTAACCATAGCTCTTCTT
	nSSR_153	AT	6|FCCA319ANXX-wHAIPI038427-80_L1_1__SJD_(paired)_trimmed_(paired)_contig_14:440-651|+	7|FCCA319ANXX_L6_wHAIPI038808-87+1_1_TX_(paired)_trimmed_(paired)_contig_30812:237-250|-	0.5	0	0.99	AACCTGACTATTATACCGACCATCCCGGGTAGGTCGACACGTGTCAAGATAGAGGTACAACCTGACCTGCTCATTCATACATCCTCATGAGAGCCAAGAA	TTAACAATATGATGTCATGCTCATACGAATGTCCCAAACGTCTTATGTATTAATAATAAATCAAAAGATAATAATGCCAACATCCCTGGCATATAGGTTG
	nSSR_154	AT	6|FCCA319ANXX-wHAIPI038427-80_L1_1__SJD_(paired)_trimmed_(paired)_contig_167063:226-437|+	3|FCCA319ANXX_L6_wHAIPI038808-87+1_1_TX_(paired)_trimmed_(paired)_contig_81398:136-141|+	1.5	0	0.98	TTAAGGACAGTTTTTTGGCACTAAATAACTTTATGACACCTGAACTCTAGGTACTTGTCTGAATCTGTATTCCACTAAATAGTAGCTAGAATTTTAAACC	GCATGCAGGGATGGTGCTATTCCTTTTCCTCTTCATCTTTCAAGGTTAATTTTGGATTTTTGGGGTGTTCAAAACCTTTACTATAACAAATTAAAATTTC
	nSSR_155	AT	6|FCCA319ANXX-wHAIPI038427-80_L1_1__SJD_(paired)_trimmed_(paired)_contig_16902:77-288|+	4|FCCA319ANXX_L6_wHAIPI038808-87+1_1_TX_(paired)_trimmed_(paired)_contig_2868:2948-2955|-	1	0	0.99	ATGAACTTAACCAGAAGTTAAGTTTTGTTTAAGATTTCATGGGAGGCATATTCAACTTACAAGTTTACCACTACCTTATTTGAACTTTAAACTCAACAGC	TTGGAAGAATAGCACCATAATTTTTTTGAAATCTAAAGAGGGTTACCCTTCCTCCTGGGCCCCTATGTTACTCTGCCACTAACCATACTAACCATCAATA
	nSSR_156	AT	6|FCCA319ANXX-wHAIPI038427-80_L1_1__SJD_(paired)_trimmed_(paired)_contig_16936:172-383|+	4|FCCA319ANXX_L6_wHAIPI038808-87+1_1_TX_(paired)_trimmed_(paired)_contig_44667:1621-1628|+	1	0	1	TTGTAAGGAGAAGATTCGGGATTTGAAACTTAATCCTGTTTTATGTAACAAAATGGAGTTTGGTATCATATAAATGTTAAAATCCATGGCGGGTATTTGA	CAACGCTGTTCCAATCATCATGGTTCATCATCTTAATTTGAATAAGTCAAATACCAACCAAATTATACTGGTAAATATTACTCGAACTGATACAATAAAG
	nSSR_157	AT	6|FCCA319ANXX-wHAIPI038427-80_L1_1__SJD_(paired)_trimmed_(paired)_contig_214724:363-574|+	5|FCCA319ANXX_L6_wHAIPI038808-87+1_1_TX_(paired)_trimmed_(paired)_contig_94340:451-460|-	0.5	0	1	GTCTTCATCATGTTACTAGAAATGGGATTTGATTATTTTACTGATTCTGGTTTTAATTTTCTCTCAGTTGACCCATCAATTAAGAAAATTTGTTGAAATC	TTTTAATTGAATTGTGACAGATAGAGAATGAATTTGGACCAGTAGAATATGAAATTGGTGCTCCTGGTAAAGCTTATACGAAATGGGCAGCTGCAATGGC
	nSSR_158	AT	6|FCCA319ANXX-wHAIPI038427-80_L1_1__SJD_(paired)_trimmed_(paired)_contig_22539:103-314|+	7|FCCA319ANXX_L6_wHAIPI038808-87+1_1_TX_(paired)_trimmed_(paired)_contig_83153:930-943|+	0.5	0	1	CCTTCCTCTATATATATATTATACATATAAAGAATGAGCATCAAATGTTTGGCAGACAGCACTTTATTTAGCCACTCAATATCTCCACCGAACTTGCATG	GATCACTGCCAATCACTCATATTGTGGAGAATCAAGTTCTCCTTTTCACTAGCTTAGATGCTAGCATCTCCCTAATTATAATAAGCATCACTATATATAG
	nSSR_159	AT	6|FCCA319ANXX-wHAIPI038427-80_L1_1__SJD_(paired)_trimmed_(paired)_contig_226651:397-608|+	8|FCCA319ANXX_L6_wHAIPI038808-87+1_1_TX_(paired)_trimmed_(paired)_contig_255474:190-205|-	1	0	0.99	TATCTATTGATGCACTTAAATACTGGATATATTGATAAAGATATTGACATGGCAAGAGACATCCCAAACCACGGTAGTAAATATGCAGTGACTGAAATAC	AGGTCACGTTCCCTTTACACCCTATTTTGACATTTATGTTTACACCTCGTTTTTAAAACATTGCCTATGATAAATATTTTGACAAACCGACCGTTGGATT
	nSSR_160	AT	6|FCCA319ANXX-wHAIPI038427-80_L1_1__SJD_(paired)_trimmed_(paired)_contig_227675:26-237|+	3|FCCA319ANXX_L6_wHAIPI038808-87+1_1_TX_(paired)_trimmed_(paired)_contig_14562:2154-2159|-	1.5	0	0.94	AGAAAGAAGAAAATGAGACAATTAAGGAGAGAAGAGAATGAAGGGGAGAAGCATTCTAGAGCTGCCACATCAGCATTGAAAATTGCTAGCTCTAAATATA	ACAGAGGTGCTAATATAAGGTGCACTTGATGCAACTTGTATCAGGTGCCCTCCTCTACAGCCACCTGTGATGAAATTTTTTAAAAATTAACCGTTGGATT
	nSSR_161	AT	6|FCCA319ANXX-wHAIPI038427-80_L1_1__SJD_(paired)_trimmed_(paired)_contig_240378:564-775|+	5|FCCA319ANXX_L6_wHAIPI038808-87+1_1_TX_(paired)_trimmed_(paired)_contig_163162:96-105|-	0.5	0	0.98	CAACGGTCAGTTTTTTAAAATATACATCATACAATTATTTATGCCCTTTATGTTGACATAACTTATACAAGCATATGCTGACTAGATTGGGACTTTATAA	ACTCCCTCTGTTCCAATTTATGTGCATACATTGATTAAATACGCAATTTAAGAAATACATTGATTGCTTTGATTTTATTATATTTTTAAGTTTGGGTTCC
	nSSR_162	AT	6|FCCA319ANXX-wHAIPI038427-80_L1_1__SJD_(paired)_trimmed_(paired)_contig_250440:88-299|+	4|FCCA319ANXX_L6_wHAIPI038808-87+1_1_TX_(paired)_trimmed_(paired)_contig_234769:154-161|+	1	0	0.95	ATAATATGCGTATAGATATGTGCGCAACTCGTAAAAGTGAGAAACAATAGGCCAGTCCTTATCAAGCAATGATATAAGGATAATTGGGACTGTCATTTAA	CCTTTGCAACATTTTATTCCTTTCCACAACAGGTCGTTATCAAACTGAAAAATATCATCTTCCAGATTATTCCATCTATCTGCCAAACAATACAATCCCA
	nSSR_163	AT	6|FCCA319ANXX-wHAIPI038427-80_L1_1__SJD_(paired)_trimmed_(paired)_contig_251689:9-220|+	5|FCCA319ANXX_L6_wHAIPI038808-87+1_1_TX_(paired)_trimmed_(paired)_contig_199664:219-228|-	0.5	0	0.98	AACACAAAGTTCTGGTATGTACTGAAGCTAGTCTTTTATTTTTCAGTACTTGCTCTGATGATCTCTAAAGCTTAGCATATTTGGTGATTGTCACTAGTGC	AGACACGTATTGCTTTGTTATTTGCAGCTTGACTAAGAAGCTAGATATTAGTCATACTTAATTATCGATGGGTCATGGGTGTGATCTAGCTAGCTGATGA
	nSSR_164	AT	6|FCCA319ANXX-wHAIPI038427-80_L1_1__SJD_(paired)_trimmed_(paired)_contig_3061:367-578|+	4|FCCA319ANXX_L6_wHAIPI038808-87+1_1_TX_(paired)_trimmed_(paired)_contig_105001:288-295|-	1	0	0.97	GAAAATTGTGTAAAAATGATTAAAATGGAGGAGAGAGAAAGTAAAAAACCCATAAGTGGTTTCCTGTGTATGTGAAGTAAGGAAAGGAGATGATGTATAG	AGAGAAAGAGAAAAAGTGGGTTTGCTACGTAGAAAGTAGAGCAAGCTTTTTGGGGAAATTTATGGTGTAATACATATATAGGAAACTTGGATGTGAGTAG
	nSSR_165	AT	6|FCCA319ANXX-wHAIPI038427-80_L1_1__SJD_(paired)_trimmed_(paired)_contig_45865:310-521|+	3|FCCA319ANXX_L6_wHAIPI038808-87+1_1_TX_(paired)_trimmed_(paired)_contig_327294:175-180|+	1.5	0	0.8	TTCGTGTTTTCCACGTCGCTTCTATTCTCTTTCATTAATTGTTTGGTTTGATGGATGACTAATATATAATGACATCTAAACGATATTAATGAAACAACTC	TAATTGAGTCTATTCAAGTCTAATTGTGATCCGCCTTAAACGAGTTTGCTCACAAACCTTAAATTAGTTTGTTCATGAACACTAGTAACAAGTATGCTTG
	nSSR_166	AT	6|FCCA319ANXX-wHAIPI038427-80_L1_1__SJD_(paired)_trimmed_(paired)_contig_46296:283-494|+	5|FCCA319ANXX_L6_wHAIPI038808-87+1_1_TX_(paired)_trimmed_(paired)_contig_19267:1529-1538|+	0.5	0	0.96	NNNNNNNNNATAGATGCCCTAAACGAATTCTTTATCATAGAAATAAAGCAACATCACATGCAGAAGGGATCTAAAAATACTAAATGGGCAGGTAGAGGGG	TCCTATCACCAACCTATTTTGTCTCAAAGCTAACCAGCGCAATCATTCATCTCACAATATTATGTTTATAATAAAGCACACATATATGCCAATACAAGAG
	nSSR_167	AT	6|FCCA319ANXX-wHAIPI038427-80_L1_1__SJD_(paired)_trimmed_(paired)_contig_64151:180-391|+	5|FCCA319ANXX_L6_wHAIPI038808-87+1_1_TX_(paired)_trimmed_(paired)_contig_15185:134-143|-	0.5	0	0.98	TTATATGTTCGAGATAATTCCACCATAGCCTCTAGGAGGACAGTGGGAGGATAATTGAGAACTAATAATAAAGTTTGGTCTAAATCTTTATATGTATGCG	GTTATGCATGTGATGTATGTTTATGTTAAAATGAGACCTTTTACAAAACCCTTCATTTTCAAAATTAAGTTGTAAGGAAGAGGTATGAGCCTTATCCTAG
	nSSR_168	AT	6|FCCA319ANXX-wHAIPI038427-80_L1_1__SJD_(paired)_trimmed_(paired)_contig_76344:13-224|+	5|FCCA319ANXX_L6_wHAIPI038808-87+1_1_TX_(paired)_trimmed_(paired)_contig_88668:973-982|-	0.5	0	0.97	ATTATATGTTCGAAATGAATCCACCCTAGTCTCTTGGAGGACAGTGGGAGGATAATTGAGAACTAATAATAAAATAGGTCTAAACTTTTTATATATGTTG	GTGATGCATGCGATGTATAAATGTTTATAAAAATGAGACCTTTTTCCAAAAACCCCTCATTTTCAAATTTAAGTTGTAAGGAAGAAGCCTTGGGCTTTAT
	nSSR_169	AT	6|FCCA319ANXX-wHAIPI038427-80_L1_1__SJD_(paired)_trimmed_(paired)_contig_77487:453-664|+	2|FCCA319ANXX_L6_wHAIPI038808-87+1_1_TX_(paired)_trimmed_(paired)_contig_138027:819-822|-	2	0	0.59	GTTGGGAATTAAGGCCTTGTTGATATGAGTTGAGTTTATTAGTTTCTTGTTTAAATACATGCTGTTAGAAGGAATATACCAAAAGTTAATGCTAATGAAC	TTTTTTGCTAGCGACATATGGTGTTGTCCGTTCTGTCATAATCAATGTTCTTTCTTTATATGAAGCCTGATATAGGAAAGTTAATCAGCATGTTAAGTAG
	nSSR_170	AT	6|FCCA319ANXX-wHAIPI038427-80_L1_1__SJD_(paired)_trimmed_(paired)_contig_81281:802-1013|+	8|FCCA319ANXX_L6_wHAIPI038808-87+1_1_TX_(paired)_trimmed_(paired)_contig_122630:175-190|-	1	0	0.99	CTTGCCGTGGACCGTCAGCATTAGAAATCGGAGGAATATTCCGGTGGCATTGCTTTGTGTGATGTCAGTGACGGTCTTCTCAATGCATAACCTAGAGGTC	TAGAACTTCAGCAGCACCAACTTATCTTCCTGCTCAACTTGTTGCTGTTTTGAATATGCCACGCATGGCCCTGTGTCGCTTCACCGTTATGATGGCCCTT
	nSSR_171	AT	6|FCCA319ANXX-wHAIPI038427-80_L1_1__SJD_(paired)_trimmed_(paired)_contig_82453:451-662|+	3|FCCA319ANXX_L6_wHAIPI038808-87+1_1_TX_(paired)_trimmed_(paired)_contig_284048:107-112|-	1.5	0	0.98	TTTCAGCTTCCTTTGTTCTTATTTTCACTTTTTAAAATGAGAAAAAAAGTATTTAACAATGAGAGTATATACTCGCAAAGTTTTCAAACCTTTGGTATTG	TTTTTATTACAAACATGAAGTTCCATCATCTTGCATATGAACCAAATTTTTAGAAATTTCCTTTGGTCTCATGATTTTACTGCCAGTACTTCTACTCACA
	nSSR_172	AT	6|FCCA319ANXX-wHAIPI038427-80_L1_1__SJD_(paired)_trimmed_(paired)_contig_91347:76-287|+	4|FCCA319ANXX_L6_wHAIPI038808-87+1_1_TX_(paired)_trimmed_(paired)_contig_16501:857-864|-	1	0	0.99	CATATGCATATCACGCATGCCAAAAACATATCAAAGTGATCCAGTGGTCAGTTTTTCAGATATATCATCGAGAAAAACTGTGACAATATCCATAATAAGA	CTAATCCAACGGTCGGTTTTTCAAATTACATATCTCACAATTAATTGAAGGCCTCATGTTAACTTTTATGAAAGTCAGCATATATGTAGAGGATCAGGAC
	nSSR_173	AT	7|FCCA319ANXX-wHAIPI038427-80_L1_1__SJD_(paired)_trimmed_(paired)_contig_107118:644-857|+	6|FCCA319ANXX_L6_wHAIPI038808-87+1_1_TX_(paired)_trimmed_(paired)_contig_182838:1298-1309|-	0.5	0	1	TTGCCGTGCACAGCAAATCCAGAAAGCTTCATCTTCTCCAATCTCCGGTGACGCACAATGTCTCATTTTCTGATTTTCTGATTATGATTTATGATTTATG	TTCCGATTCTGTTTACATGATATGAGAATAAATTATTTGATTACACGATTTGATAGAATATATGATTCTGATTTCGTGTTTGATTGCTGAGAAAATGGTG
	nSSR_174	AT	7|FCCA319ANXX-wHAIPI038427-80_L1_1__SJD_(paired)_trimmed_(paired)_contig_137278:30-243|+	5|FCCA319ANXX_L6_wHAIPI038808-87+1_1_TX_(paired)_trimmed_(paired)_contig_125049:999-1008|+	1	0	0.98	TGGTGATCGATTGTGACAGGCCAGCCACTTCATAATCATGGAGGTTACAAAATATGACGTCTATGCATGTGTATGATCAACTACTCACACAATTACACAC	AAGTGGCCATCGCTTTTGTATAGAAGTGATGGCCGGTTAGCAATTGCAATGATTGTAGAGCAGTAAGACCCACTTTAATTTGCCATGTGATTGTTGTCCT
	nSSR_175	AT	7|FCCA319ANXX-wHAIPI038427-80_L1_1__SJD_(paired)_trimmed_(paired)_contig_145800:22-235|+	6|FCCA319ANXX_L6_wHAIPI038808-87+1_1_TX_(paired)_trimmed_(paired)_contig_187328:204-215|+	0.5	0	0.98	TATGTTGTCCCCTCCTGTGTTATCTCCTTCCGCGTTGCTTGAACTACTATCATAAAAACCTTCGTCCCCACTATGGCTACTCTAAGAATCATCACTACGC	AGATGCTTATGTTGTTAAATCCATAATGTGAAAATATAACATGCACTTCCCTTTATCAAGGCACAGTCCCTCACCTCTTGATAAGGATGCCTATGCTTAT
	nSSR_176	AT	7|FCCA319ANXX-wHAIPI038427-80_L1_1__SJD_(paired)_trimmed_(paired)_contig_15598:1377-1590|+	8|FCCA319ANXX_L6_wHAIPI038808-87+1_1_TX_(paired)_trimmed_(paired)_contig_37389:583-598|-	0.5	0	1	TGAAAAACTTTTTCTGACTAACCATGAGTGCATGAATGTATTGATGGTAAATTTTGGAGTATTGTAATAAAGGAATGATGCAATACAGCACAACATGCAA	GCCTTAGGATCTAAATAAATAAGAGTATGCTTCAAACAACAAGAAGTCCTACTTACAAGGGGAAAGAGAGAAAACAAAGAACAAACTCAATTATCACAAA
	nSSR_177	AT	7|FCCA319ANXX-wHAIPI038427-80_L1_1__SJD_(paired)_trimmed_(paired)_contig_178087:46-259|+	6|FCCA319ANXX_L6_wHAIPI038808-87+1_1_TX_(paired)_trimmed_(paired)_contig_64983:528-539|-	0.5	0	0.97	AAATAAGCCTTTTGAATTTGTATCAGTTGGTGAGGATGTAACTATGTAAGAGAAAAAAGGAATTAGGATTTGAGAATAGAATCTCCTCCAATGTAACCAA	AGAGAGAGACAGAGACATTTTAGTCTTCGGTCTATTCTCTCTCTCTACTGTAAAATCAAAATTCTATAAATGTGATGGTGGAAGTCGCAGCTTCAGCATC
	nSSR_178	AT	7|FCCA319ANXX-wHAIPI038427-80_L1_1__SJD_(paired)_trimmed_(paired)_contig_226586:34-247|+	5|FCCA319ANXX_L6_wHAIPI038808-87+1_1_TX_(paired)_trimmed_(paired)_contig_295222:172-181|+	1	0	0.98	AAATATGTTTTCTTCTTGTTCATGCGCATTACATGCTATGGTGCATCATGCCTCTTATGTACATATATGTATTGAGCATATTATTTGAATGAATATCAGC	CATGCATGCATATTATTAGAATGAGTATCAGCAACAAATACAGTTAAGTGGGTTGCTATAAGTTAAAAGGATTAAGTGGGACAAAAGTTAAAATATATCG
PasN11	nSSR_179	AT	7|FCCA319ANXX-wHAIPI038427-80_L1_1__SJD_(paired)_trimmed_(paired)_contig_24012:168-381|+	9|FCCA319ANXX_L6_wHAIPI038808-87+1_1_TX_(paired)_trimmed_(paired)_contig_228997:261-278|+	1	0	0.99	TTCTAAAATTAGCACAAAGTCGGACAAATATGGAAAGACAATCATAAAATGAACTTTCTTTTTGCATCCTAAGCTCGTGACATTCCAACTAACCACCTTC	ACCCCACTATTTACCCTAGACCTAGCTAGTTAAATCACAATAGATCATTGCAAATATAATTTCACCAGCATTAAAAATTCTAAAATTACCTTCAAGTGAG
	nSSR_180	AT	7|FCCA319ANXX-wHAIPI038427-80_L1_1__SJD_(paired)_trimmed_(paired)_contig_6556:1779-1992|+	6|FCCA319ANXX_L6_wHAIPI038808-87+1_1_TX_(paired)_trimmed_(paired)_contig_278025:557-568|-	0.5	0	0.99	AGGTACTCACAAATACGCTACCCATATGGTTGGGCATTACAACTTCTATTCACATCATGGCCTATATTAATTTAATGAGAATTGTTTATTTATTAACTGG	CCTTCCCGTGAAAAAGATGTAAATAATGCAAATCAGGCAAATGGCAGTCACCAATACCGATACAAAATGACATCCCAAATCGGTAGTTGTTGCTGAACCT
	nSSR_181	AT	7|FCCA319ANXX-wHAIPI038427-80_L1_1__SJD_(paired)_trimmed_(paired)_contig_72890:44-257|+	5|FCCA319ANXX_L6_wHAIPI038808-87+1_1_TX_(paired)_trimmed_(paired)_contig_2894:1476-1485|-	1	0	0.98	TTTACTGTTCATGTCTTCCAAGGCTCCTCATTCAAGATGCTCACGCCCATGGTGCTTGCCTGCTGAGGACAACCGCATAGGCAACAATTAAAAGCAGGGA	AACAAATATTGATTTTTGTGAAAGTTAGTATGAAGCTCATAAATGATTGTGGGATACGTATTTTAAAAATTGACTGTTGGATTAGATACATACATATATG
	nSSR_182	AT	7|FCCA319ANXX-wHAIPI038427-80_L1_1__SJD_(paired)_trimmed_(paired)_contig_82245:63-276|+	6|FCCA319ANXX_L6_wHAIPI038808-87+1_1_TX_(paired)_trimmed_(paired)_contig_195725:103-114|-	0.5	0	0.98	TTCTTTTCATAATTTTCTTTGCAGGACAAGTATACTAGTTGTCCATGAACTAAATCTCAAGGAGAACTTGTCTTTTAACTTCTATTATCCTTTTGTTATG	CTCAAGTAAACTTACTCATGTAATGTGTTTGAATGGCTCAAACCTAAATTTGTTATTGTAGTACTCTTCTGCTTGTTCATCTTCCCTCTTAATAGAAAAT
	nSSR_183	AT	7|FCCA319ANXX-wHAIPI038427-80_L1_1__SJD_(paired)_trimmed_(paired)_contig_88372:70-283|+	6|FCCA319ANXX_L6_wHAIPI038808-87+1_1_TX_(paired)_trimmed_(paired)_contig_272779:513-524|-	0.5	0	0.99	AGATAAATTCGAAAGAAGGATGATTCTACATTTGATCTTCAATTTGACACGAGTAACCAGTAGGGTCGATCTTCTTACAATAACCTGTACGAAGTGAACA	ACGTGTCCCAAGAAAAAGAAGCAAATAAGTGATAATCCCTTGGACGTACACAATTTTAATTTATTTTTTGGTAAAAGGACGTACACAGTTGAATGTTCTA
	nSSR_184	AT	8|FCCA319ANXX-wHAIPI038427-80_L1_1__SJD_(paired)_trimmed_(paired)_contig_101322:247-462|+	7|FCCA319ANXX_L6_wHAIPI038808-87+1_1_TX_(paired)_trimmed_(paired)_contig_90013:563-576|+	0.5	0	0.99	CCAACAGCAGTTAATATACACACCAAATGTCTTACTCTTCACCTCACAAGTTGAAACAGAAAATAGAGAAAATAAAACCCATTTTACATTCCCAAAATGC	GAGAGGAATTCCCAAAGAAAGGGAAGAAAATGTAAGCCCTATTAGGATCTCGGAAAGCAAAGGAAAAGAAAGGAAAATGGTATAATTTGCTTAAAAAACC
	nSSR_185	AT	8|FCCA319ANXX-wHAIPI038427-80_L1_1__SJD_(paired)_trimmed_(paired)_contig_170553:1256-1471|+	6|FCCA319ANXX_L6_wHAIPI038808-87+1_1_TX_(paired)_trimmed_(paired)_contig_103600:1519-1530|+	1	0	0.97	AGCCTGCAATATTATTTGAACAGCAAATTAACCCATTTTAGTCATTATAAACAAGAGCAAGAACAATATTATTGAGAAGGGTTGACATGAGTGAAAGAAG	ACCAGCTAGTTTTGGAACAGAACTCCAACAACCATGGCCATGGGTGGTGATATGTCTGATTAGTTTCTCATCTTCTTCAGGAGACCATAGCCCCCTCTTC
	nSSR_186	AT	9|FCCA319ANXX-wHAIPI038427-80_L1_1__SJD_(paired)_trimmed_(paired)_contig_108113:9-226|+	6|FCCA319ANXX_L6_wHAIPI038808-87+1_1_TX_(paired)_trimmed_(paired)_contig_293456:518-529|-	1.5	0	1	GCATGCACAAAGAAGAATCAATGACCTACACCATCGCGCAAGTGGGCTAAATTAATTAGGATAAATAGAAATCATTTTCAGATGATCATATATGCATGCA	TTCCCTGACATCAAGTAATCTTGTAACTTTCAATCAATCCAGAAGGCAACAGTGCCTTGGTCTTTGGTACAGATAGCTAAAAAAAATCACTTTAAATATT
	nSSR_187	AT	9|FCCA319ANXX-wHAIPI038427-80_L1_1__SJD_(paired)_trimmed_(paired)_contig_1257:898-1115|+	8|FCCA319ANXX_L6_wHAIPI038808-87+1_1_TX_(paired)_trimmed_(paired)_contig_258133:415-430|-	0.5	0	1	CTTAATTATTATTTTTCCTCTTTCAAATGACTTGTATAGTAGGTATAATTTCTGCATTGATTGATTAAGTGCGAGAAATTATTTGATATATTAGTCGAGC	ACGTGATGGTTATGGAAAGAGTTCTCTGTATCTGGGAGTTTATGCATTTATAAGCCATCACCAAATAGTTTTTTGTTAAATGCAAGCCAAGCCTAGACTA
	nSSR_188	AT	9|FCCA319ANXX-wHAIPI038427-80_L1_1__SJD_(paired)_trimmed_(paired)_contig_18881:2194-2411|+	8|FCCA319ANXX_L6_wHAIPI038808-87+1_1_TX_(paired)_trimmed_(paired)_contig_40087:103-118|-	0.5	0	1	AGATGCTGCCAACATGATGCCTCCACACAATTCGGTTCCTTTTGATAGGATACCCACTAATTTCAGCAATCCACTTAAATGCAGCATCTTCTCTCTCTCA	ACACCCACATAATGATAAAATGAGATGGGAGCAGGTTTAGTGCTTCTCCTTTTCTCTTATATATATAATAAAATTAGCATAAAACCAAATGTAATGGCAG
	nSSR_189	AT	9|FCCA319ANXX-wHAIPI038427-80_L1_1__SJD_(paired)_trimmed_(paired)_contig_39409:30-247|+	11|FCCA319ANXX_L6_wHAIPI038808-87+1_1_TX_(paired)_trimmed_(paired)_contig_24701:1335-1356|+	1	0	0.99	CAACGCAATCACAGAGTGTTGACCCATACAAATAAAATATATTCCATCCTTCAGGAACTTAGTAAACCGCTTTCTCTCACACGTACACATGCATATCAGC	TCTAGTGAGCATATGCACCTTACATAACTTTGCATAATGTGACTTACTTAAAGTCAATTAAAAAATATATTTTGAAAAACTGAGTATTGGATAATTTAAA
	nSSR_190	AT	9|FCCA319ANXX-wHAIPI038427-80_L1_1__SJD_(paired)_trimmed_(paired)_contig_4056:1546-1763|+	5|FCCA319ANXX_L6_wHAIPI038808-87+1_1_TX_(paired)_trimmed_(paired)_contig_28238:339-348|+	2	0	0.98	AAAAAAGGTACTCCTTTTTCTTCTTTTTTTCAAATATTCTCATAATGCTACTGTATGTTAAAACAGTTTAAAATAAGTGTGACTAAAACCATCAATTGGC	GGCCAATGAAGTGTTCTACAAAAGGGAATTCTGTTTCATGTGTCTTGACAAAATTGAAAAGGTATGTTGTGCAGTACGACATACCCCTTGGGTAAGGCAT
	nSSR_191	ATA	6|FCCA319ANXX-wHAIPI038427-80_L1_1__SJD_(paired)_trimmed_(paired)_contig_27943:124-341|+	4|FCCA319ANXX_L6_wHAIPI038808-87+1_1_TX_(paired)_trimmed_(paired)_contig_14995:291-302|+	1	0	0.96	TATACCTCATGTATATCAACACAGACATATACAGGATAATTCATGCATTTACCCAAGCATATAAGATCATAAATAAATAATGATCCTAACAAGAATTATG	ATCATAATAATTGCATTCAATTTCACAATTATTTTATTATCTGTCTTTGCAGTAAATTTGGGTTTCGATCCTGTGGCCTATGGTTTATGGACCTGCCACG
	nSSR_192	ATA	6|FCCA319ANXX-wHAIPI038427-80_L1_1__SJD_(paired)_trimmed_(paired)_contig_74335:45-262|+	5|FCCA319ANXX_L6_wHAIPI038808-87+1_1_TX_(paired)_trimmed_(paired)_contig_263685:102-116|-	0.5	0	0.99	GCATCTGGCTGCCTCCACAATTGGTACTTCAAAGGATCCAGTCTCCTCCCCATAGAGGGTGGGGATTAGCTTTAGAGTCAGGTTACCATCACCACCACTG	ACAACAACAATAATGCATACAAGGGATTTAATGAAAATAAGTATTCAAATCCAAACAATTGAGTACAATATATATATAAGGATAAATGAATGTCCAAATC
PasN12	nSSR_193	ATAC	7|FCCA319ANXX-wHAIPI038427-80_L1_1__SJD_(paired)_trimmed_(paired)_contig_74977:283-510|+	6|FCCA319ANXX_L6_wHAIPI038808-87+1_1_TX_(paired)_trimmed_(paired)_contig_66961:219-242|+	1	0	0.99	TCCAGTTATCCTCGAGTAACTTACTACAACCATAACAATACTCCTATTATTTGCATGCATAAACTAATGTTGTTGTTTTGTTGGCCTATCAACAAGAAAG	GGAGATGCTAATATAAGATACACCTAATGCAAAGTTGCGTCAAGTGACTTCCATTGGAACTGCTGCAAAACATATTTTTAAAAACCGACCGTTGGATTAG
	nSSR_194	ATG	5|FCCA319ANXX-wHAIPI038427-80_L1_1__SJD_(paired)_trimmed_(paired)_contig_173630:227-441|+	6|FCCA319ANXX_L6_wHAIPI038808-87+1_1_TX_(paired)_trimmed_(paired)_contig_29766:895-912|-	0.5	0	0.99	GAGGCAATTCAAAGTGAGAAGGACAATGCTCAAGTGAAGAGAACTCTAGCTCTTCAATCCTCCATCCTTGAAGGAAATGATGGTGATGACTTCACCAACA	ATATGGCTCTCATCACTAGGCAATTTCAATCATTCCTAAGGATGAAGAAGAACCAATCAAGACAAGGCAATGAGAGATTTGTCAAAGCCAATGATGGTAG
	nSSR_195	ATG	8|FCCA319ANXX-wHAIPI038427-80_L1_1__SJD_(paired)_trimmed_(paired)_contig_88243:1366-1589|+	7|FCCA319ANXX_L6_wHAIPI038808-87+1_1_TX_(paired)_trimmed_(paired)_contig_205544:114-134|+	0.5	0	0.99	AAGAAGGATCGTGGGCGCCCTACTGACCCAAAGGCAAGGCCAAAAGCATTTGGAGAAGTGAATGTTCTCAGCAATGTTCCTGATGTTGAGTTACTACAAC	ATAATGATGAGGATGACAATGATACAGATGATGAGTCCATGTTTAGTAGCTCCGATGATGATCATGACATTGATGGAGAGGTTGCTGCTAGTGATGATGA
	nSSR_196	ATT	6|FCCA319ANXX-wHAIPI038427-80_L1_1__SJD_(paired)_trimmed_(paired)_contig_101743:640-857|+	4|FCCA319ANXX_L6_wHAIPI038808-87+1_1_TX_(paired)_trimmed_(paired)_contig_72114:3442-3453|-	1	0	0.97	TGTTCTGAAAGGGAACCGTTGGGATATGTCTCAAATTCTTATTTTAATAAGTTTTATTTCACAGATTTATTATTGAAGGAAATTCCTTCTTAGGGTTTAC	CTTTTTGGGTAACAACAGCAGAACATTAGAAGGAAACAAGTACAAGGAAACAACAACCAAGGGGCTTGAAACCCAGACCAATAGAGACCTCCACCCGGAA
PasN13	nSSR_197	ATTT	5|FCCA319ANXX-wHAIPI038427-80_L1_1__SJD_(paired)_trimmed_(paired)_contig_3154:873-1092|+	3|FCCA319ANXX_L6_wHAIPI038808-87+1_1_TX_(paired)_trimmed_(paired)_contig_9140:649-660|-	1	0	1	ACTAGGAAACCACAGCAGTACCCATATTGCAACACTCTTAAAATCTGAAGGTTGAATCTTGTTTGTATATAACTCTATTGGATGGGTTTTTGTGTCTTCC	TTAAAATTTATTACCTTTTAAGAGGACGGAGGCAGCAGGGACTAGTTTTTCTTAATCTGATAGTATCTGTAACTATGGTTCTAATCACATGAGAGGCTCA
	nSSR_198	CA	12|FCCA319ANXX-wHAIPI038427-80_L1_1__SJD_(paired)_trimmed_(paired)_contig_35474:331-554|+	11|FCCA319ANXX_L6_wHAIPI038808-87+1_1_TX_(paired)_trimmed_(paired)_contig_240518:139-160|+	0.5	0	0.97	CACACACCAATGTGAACTTTGCGTGCTTAAAATTCTATAACATTCTGTGAAAACAGTACAAGTTGTTTTGACTGATGCATATTTTCTTGAATGTTACACT	TATAAGCTCATTAGATACTTTAAGTTGGCATTTCTGCAAACTGGTTGGCACTTTGGGCTTTTGGAAGTATGATTGCACATCTGTTTAAGTACGTTAATAC
	nSSR_199	CA	13|FCCA319ANXX-wHAIPI038427-80_L1_1__SJD_(paired)_trimmed_(paired)_contig_77207:149-374|+	9|FCCA319ANXX_L6_wHAIPI038808-87+1_1_TX_(paired)_trimmed_(paired)_contig_25243:1162-1179|-	2	0	0.99	TTCGTTCTACTATCAAACTTTCCCTGTCCAGTGTACAGAACAATGCATCCAATGCTGAAATCATGGAATAAAACAACAATCGAGATACAGAGAGTTGATC	TACAGAGAGAGAGAACTACATTGCAGAAATGGTAAAGAGTAAGAGGAGAATAAGTGATAGAGCATAAGCACTTCGAGAATAGCCATAATGCCGTAGTTGG
	nSSR_200	CA	16|FCCA319ANXX-wHAIPI038427-80_L1_1__SJD_(paired)_trimmed_(paired)_contig_26630:2350-2581|+	13|FCCA319ANXX_L6_wHAIPI038808-87+1_1_TX_(paired)_trimmed_(paired)_contig_185609:2447-2472|+	1.5	0	0.97	NNNNNNNNNCCCCTCTGCGAGTGCCAGTCCTTCGTAATTGTACTCCTTTTCACATCATTAAAATTCGTTTTCTTGTTAAACTTGTTGCCCCACCCCAACT	CGGGTCTTCGTCTCTTAGGGAAAATCTATATTTTGACAATATAGTAATGATTGAATTGTTTGTGCTACAGACTTTATTGTTCATGAAATGGTAGAAGTTT
	nSSR_201	CA	6|FCCA319ANXX-wHAIPI038427-80_L1_1__SJD_(paired)_trimmed_(paired)_contig_179643:596-807|+	7|FCCA319ANXX_L6_wHAIPI038808-87+1_1_TX_(paired)_trimmed_(paired)_contig_25783:669-682|+	0.5	0	0.99	ATGAGTTGACGCTGTTTAAAAATGATATATTTAGCCAAAAGCAAAAACTACAGATGGACGGTCTTAAGAGGACAACAAAGCTGAAACTTTCCTTGTCTTT	CCCACATACAAGTAATTAATTTCAGCAGCAGATATCATGTGATATGCTGCTCAAATGTGAGATTTTCTTAATTGCAGAATAAGAGGCAGAAGTTAATTAA
	nSSR_202	CA	6|FCCA319ANXX-wHAIPI038427-80_L1_1__SJD_(paired)_trimmed_(paired)_contig_245934:10-221|+	10|FCCA319ANXX_L6_wHAIPI038808-87+1_1_TX_(paired)_trimmed_(paired)_contig_251435:139-158|+	2	0	0.93	TAAGCAGAGTGAATGAATATAAAGCATTAAAATTCTAAATTGCACAGTGGGAACACACTCTGGGAACTACCTTAATATATACATGAACAAAACACACGCG	TATATATATTTCGATCTTGGTGGAGAGACAGAGATATGACTACATTCTCGAGTTGCTACTCTGTTCGTGAGAAGAGTTGGTCGTACCTCTAGAAAAAACA
	nSSR_203	CA	7|FCCA319ANXX-wHAIPI038427-80_L1_1__SJD_(paired)_trimmed_(paired)_contig_135658:958-1171|+	6|FCCA319ANXX_L6_wHAIPI038808-87+1_1_TX_(paired)_trimmed_(paired)_contig_114838:1521-1532|-	0.5	0	1	GACAAGTAGGATTATCACTCAAAACCCTATTTTGAGTACAGATATGAGATATCTGTGTATGCACACACTTTTATCTTTGTATCTCTGTAACGTGCGTGCG	GAGACTTAAATTGGTAATGTTTTGTGTGCGTATTTACATACATACTTATATCTATACAGGAATGATCAAGTCAGCATAGGCTTACATAAGGTTATGTAAG
	nSSR_204	CA	7|FCCA319ANXX-wHAIPI038427-80_L1_1__SJD_(paired)_trimmed_(paired)_contig_184335:332-545|+	3|FCCA319ANXX_L6_wHAIPI038808-87+1_1_TX_(paired)_trimmed_(paired)_contig_8827:540-545|+	2	0	0.67	TCTAACCATGATACCTAGGATTTGGGTACGCACACATGGAAATATCATTCAGTTAGACGAAAGGGATTTATGATATTCACAAAATGAAGTGCACCAAATC	TGATAGCTAACTATGCAGAAGTCAATTCACATGAACAATTGAATACTAGTTTAAACATGGTTAGAGTGCCACATATTTAGACATATGTTTTAAATCAAAC
	nSSR_205	CA	7|FCCA319ANXX-wHAIPI038427-80_L1_1__SJD_(paired)_trimmed_(paired)_contig_202976:134-347|+	6|FCCA319ANXX_L6_wHAIPI038808-87+1_1_TX_(paired)_trimmed_(paired)_contig_96077:1582-1593|+	0.5	0	1	GTAAGAGTGATAAACAAAATCTAATACAGGTCCAGTGCTAAGTAAAAGGTCGCCATTCTACCAGAAACATGCTATTAATTCAATGCAACCAAGAAATATG	TAATTCCAGAAATGTGTGATTCAAAACCTCACCCAGGCACCACATGCTTCATGACAATCCCACCCAATCTATCAGGATAAACACAAACTCTATGCCACTG
	nSSR_206	CA	7|FCCA319ANXX-wHAIPI038427-80_L1_1__SJD_(paired)_trimmed_(paired)_contig_36820:892-1105|+	8|FCCA319ANXX_L6_wHAIPI038808-87+1_1_TX_(paired)_trimmed_(paired)_contig_35818:610-625|-	0.5	0	0.97	TTATGTATTTGCATAAATCTTTCCTCATCTTATTTGTGTTATGTATCATAGTTGTTTAATAAGTATTTATATGGGCTTTCTAGCTTCTATGTGCAAGAAT	CGTGCGTCATGTATAGGAATCCATTTTGTCGGTCAATCACACATTCGCCCAAATAAAGATCAAGCTTACTATGACTTCATGTACATGTATGAGCTCAATT
	nSSR_207	CA	7|FCCA319ANXX-wHAIPI038427-80_L1_1__SJD_(paired)_trimmed_(paired)_contig_37853:785-998|+	8|FCCA319ANXX_L6_wHAIPI038808-87+1_1_TX_(paired)_trimmed_(paired)_contig_13350:867-882|-	0.5	0	0.99	ACGTTGATATGATAGGGATAGACACAAGGCTGCCATAAACTTCAAAGGAGATTTAAAAGATGAACAGAATAAGTAAAATGAGACAAATTACACATCTAAT	AAGCATTCCACTATTGATATTTCTCTCAGAGTCAAATTTGCTGACCCCAGTAACATACACAATGTGACTTATGAGATGACAAATATTAAATCACAGAAAA
	nSSR_208	CA	7|FCCA319ANXX-wHAIPI038427-80_L1_1__SJD_(paired)_trimmed_(paired)_contig_60830:11-224|+	8|FCCA319ANXX_L6_wHAIPI038808-87+1_1_TX_(paired)_trimmed_(paired)_contig_225997:642-657|-	0.5	0	0.99	GTAGGAACTCAAATTTTTACATCTTGGAGGATTATTTTAAAGAAAAACACAGAATAGTACCGTAAATATGTGTGCCAAGCACATACACCCACCAGCAGTT	CTCTCGAGTACGCACTTCAGGTCACTACCGCAGTTCATATAATTAATAATTGATTTAGATGAAATTAAGATCAATAACATGTCAATAAAGATTGTACTTC
	nSSR_209	CA	7|FCCA319ANXX-wHAIPI038427-80_L1_1__SJD_(paired)_trimmed_(paired)_contig_67322:27-240|+	8|FCCA319ANXX_L6_wHAIPI038808-87+1_1_TX_(paired)_trimmed_(paired)_contig_174837:527-542|+	0.5	0	1	ATGAGCTACTAGCCTACTACGAAGGATCTAAAACATATAAACAATTCCTAATTGATACATAAAAAGCTGACCTCAAGGCAAAAACAGAAATAAATACATG	TATATATATATTTGCTAATACAATAAGGTCAAAAAGAAACCTTTGAGTCCCATGAAAAGTTTCCATTCTTGATTGAGATGGCTGGGAGTCCTGGATCGAG
	nSSR_210	CA	8|FCCA319ANXX-wHAIPI038427-80_L1_1__SJD_(paired)_trimmed_(paired)_contig_59397:235-450|+	7|FCCA319ANXX_L6_wHAIPI038808-87+1_1_TX_(paired)_trimmed_(paired)_contig_65181:186-199|-	0.5	0	0.99	TTATGTGCAGCTTGCATGTTCATTTATTGGCTTAACACAAGCAGCCTTTAAATGACATTTCAGACGAACGATTCTGTTTTTCGCAAGATGCGCTTGCGGG	TATATACACACATGTATGTTTTCGGTTGAATCAACATATATTGTGTAGTTTGCTTGTGCGAGGAATGAACTGACATAAAAGAATTTCCGATGCATGACAT
	nSSR_211	CA	8|FCCA319ANXX-wHAIPI038427-80_L1_1__SJD_(paired)_trimmed_(paired)_contig_59705:51-266|+	7|FCCA319ANXX_L6_wHAIPI038808-87+1_1_TX_(paired)_trimmed_(paired)_contig_113553:651-664|+	0.5	0	1	GTAGCTAGAATGGCATTTTTTTTTCCCGAATCCATGAATACACACACAATATGCTCAATCTGCTTGGAACCCCACAATATGCCCAATCCATGAATACACG	ATATGCCCAATCTGCAAGTTATTAGATGCCTAGCCTTTCTGGAGTACATGTACAAGGTTCATAGTTTGTAAAGCGAATTTGAGTGTAAATGGTTAATTGC
	nSSR_212	CA	8|FCCA319ANXX-wHAIPI038427-80_L1_1__SJD_(paired)_trimmed_(paired)_contig_72439:423-638|+	7|FCCA319ANXX_L6_wHAIPI038808-87+1_1_TX_(paired)_trimmed_(paired)_contig_51482:546-559|+	0.5	0	0.99	CTCATCACTTAAAAAAATTCAATTCATGAGATGATCTAATTTATGGTCGTAAGTCTTAATTGATTTAGATCTAAGTCAGCATCAGCTGATTAGATCATTT	TTTATAAGGAAAAAATTTATTATTATAATATTTTCTCTGCAAAAAGAACCATATTTATTGATACAAAAGAAGATACATCCAGCAACAAATTAAGACTCAA
	nSSR_213	CAC	5|FCCA319ANXX-wHAIPI038427-80_L1_1__SJD_(paired)_trimmed_(paired)_contig_127576:545-759|+	4|FCCA319ANXX_L6_wHAIPI038808-87+1_1_TX_(paired)_trimmed_(paired)_contig_227173:120-131|+	0.5	0	0.98	TATCAAGAAACCCAGAAATCGCATCAATGCTACTCCATCCCTCTCTCTTCAGCTTCAACCTAAAAGACGTCTGATAAAGCCATCCCACACGCAACGTCCT	CGCTGTTACCTCCTTCAGAAGAGACCTGCACCAGTATTCATCGATGATCTCCTCAAACAGCAGCCTGTCACCAATGGGGAAGAGTGCTTTCAGCCAGCAG
	nSSR_214	CAC	5|FCCA319ANXX-wHAIPI038427-80_L1_1__SJD_(paired)_trimmed_(paired)_contig_129669:300-514|+	4|FCCA319ANXX_L6_wHAIPI038808-87+1_1_TX_(paired)_trimmed_(paired)_contig_314582:113-124|+	0.5	0	0.96	GAACATTTCTTATTACATGAAGAATATTATTTAATTATAACCAATATCCTTTACATTCTACAACATCTCCCCCACCACCCAAATAAACCTCACACAAAAA	CCAAAAAAACACTATTATAAAAAAATGCCACCAAATTTAGCAAACGTCACCTTTTTACGGTATCAGATGATGTCCACTAATATTAAAAAGCTCGTTCAAT
	nSSR_215	CAC	6|FCCA319ANXX-wHAIPI038427-80_L1_1__SJD_(paired)_trimmed_(paired)_contig_99299:523-740|+	5|FCCA319ANXX_L6_wHAIPI038808-87+1_1_TX_(paired)_trimmed_(paired)_contig_175618:239-253|-	0.5	0	0.99	AATTTCCCGCCCCTCATGTAATTTTCCCTGTTAATGATCCATGAGTTATTGATCAATGTTAAAGATGAACAAGTCAATCTTTATCTAATACGCTCACAGA	CAACAAACACACATAAAAGACATTGTATTAGTAGGCTTTGAAGTCACCTTGAAAACAGGTCCAAAACCACCCTGTCCAAGCTTATTTTCTGATGAGAAGT
	nSSR_216	CAT	10|FCCA319ANXX-wHAIPI038427-80_L1_1__SJD_(paired)_trimmed_(paired)_contig_110175:55-284|+	9|FCCA319ANXX_L6_wHAIPI038808-87+1_1_TX_(paired)_trimmed_(paired)_contig_137823:341-367|-	0.5	0	0.99	AAACGACACGTACTCATTTCCAATACCGTACGTCCAGACCAACAACAAAAGAGGTCTAACTATCTACAAAAGATAAAGAAAAATCAATTATCATCAGCAC	TAGCACCATCATCATCAGCACCATGATTTGCAAGTGCAGCGCTAATAGGTGCAAGAGCAACTGTCGTAGCAACAGTAGTTCCAACACCCACCGCTGTTTC
PasN14	nSSR_217	CAT	5|FCCA319ANXX-wHAIPI038427-80_L1_1__SJD_(paired)_trimmed_(paired)_contig_147851:125-339|+	7|FCCA319ANXX_L6_wHAIPI038808-87+1_1_TX_(paired)_trimmed_(paired)_contig_77676:629-649|+	1	0	0.99	TCTATCATGGAATGACACATCAGGATGGCAAATGAATGGTGGTTGACAAGGATGCAAGTTAAAGGAATAGAATTTGGGGCATGTATAATCACAACATAGC	CCTCCTTCCTTATTCTTATAATTATTGCTGGTAGACTTAGCGATGAGGTACAATGAAAAGGCCACAATTGTTACAACAGAATGTAGGAAATTGCTATTAA
	nSSR_218	CAT	5|FCCA319ANXX-wHAIPI038427-80_L1_1__SJD_(paired)_trimmed_(paired)_contig_270519:39-253|+	4|FCCA319ANXX_L6_wHAIPI038808-87+1_1_TX_(paired)_trimmed_(paired)_contig_193697:128-139|-	0.5	0	0.98	TCTTCTAAACTCATGATTTCGGTCAACCGCGCTCTCTTGCGTTTCAAAGTCTTCTTAATGGCTTGATCTGAACCATTCATTGTGGGTGAAACTTTCGAGC	CCACAGCAATCACCATTGCGTCCACCATTGAAAGCAAAACCAAAAAAGCCCTAACCCTGGCGAGCAAGGAAGCACAAATAACAAAAAACCCAGTAGATTG
	nSSR_219	CAT	6|FCCA319ANXX-wHAIPI038427-80_L1_1__SJD_(paired)_trimmed_(paired)_contig_229214:125-342|+	4|FCCA319ANXX_L6_wHAIPI038808-87+1_1_TX_(paired)_trimmed_(paired)_contig_323129:154-165|-	1	0	0.96	TGATAGTGACAGTGGCAATAGTAGCAGTGGCAATGGCAACGATATCACGATAGTGTGGTAGTAGTCTAGGGTAGTGCCACCATGGTAAAGGCAGCTGTAA	TATGGTAGTGGTGATAGTAGTGCCCGACACCCATTCAAAATACCCAAAGTCTGTATATATTGATTAATTGTGCAATAATTACATTACGAATGACTGACAT
	nSSR_220	CCA	5|FCCA319ANXX-wHAIPI038427-80_L1_1__SJD_(paired)_trimmed_(paired)_contig_154511:338-552|+	4|FCCA319ANXX_L6_wHAIPI038808-87+1_1_TX_(paired)_trimmed_(paired)_contig_14100:1215-1226|-	0.5	0	0.99	ATCTGTCAGATCCATGCGCCTTTCTTACATGAACCATTAGATCCTTTTTGTTGCACATCAACGGTGATCAATAGGTGTTGATCAACAGCAAATCCAAACT	TCCCTTCTGTTTCTCTCTCTAGATTATTAATTTATACATTGTACATGAATGTTTTGGCAATACAACTTCGATCAGGAACCTTTTTCATATATTCAGTCAT
PasN15	nSSR_221	CCA	5|FCCA319ANXX-wHAIPI038427-80_L1_1__SJD_(paired)_trimmed_(paired)_contig_258385:29-243|+	2|FCCA319ANXX_L6_wHAIPI038808-87+1_1_TX_(paired)_trimmed_(paired)_contig_243911:501-506|-	1	0	1	AGAATCAAAGGCCGAAGAACCATCCACTGAATTGCTATGCCTATGCCTAGGCCTCGCATTCTTCTCTCCCTCCCCATTTTCCACCTGCAGCCGTCCTCCT	CCTGCATTGTCGATCCGGTAATCTCCATCGGGTTTTCCGGTTGATTGTCCGTCCTCGAACTTGGATCCAAACTTCTCAATGTCCATGTAAGTGCAGAAGN
	nSSR_222	CCA	5|FCCA319ANXX-wHAIPI038427-80_L1_1__SJD_(paired)_trimmed_(paired)_contig_26545:293-507|+	6|FCCA319ANXX_L6_wHAIPI038808-87+1_1_TX_(paired)_trimmed_(paired)_contig_232338:626-643|+	0.5	0	1	ACTTCACTTGAGGGAACTACAAGGGTTGTCTTGGTTGATGGATGAGATAGGAAAAGGGATCAAAAAAAGGATCCAATACCTTAATCAAATTCCTTCTCTT	CCTCCTCCACAAATAGTGGCGGTGGACGAAATCGGCCTCACCAGAGGAGGCTGCGGTACTGGATGGGGAAGGGGCTCCATGGATGATTCTTTGCAGTGGG
PasN16	nSSR_223	CCTTTC	5|FCCA319ANXX-wHAIPI038427-80_L1_1__SJD_(paired)_trimmed_(paired)_contig_33608:1039-1268|+	4|FCCA319ANXX_L6_wHAIPI038808-87+1_1_TX_(paired)_trimmed_(paired)_contig_170727:589-612|+	1	0	0.99	TTTAAAGGAAATATGTTTCAGCATGAAAGGGTTAGTAATGGGGTCCACAACTTTTCTGTGACAAACAACGCACACAAAGTGAGAGAAGTGGTTTTATTTT	CGATCAATCAAATGTAGCCTAAAGGTAAACCCTCACCTGCCCAGGCTCCCATGTTAGGAAGAAGTTACCACGGCTTGAAACAGCAACATAATTTCCATCA
	nSSR_224	CT	10|FCCA319ANXX-wHAIPI038427-80_L1_1__SJD_(paired)_trimmed_(paired)_contig_119854:403-622|+	9|FCCA319ANXX_L6_wHAIPI038808-87+1_1_TX_(paired)_trimmed_(paired)_contig_251543:1525-1542|+	0.5	0	0.99	CGAACTTCCCAGCGGCGCACCAGCGTCTCTACATTTCTTGGCCTCTCCGGCATCTCTCACAGACATCAAGTCCGACCGGCGAACACTTGAACCAGACACC	CACGTTCAGGCAGCCACGGCAGTGAAGCGAAACCCATGTCGGCAAGTCTGAACATCTCTCTCGACTCTCGCTGATCTGTTCGCTCTTCTCTTTCTTTCTT
	nSSR_225	CT	10|FCCA319ANXX-wHAIPI038427-80_L1_1__SJD_(paired)_trimmed_(paired)_contig_130456:5-224|+	11|FCCA319ANXX_L6_wHAIPI038808-87+1_1_TX_(paired)_trimmed_(paired)_contig_14343:530-551|+	0.5	0	1	TGGGAATTGAAAGAGGTGGTTAAAGAAACTGCAAATTAAGTTATTGTTGAATCCAAACTAATAATTAAGCCAACATTTAGACACTAGCAAGGCAGCCACC	GCGGTCATCCACTCATTCCATGGCACAAGATTTTCCTTGCTAAGTCATCGTAAAGATAGATAACGTAGGGGACATGCTGACCAATAAATAAGAACATTTG
	nSSR_226	CT	10|FCCA319ANXX-wHAIPI038427-80_L1_1__SJD_(paired)_trimmed_(paired)_contig_177735:389-608|+	9|FCCA319ANXX_L6_wHAIPI038808-87+1_1_TX_(paired)_trimmed_(paired)_contig_170620:281-298|-	0.5	0	0.99	AAAATGCATTTTATTCAATTCAATTACAATGTTCTATCTCTCATCGAAAGAGATAGACATAAACACCGCCGGTGAAAGCAGTAGCAGAAATGTTATCTCC	CCCTCTTTCTCTTTCATTGCTTCTCTCCGTCTCTCTCTATTTCCCGTCAGATCATTTGCAACTTCCAAGCATGTGCTAATGTTCTATTGCCAGGGAGATA
	nSSR_227	CT	10|FCCA319ANXX-wHAIPI038427-80_L1_1__SJD_(paired)_trimmed_(paired)_contig_197389:616-835|+	8|FCCA319ANXX_L6_wHAIPI038808-87+1_1_TX_(paired)_trimmed_(paired)_contig_160991:489-504|-	1	0	0.99	CATGACATAAATAAGAAGAATATTTTTTGAATTCAAATTATATTTTAAAGAGAATGCATCATTTGGAGAAAATTAATGAGATGAGAAAAAAATGCCTAGC	CAACCATATTTGGCTAGCCAAAATGCCTAGCTAGTTCCCAAAGGCTAGCCAAATGACTAGTCTATTGGAGTGCTAGTTTTACGGTTTGGATAGGCATTTT
	nSSR_228	CT	11|FCCA319ANXX-wHAIPI038427-80_L1_1__SJD_(paired)_trimmed_(paired)_contig_114369:100-321|+	12|FCCA319ANXX_L6_wHAIPI038808-87+1_1_TX_(paired)_trimmed_(paired)_contig_12840:685-708|+	0.5	0	0.96	CGTGCCTACGTACAATGTCGATCATCCAACTTTTATATATATTCCTTATGCCCCTTTTCTTCTCTTTCATGCATGATTGTAGTACTTTCATTAAAAACAG	CCAAAATTTTCACAAATATGGGCTTCCTCTATACCATCTTCACCTTCATAACAACTTCACTATTAATTCTGTCCATAGCCATCTCTTTTGTTATGTTAAG
	nSSR_229	CT	11|FCCA319ANXX-wHAIPI038427-80_L1_1__SJD_(paired)_trimmed_(paired)_contig_11790:399-620|+	8|FCCA319ANXX_L6_wHAIPI038808-87+1_1_TX_(paired)_trimmed_(paired)_contig_303936:370-385|+	1.5	0	0.96	AAAACAATAGTCTTGCCCGTGCACTTTTTGGTATATGCCTCACTATCATCTTCAATACCATTTTATTTTCAAGAGTGAGAATTATTACTAAATTCTCTAA	CCCACCTCCTTATTTTCAGGTCGTGAAGAACACCGGCTAAACTTGGACTGGGCAACAAGGCAGAAGATATGCTTGGGGATAGCAAAAGGATTAGCATATC
	nSSR_230	CT	11|FCCA319ANXX-wHAIPI038427-80_L1_1__SJD_(paired)_trimmed_(paired)_contig_126771:51-272|+	13|FCCA319ANXX_L6_wHAIPI038808-87+1_1_TX_(paired)_trimmed_(paired)_contig_165523:194-219|+	1	0	1	AGTAAATTAAGAGAAGAGAAGGCAAAGCAATCGGAGGAATCATTAAGGACAGTCATGTACTTGAGTTGTTGGGGTCCCAATTGAAGCAGCAGCTTGTGGG	CGGGTAAATTTAAAAGATGCAGAATCTAAGTGCTGCAAATTGACTATAGATTGTAAATGTAAAGGGAAATTGCTCCATCAAATACAAAAATATTATGAGT
	nSSR_231	CT	11|FCCA319ANXX-wHAIPI038427-80_L1_1__SJD_(paired)_trimmed_(paired)_contig_235021:540-761|+	8|FCCA319ANXX_L6_wHAIPI038808-87+1_1_TX_(paired)_trimmed_(paired)_contig_88996:765-780|-	1.5	0	0.99	GAAAAACTTGGACCGAATAAATGCAAATGGGTCATGCTTACTCCAGACTTACCATGGAGAAGGTGACGGGGGATCAAAAAGCGAAAATCACCCATGCTTA	ATTTTCATGACAGTGTTGATGCAATAACATGAGCAATGAACAACGAACTAGCAATCACACTTAAGGCACAAATGAATTAATTATTGATAATAACACCCCA
	nSSR_232	CT	11|FCCA319ANXX-wHAIPI038427-80_L1_1__SJD_(paired)_trimmed_(paired)_contig_9876:427-648|+	7|FCCA319ANXX_L6_wHAIPI038808-87+1_1_TX_(paired)_trimmed_(paired)_contig_168608:198-211|+	2	0	0.95	CCATATCCAGCTACGTTCGGTTTCACCACAATGACCATAATTCCCTATGCGGCTATGCATATATAGCACCAAAATGTCCTTCCTGACAATAAATTAACCA	ATGGGATGAGAGGAAGTGAGGGGTTGGCATGCAATGAAAATGATGCTATGCGTATACCACTATATACCAATTGAAAGGGCTGTGGCATGCAATGAAAATA
	nSSR_233	CT	12|FCCA319ANXX-wHAIPI038427-80_L1_1__SJD_(paired)_trimmed_(paired)_contig_197092:131-354|+	13|FCCA319ANXX_L6_wHAIPI038808-87+1_1_TX_(paired)_trimmed_(paired)_contig_43540:550-575|-	0.5	0	0.99	AAAAAATAAAAATAGAATATCTAACACAAGCAAAGTATAAGCTCCCTCAACATATGGGGATCAGGTAACTAAAAACAAGCATAAAGCTTGCAGGGAGCTA	CACATCTACAAATCTAAACTCCATGTTGCGTCCTGGTACCATATCCATTAACTCCGTTAGTACTATTGGCGGTTGCCGGGTACTTGTTCTCGTCGGAGTT
	nSSR_234	CT	13|FCCA319ANXX-wHAIPI038427-80_L1_1__SJD_(paired)_trimmed_(paired)_contig_167280:87-312|+	11|FCCA319ANXX_L6_wHAIPI038808-87+1_1_TX_(paired)_trimmed_(paired)_contig_187208:597-618|-	1	0	0.97	CAAATAGGTGTACAAACTAAACTTAGTTGAGCTCTCATTACCAAAAAAACAAAAAATTCCTTAAGTCAACCAAATTGTTATACAAAAGAAGCCATAATTG	CCACACAAACACTCTGTCTTTTCTATTTGTTTTCTTTTACAGATTAAGCACTCGATCTTGTTACTAAGTGACCTTGGAAAAATAGAAAGGAAAGTTTGAC
	nSSR_235	CT	13|FCCA319ANXX-wHAIPI038427-80_L1_1__SJD_(paired)_trimmed_(paired)_contig_29468:66-291|+	12|FCCA319ANXX_L6_wHAIPI038808-87+1_1_TX_(paired)_trimmed_(paired)_contig_87634:2147-2170|+	0.5	0	0.98	CCTTTTGTGAAAACTGAGATTATACTTCCGCTAAACCATAGCCATGGAATGATGATGGACCCCGAAAGTTTTGGAATCCCTGGCAGCGGCAATAGAAGAG	ACAAAAGGCCAACAACGAAAGCCTTATCTTGTGTGAGTAACAGAGTAATGAGAAGGGTATTTTATTCCATTTTGTAATGGAACCAAGATTGAAACAATTA
	nSSR_236	CT	13|FCCA319ANXX-wHAIPI038427-80_L1_1__SJD_(paired)_trimmed_(paired)_contig_50361:526-751|+	11|FCCA319ANXX_L6_wHAIPI038808-87+1_1_TX_(paired)_trimmed_(paired)_contig_13702:1092-1113|+	1	0	1	CACTATGCATCAAAGAATAGATTCTACAATCAACAAAACCTTATCCTGATTACTTGACGTTGGCTCCCTGTTCCTCAAAACTTGAGCATCCCTTCCCCAC	CCCCTTTTGTATAGGTCTTCCTTTGGCCGTTGTAATGCCTTCAACTTGAACCAAATCACTCCCCAACTTATTAGTGCAATGATTTTTCCTTTGTTGCATA
	nSSR_237	CT	13|FCCA319ANXX-wHAIPI038427-80_L1_1__SJD_(paired)_trimmed_(paired)_contig_57709:94-319|+	12|FCCA319ANXX_L6_wHAIPI038808-87+1_1_TX_(paired)_trimmed_(paired)_contig_144004:1641-1664|-	0.5	0	1	GTGTTCAAAACAAGCTGTTGAACATGGATGAGAGCATTTATATCCCAATAACCAAAGCAGAGTACACTGTTCTCGTATCAGCTTTCAATGTATGATATGC	CGCTCTCTCTCTCACTAAATTGTAAGAAAAGTAATTATCAGAATTTTCTCATGGGATTAGGCATCAGATAATGACTCCTTGAAGGTAATTTAGACAAGGT
	nSSR_238	CT	13|FCCA319ANXX-wHAIPI038427-80_L1_1__SJD_(paired)_trimmed_(paired)_contig_59098:585-810|+	12|FCCA319ANXX_L6_wHAIPI038808-87+1_1_TX_(paired)_trimmed_(paired)_contig_195494:175-198|+	0.5	0	1	GTAACATACGTCTCCCATGCACATATAAAACCACCATTATTCCTCAACAAGATTTCCAATACTAATCCTTTAATTCTAGCTTTATCTCCATCTCGATCAA	AGATTTATTTTGTTGTATCTTGGCATAATAATGGGTAGGTCTCCATGCTGCGACGTTGATAATGGGTTGAAGAGAGGACCATGGACACCGGAAGAGGATC
	nSSR_239	CT	13|FCCA319ANXX-wHAIPI038427-80_L1_1__SJD_(paired)_trimmed_(paired)_contig_81525:460-685|+	11|FCCA319ANXX_L6_wHAIPI038808-87+1_1_TX_(paired)_trimmed_(paired)_contig_252565:1375-1396|+	1	0	0.95	TGGGTGGCATAGGGTTTCTCTCCGATAATGCCCCTCGGTTTAGTGCTCTCGAACTATATATAGAGGTAAGAGATCGATCACTCAAGTATTATCATATATG	CCATGGCATGTACAGGTTGAGGTAGGAATTTGCTATGAGAAGTGCGCGCATTCTTTGATTTACGAGCTCTTCTTTCAGCTGCTGTTTTTGGGCTTATGAA
	nSSR_240	CT	14|FCCA319ANXX-wHAIPI038427-80_L1_1__SJD_(paired)_trimmed_(paired)_contig_132901:35-262|+	11|FCCA319ANXX_L6_wHAIPI038808-87+1_1_TX_(paired)_trimmed_(paired)_contig_327751:201-222|+	1.5	0	1	TTTGTGCATGTAAACCGAGTTCCCTTCTGGGCTCTTTTGTGTGTTATTTTGGTTGTGGGATTAGAAGGAGAGCATCTCTGTACCTTTAAAGGGATTCTAA	GCTAGCTAGGTTCTTTTGTGTGTGATTTTGGTTGTGGGATTAGAAGGAGATCATCTCTACCTATAAAGGGTTTCTAATTCTCTTTTTCTCTGAAATAAAA
	nSSR_241	CT	14|FCCA319ANXX-wHAIPI038427-80_L1_1__SJD_(paired)_trimmed_(paired)_contig_17815:13-240|+	15|FCCA319ANXX_L6_wHAIPI038808-87+1_1_TX_(paired)_trimmed_(paired)_contig_75750:1024-1053|+	0.5	0	0.99	CCATCTTAGCATCATACAAGGAGTTGTTAATGGAAGGTAATATTTTCTATATTTTTGGCATTTTTTCCCTTAACCATCAGGCTGTTCTGATCTTGTATTG	AGTTCTGCAACGGATACTTTGATTAGAAGTTACAAAAGGAGCTTCAATGGATTTGCTGCCAAGTTCACTGATCAAGAGAAACGAAGGCTGGCTAGTGAGC
	nSSR_242	CT	14|FCCA319ANXX-wHAIPI038427-80_L1_1__SJD_(paired)_trimmed_(paired)_contig_2348:228-455|+	17|FCCA319ANXX_L6_wHAIPI038808-87+1_1_TX_(paired)_trimmed_(paired)_contig_122300:360-393|+	1.5	0	1	GTGAAAGGGAAACCATCAAAATAAACAACCCTTGTTTACCAACGAAAAAGAAAAAAGAACAAAGAAAAAAGAAAAAAGAAGAAAGAAGAAAGAAACAGCC	CAAGCAAATTGATCATTTTAACAAGTACCCAATGAGAAGAGTACGATAATAATAATAAAACAACCCATTTAAACCTTCTCATGGACATCCATTCCGATAC
	nSSR_243	CT	14|FCCA319ANXX-wHAIPI038427-80_L1_1__SJD_(paired)_trimmed_(paired)_contig_3257:253-480|+	12|FCCA319ANXX_L6_wHAIPI038808-87+1_1_TX_(paired)_trimmed_(paired)_contig_11991:329-352|+	1	0	0.96	TGACCACCAAATCTGACTCCTTTGAGGAGTTCTCTTCCTCCATGATTTGATCTGCTTTGAACACCAAATTTAAATTCCTTTGAGGACTCCTCCTCTCCGC	CCATTCAATTTCTGTGCTTTGAGCATAATATTAAAATTTCCTTGAGGCTTTTTTCCCCTCCTTTTGAAGAACCTTGGGACATGTTATGTCAACATCATGA
	nSSR_244	CT	14|FCCA319ANXX-wHAIPI038427-80_L1_1__SJD_(paired)_trimmed_(paired)_contig_3408:439-666|+	10|FCCA319ANXX_L6_wHAIPI038808-87+1_1_TX_(paired)_trimmed_(paired)_contig_72375:402-421|-	2	0	0.98	AAGGAGCATATCGCTGCTGGAAAACGTAAGGGGAGAAGCTGTCTTCGTCCACACCCCCGAACCCGAGCAGACTGCAATCATGACTACGCCATGTCTACAG	CACACTCACTCTTGGTGCTTCTTCCGAGACCGAGAGCCCAAACAATGACTGTTGCTTCTCTTTGATGAAGAAACCAAGGCCGAGTGACAGCTGAGTCCGG
	nSSR_245	CT	14|FCCA319ANXX-wHAIPI038427-80_L1_1__SJD_(paired)_trimmed_(paired)_contig_91302:61-288|+	12|FCCA319ANXX_L6_wHAIPI038808-87+1_1_TX_(paired)_trimmed_(paired)_contig_182167:636-659|-	1	0	0.99	TTCGAAACAAAAAAACAAAAATCAAATACGTCTCTTCCGTGTGTTTCAAAGCAGCTCTCATCCTTCTTCCACTACTCACTTCATGCATAAGCTAGCTTCA	TCCAGTATGGTTGCTGAGATATGTTCATTTCTATGTTCTGCAGTAGTAGCTCTCATGTCTTCAGCTTTGGGCATTTTTTTAATTCGGTTAGCCATACAGG
	nSSR_246	CT	15|FCCA319ANXX-wHAIPI038427-80_L1_1__SJD_(paired)_trimmed_(paired)_contig_179576:403-632|+	11|FCCA319ANXX_L6_wHAIPI038808-87+1_1_TX_(paired)_trimmed_(paired)_contig_117857:692-713|-	2	0	1	TTAATATTCAAGCATGATTTGCTTGTCATATGTGTACTATGTGCTAGCTTTTTATTGGTTGTTTTTAGTGGGAGGAGATCTCCTTGTCCTTGTTTCCTTG	CATTTTCATAATAGATATGAAGTGTAGGCTGGGGAATGACATATAATGAGTACTTTTATTTTTAGACCTAACTATTATTACTTATGGTTGCATTTGAATG
	nSSR_247	CT	15|FCCA319ANXX-wHAIPI038427-80_L1_1__SJD_(paired)_trimmed_(paired)_contig_6441:6600-6829|+	14|FCCA319ANXX_L6_wHAIPI038808-87+1_1_TX_(paired)_trimmed_(paired)_contig_1878:2932-2959|-	0.5	0	0.98	NNNNAAGGAGTCAATTGTTTGTCTTAATTGCCCAACTTTGACCAGCAATCTCACATTCTCACTACTATCATTGTCACTCAAGAAAGGGATATTTAAAGAG	TTCTCTCCGTTTCTTTTATTTCTTTTACTTTCATTTGGGTTTAATTATATTACAATTCAACAACTAATGTACAGATTAAGCTTAATGAGGTCATGGAGGC
	nSSR_248	CT	16|FCCA319ANXX-wHAIPI038427-80_L1_1__SJD_(paired)_trimmed_(paired)_contig_139613:35-266|+	14|FCCA319ANXX_L6_wHAIPI038808-87+1_1_TX_(paired)_trimmed_(paired)_contig_212486:423-450|+	1	0	0.99	CACACCCCATTCTCTCTCAGTCAAACCCTAGCTACCTCCACGGCCGTTACCTCTCCTCCGGTGACAACTCCAGTTGCCACCTTATTCCATCGATCCCACC	TTCTCTCTCTATTTCTCTTCTAGTGTGCTCGTCGATCTGAACTCTTAGCTCCAATCTTCTTGAGCAAGCAAATATATGCTCCATCTAACCCTTTATTCAT
	nSSR_249	CT	21|FCCA319ANXX-wHAIPI038427-80_L1_1__SJD_(paired)_trimmed_(paired)_contig_161267:86-327|+	20|FCCA319ANXX_L6_wHAIPI038808-87+1_1_TX_(paired)_trimmed_(paired)_contig_13377:1883-1922|+	0.5	0	0.98	AAATTAGCACCGATCTGGACGACTTCGATTACCATAATGGAAGTTACAGAGATTTTAATCTCCGATCACCATAACAACACTAATCTATTGTGTTCGCCAA	CAGTCGGGTGAAGACTTGGAAGATGACTCTGTCTCTCTCCTCTTTCAGTCGGTGAAATGTGAAAGATAATTGTCTCTTTTCTCTTTCACTTTCTCTTGCA
	nSSR_250	CT	6|FCCA319ANXX-wHAIPI038427-80_L1_1__SJD_(paired)_trimmed_(paired)_contig_13373:815-1026|+	5|FCCA319ANXX_L6_wHAIPI038808-87+1_1_TX_(paired)_trimmed_(paired)_contig_136480:1095-1104|-	0.5	0	0.99	GGCTATTTAAGCCATCTTCTCTCTTCATTCAAAAATTACCTAGTGCATTTATACATATCATCCAAGAGCATTCACTCTACCATTATTAAATCTCCCTCAA	TGAGCATTCATTAGTCTTTAATAGTTGAAGAGCTACTAGTGTGAGCACATTTTATTGTGCAAATCAACTTATTGAAGCACTCTCTTGTACTCTCTATTTT
	nSSR_251	CT	6|FCCA319ANXX-wHAIPI038427-80_L1_1__SJD_(paired)_trimmed_(paired)_contig_135730:87-298|+	8|FCCA319ANXX_L6_wHAIPI038808-87+1_1_TX_(paired)_trimmed_(paired)_contig_198537:255-270|+	1	0	0.71	CTCTATAAGATTCGGCCACTTGGGGTTTTACCTCTTTGGTGATTCAAGTTAAAGGGTTTGAAGAAAACCTAATGTTTGATTTCGTTTTCTCTCACACACA	TGGATTCGGCCCTATAGGGATTTCTTCGATTTGAGTTTTGATGATTGGGGTTTGTTCCCCATCATGCAAAGAAGTCTTGATGATCATCAAAACTCCATAA
	nSSR_252	CT	6|FCCA319ANXX-wHAIPI038427-80_L1_1__SJD_(paired)_trimmed_(paired)_contig_153254:9-220|+	5|FCCA319ANXX_L6_wHAIPI038808-87+1_1_TX_(paired)_trimmed_(paired)_contig_64693:345-354|+	0.5	0	0.99	TTCTTCTCATACTTTCCCTATGAACACCGAAGACGATGCTAACACCAACACCAGATCTGTGTTCCTACAAATCTGTTTCTCTCCCATCTATTCTCACACA	AAACATATAAATATAGTTTGAAATTGGAGAGAGAAAAATTTTCAGAAAAGAGAGGGCAAACTCAAGATCTGCACAGTGCGAAACTGCGCACCATTTACTG
	nSSR_253	CT	6|FCCA319ANXX-wHAIPI038427-80_L1_1__SJD_(paired)_trimmed_(paired)_contig_212834:60-271|+	7|FCCA319ANXX_L6_wHAIPI038808-87+1_1_TX_(paired)_trimmed_(paired)_contig_20479:199-212|-	0.5	0	0.98	GAAGGGCAAGCTAGCACAAGAATCCTTCCTTGTGTAAAAGAGAAAGAGCAAAACCCTAAGGAAAAAACCCTAGGGCCGTGACCTAGCAAGGAGGCCGCCC	CCCAAGCTTGTTCTTCCACAAGGGTTGTGAAGGTTCAAGGCTTCGTGTGGTCTTGCACTTGTGTGGATACCGTTGGAGGCTTCATTTAGTTGGAGCTCGA
	nSSR_254	CT	6|FCCA319ANXX-wHAIPI038427-80_L1_1__SJD_(paired)_trimmed_(paired)_contig_23744:70-281|+	5|FCCA319ANXX_L6_wHAIPI038808-87+1_1_TX_(paired)_trimmed_(paired)_contig_123515:758-767|+	0.5	0	0.98	GAGTATATTGTCAGAAGAATGCACAGAGAGGTTTAAGGATCAGATAGTTTAAAAGCTCGAGGAGAACTGCTTATTTAAAGGCTCTGGTTTTTCCCATTCC	AATTTGAGCGGGAAAGTGAAAAGGGGGGCAATATAGGAGCTCGAACTCCCATGCTCGTTCAGTTACATAAGGATCACTTACCAGCCAAGGTGTGGCACTT
	nSSR_255	CT	6|FCCA319ANXX-wHAIPI038427-80_L1_1__SJD_(paired)_trimmed_(paired)_contig_238348:90-301|+	7|FCCA319ANXX_L6_wHAIPI038808-87+1_1_TX_(paired)_trimmed_(paired)_contig_84028:98-111|+	0.5	0	0.99	GAAAAGAACGGCTGAAATTAAACATGGAAAAGTTATCCCAATTAATGCTTTTCTCTCTCCTCTAGTCCTCTGACACCAAATCAGACACCCCATTACTCTC	CCTCATTACTATCTGGCCCTCACCTCTCACTTCTCCTTCTCTTCTCTCCCCAAAATCCCAACCCACCGGTGTCCATCTCCATCTCGCCGGAACATCTCAC
	nSSR_256	CT	6|FCCA319ANXX-wHAIPI038427-80_L1_1__SJD_(paired)_trimmed_(paired)_contig_28841:57-268|+	7|FCCA319ANXX_L6_wHAIPI038808-87+1_1_TX_(paired)_trimmed_(paired)_contig_88753:1534-1547|-	0.5	0	1	AACCTCTAGTTTGAACCCTCTCCGAGTCGATTAAAACCTCATCTCCTCCTAAAACTAAGCCAAAAAAAGTGAATCAATGAAAAATTGGAAATCTCTCTCC	GTTATGTTGTGTGTGTAGATGTGTGCACATGCATGAGCACACATGCACCTGAGCATCAATCAAAGTTTCTTTCTTTTCTTTTTCTTTTTTTCACATTGGA
	nSSR_257	CT	6|FCCA319ANXX-wHAIPI038427-80_L1_1__SJD_(paired)_trimmed_(paired)_contig_39553:671-882|+	4|FCCA319ANXX_L6_wHAIPI038808-87+1_1_TX_(paired)_trimmed_(paired)_contig_184612:123-130|-	1	0	0.98	AATCTCGAAATGTGAGATTTCACAGAGTTGCTGGAGATCGATCCCTTCGAAGTCGAAGAAGAAACACTAAGGCCACGAGTAACGCACCGCCATATCTCTC	TTCTCTCTGGCGTGTGTTCTGTCTTAAGGTTTGAAGAAAGACAGAGAGAGAATAAAAGGTACATAGGAGAAGAATATGTAGAGAGAGAAAGTGTGGTGT
	nSSR_258	CT	6|FCCA319ANXX-wHAIPI038427-80_L1_1__SJD_(paired)_trimmed_(paired)_contig_53735:1110-1321|+	7|FCCA319ANXX_L6_wHAIPI038808-87+1_1_TX_(paired)_trimmed_(paired)_contig_100254:472-485|-	0.5	0	0.97	NNNNNNNNCTAGGTAGTTAAACTGACCTCGACTATGAACCTCTTAGATATGTTGTAACATATAAGCCAAAATTGATGCTGATTGTGCAATGAATGTGCAA	TTCTGAGGCATTATGTTTAGAACCATATGTGGTGTAAGCCTCAGGCTCAAGGTCAAGGTGTTATGAAAATTGGCTTTGGTGTTTAACTTTTGGTTTCTCA
	nSSR_259	CT	6|FCCA319ANXX-wHAIPI038427-80_L1_1__SJD_(paired)_trimmed_(paired)_contig_5869:300-511|+	9|FCCA319ANXX_L6_wHAIPI038808-87+1_1_TX_(paired)_trimmed_(paired)_contig_11453:2974-2991|-	1.5	0	0.99	TATTTCTCAACATTTTGCAAAAGGTAGTCTCACATGCAGTGGCTGGTCAAATCAAAGCATGACTATGAAGATACGCATGATATTGGACTGCCATTATATG	AAGAAAAAGGGTCTCAGCCACAATTGAAGAACTAGTTCCTAGTCAATTTCATCAGAGTTGTACGCATTATATCACGTGATAATATCCCGTCCAATTGAGA
	nSSR_260	CT	6|FCCA319ANXX-wHAIPI038427-80_L1_1__SJD_(paired)_trimmed_(paired)_contig_88900:565-776|+	5|FCCA319ANXX_L6_wHAIPI038808-87+1_1_TX_(paired)_trimmed_(paired)_contig_77314:916-925|+	0.5	0	1	TAACGTGTCCTCCCCGGAATGGTCAGATGACGCATTAATGGAACATTCCTCATTAGTAAAAATACTAATCAATGAAAAGCCAATCAAACTCCCTTCTCAC	AAAACTCTGCTTCTCTAAGTTGATCACTTTGACTGGTTACTGGAGATATTGATTAAAAAATTAAACGGAAAAGATATGGAACTCAATTCATACACTACAA
	nSSR_261	CT	7|FCCA319ANXX-wHAIPI038427-80_L1_1__SJD_(paired)_trimmed_(paired)_contig_12780:301-514|+	6|FCCA319ANXX_L6_wHAIPI038808-87+1_1_TX_(paired)_trimmed_(paired)_contig_13337:633-644|-	0.5	0	1	GTATGAATGGAATAGAGCTTCATGATCTTCTCCCTCCATTTTATTCTTTGGCTAGAGAGAGATAGAGATGTCTATGTGTGTTTATTTTTCTCTTTCGTGA	CATGTTTTTCTAATGCAGAGAGATGTCTCTTCTCCTCAGCCCCTCCCCTCTTTTTATAATTTATAAAAGAATAAGCATCTCATACAAAAACAAAGGCAGA
	nSSR_262	CT	7|FCCA319ANXX-wHAIPI038427-80_L1_1__SJD_(paired)_trimmed_(paired)_contig_134507:173-386|+	6|FCCA319ANXX_L6_wHAIPI038808-87+1_1_TX_(paired)_trimmed_(paired)_contig_265816:157-168|+	0.5	0	0.99	TCTATGTGTGGGTCCCACACCAAACGGCTTGTTTTTTCATCAGCACTCAAAACGTCCATCACCCACACCCCCCGGTTTGCCAGACCGAACCCGACAAAAC	CCTCAACTTCAAGTGCTTTCTCTCTCTAGTCTCTACAAATCTTTCTTTGCGGGCCCCATAACCCAAAACCGACCCTATAAAAGGGCTGAAAAGGCTGCTG
	nSSR_263	CT	7|FCCA319ANXX-wHAIPI038427-80_L1_1__SJD_(paired)_trimmed_(paired)_contig_170466:300-513|+	9|FCCA319ANXX_L6_wHAIPI038808-87+1_1_TX_(paired)_trimmed_(paired)_contig_115130:143-160|-	1	0	0.99	CTCGATCCCAATTCTGTTGCATTTGAGCTCGCCGGAAAAGATTCGCTGCGTTTCATTTTGATCTGAATTTGATTTCAAACAATAAGATCTTATTTTGATC	TTGCTTCTATATCCCCTGCAAATGCATTGATAGAAAATTCCACTTTAAATTTCGCCATAAAAAATAAATGGTGATAGTAAATTCCACTTTAATTAACTGA
	nSSR_264	CT	7|FCCA319ANXX-wHAIPI038427-80_L1_1__SJD_(paired)_trimmed_(paired)_contig_203736:12-225|+	6|FCCA319ANXX_L6_wHAIPI038808-87+1_1_TX_(paired)_trimmed_(paired)_contig_63363:120-131|+	0.5	0	0.99	AGTATCGAATCAAACAGTCAGTTTTTCAAAATACGCATCTCACAATTACCAATAAGCTTCATGCTGATTTTCGCGAAAGTCAGCATGTGCTGATAGGATC	AGAATATCGATTGATCAAGGCTGGCAAGGCAATATTGAGGCATACCTAACAGTGTCATTTGATCCTTAGGCAACCCTCCCTCTCGAAAACAAAGCATAAT
	nSSR_265	CT	7|FCCA319ANXX-wHAIPI038427-80_L1_1__SJD_(paired)_trimmed_(paired)_contig_268836:46-259|+	8|FCCA319ANXX_L6_wHAIPI038808-87+1_1_TX_(paired)_trimmed_(paired)_contig_42125:204-219|+	0.5	0	1	ATAGGTAATAACTTTTCACTAGTCGTATTGGTATGAACCACAGACCTCTTTTCCTTTCCAAAATGCAGCCAGTTAGCTAGAGAGCCTTGTCATATTGTGC	GAGATAACAAATATACTTCCTCTTTGCTTTCTAGCCAGGTCGCCAAAAGTGGGCTACATTTAACCTTTCCTAAAAGGACAAAACTTGTTTTGAATTACGT
	nSSR_266	CT	7|FCCA319ANXX-wHAIPI038427-80_L1_1__SJD_(paired)_trimmed_(paired)_contig_58507:106-319|+	6|FCCA319ANXX_L6_wHAIPI038808-87+1_1_TX_(paired)_trimmed_(paired)_contig_34202:432-443|+	0.5	0	0.99	CCTACTATATTTCGTCCAATCAAACCTCTCAATACTGGTTAAAAAATGGTTCTTTTTCTAATGTAGAGATAGAAAGTAAGATTTAAGACCCAGACACACA	CACTCTGAATCTTTCTGTATCTCTGTTTCTATATTTGTTCTCTGTAAGCAGAGGATGGCAATGGCGTGATAGCTGTCAGTAGTATAAGTAAAGAAGAGAT
	nSSR_267	CT	7|FCCA319ANXX-wHAIPI038427-80_L1_1__SJD_(paired)_trimmed_(paired)_contig_72950:88-301|+	9|FCCA319ANXX_L6_wHAIPI038808-87+1_1_TX_(paired)_trimmed_(paired)_contig_19859:216-233|-	1	0	0.99	TCCATAGTGCCAAAAATATCCCTCTGCTTAATGTTCTATGACTCACGATTACTCACTCTCCCACTCTCATCAATCGCTCCTAATGTGATGATGGTTCAAA	CGATCACAATCTCTCTTTGTGTATGCTTGGTTATTCTTTTTGACACTTGGTCACTCTCACCCAAAAAGAGGTATGTAACTTATCCCTAACCTAATGTGCA
	nSSR_268	CT	7|FCCA319ANXX-wHAIPI038427-80_L1_1__SJD_(paired)_trimmed_(paired)_contig_8441:3543-3756|+	11|FCCA319ANXX_L6_wHAIPI038808-87+1_1_TX_(paired)_trimmed_(paired)_contig_164786:194-215|+	2	0	0.96	AGGAAGAAATTGCTCCATCCTATCAATGCCGGTGTCGCGCAATCCGGCGGCTGCGATGTCTCATTTTCTCTCCGACGATCCAGCAAAGCTGTCTCTCTCG	CCTACTCCCTCTCTTTCTCTCTCTTGGACTCAGATCTACGATTCACCCTAATCATCTTCCTTCTCCACATTTTTCTGTGCTCCGGCGACCGCAATCTGTG
	nSSR_269	CT	8|FCCA319ANXX-wHAIPI038427-80_L1_1__SJD_(paired)_trimmed_(paired)_contig_123684:482-697|+	10|FCCA319ANXX_L6_wHAIPI038808-87+1_1_TX_(paired)_trimmed_(paired)_contig_169757:449-468|+	1	0	1	TCAAAATATCAATAATATTGGCCATCACGAGCATCAAAATATCTTCTCCTATCCGTGATGATTGTTCCAGATACCACTTGCCAACTTGCACACCTGATCC	CCCCATATCTACAACGTCCTTTATTGTAAGAATGGTATAGTTATTATAGTAATTTAGCGTGTCCCTGACCGAGCTAGAAGATAAGCCAAAGCGAAAGCCA
	nSSR_270	CT	8|FCCA319ANXX-wHAIPI038427-80_L1_1__SJD_(paired)_trimmed_(paired)_contig_157888:28-243|+	7|FCCA319ANXX_L6_wHAIPI038808-87+1_1_TX_(paired)_trimmed_(paired)_contig_77094:1107-1120|-	0.5	0	0.97	ATTTTTTCCTCCATTTTTTTGTATGTAATTCCCTATTATAATGTTTCAGTAGTGCCCTCTTTAATGATATACGCTGTGACCCTCAAATTATTTGATCTCG	CCCTTTCGTTTATTCCTACAAAAGCATTTCCTCTCCTCTATTGTCCTGACATGGTCCTCTTCTCACAACATGTGCCATTTCTTTGGAAGGACAATTACCT
	nSSR_271	CT	8|FCCA319ANXX-wHAIPI038427-80_L1_1__SJD_(paired)_trimmed_(paired)_contig_16037:1355-1570|+	5|FCCA319ANXX_L6_wHAIPI038808-87+1_1_TX_(paired)_trimmed_(paired)_contig_10975:663-672|-	1.5	0	0.95	TCAAAGCTTCAATTCACCTACTAGCTTGCAATTTTTCAGTGTTTACAGGAAATTTCTCTGTTTTTTGTGTTCTGAAAACAAAGAATTATGCGCGCACACA	CCCCCCAAAAGTCTCTATATCTTTCTTTTTCTCTTAAAGTCACCGTCTCTATCTTTCTTACTACGTATCCAGGAATTACTCTCAAGAAACGCTTGAATTA
	nSSR_272	CT	8|FCCA319ANXX-wHAIPI038427-80_L1_1__SJD_(paired)_trimmed_(paired)_contig_184104:206-421|+	7|FCCA319ANXX_L6_wHAIPI038808-87+1_1_TX_(paired)_trimmed_(paired)_contig_42104:1007-1020|-	0.5	0	0.99	GATAATCAATTCTTGATGGCTCGAGAAGCTAATGATAAGATGGTTGGTAAAAAGTGATTGTAGCCAAAATTATATTGGGGGTGATCATCAACTCAGACAA	ATCTCTATTTAAGGATATTGTTAAATTTAGTCCAAATATTAATTCCAATATGCGTGGAAAAGGTGATTCTATAAGCACCTGCACAATTTTTTTTCCCACA
	nSSR_273	CT	8|FCCA319ANXX-wHAIPI038427-80_L1_1__SJD_(paired)_trimmed_(paired)_contig_20111:158-373|+	6|FCCA319ANXX_L6_wHAIPI038808-87+1_1_TX_(paired)_trimmed_(paired)_contig_38603:147-158|-	1	0	1	GATGGACATGCTAGCACTAGTATTCATCTTTGTGTGAAAGAGAAAGGAGGCTAAACCCTAAGGAGAAACCCTAGGGCCGTGAACACCAAGGAGGCCGCCA	CCAAGCTTGTTCTTTTTCAAGGGTTGTGAAGGTTCAAGGCTTCGTGTGGTTTTACACTCGTGTGGATACCGTTGGAGGCTTCATATCGTTGGAGCTCGAA
	nSSR_274	CT	8|FCCA319ANXX-wHAIPI038427-80_L1_1__SJD_(paired)_trimmed_(paired)_contig_204339:126-341|+	10|FCCA319ANXX_L6_wHAIPI038808-87+1_1_TX_(paired)_trimmed_(paired)_contig_34839:141-160|+	1	0	0.98	TGCAGCCTTTTGCAGACAGGCATTCAATGGCCTATATTTTTCTCTCTCCCCCCTTTTTCTCTTTCTCTCTCTTCTCCCTTCAACAAACCTGCACTCCCTC	CCCTTGCAGTTCGCCGGACTACAAAGCTAGGTTCGACTGCAAAGCTCGCCGGACTGAACCCACCTTGCCATTCTTCTCTTTCTCTCTCCCCGTTGCCTTG
	nSSR_275	CT	8|FCCA319ANXX-wHAIPI038427-80_L1_1__SJD_(paired)_trimmed_(paired)_contig_217715:527-742|+	7|FCCA319ANXX_L6_wHAIPI038808-87+1_1_TX_(paired)_trimmed_(paired)_contig_319067:206-219|+	0.5	0	0.95	TAGCGCTTGTTGTTATATTTTTCATTGTTGCTTAATGAGGATGTATATTAGCTATTGGAGGTTATTGAGTAGATTTTTTGGCAAAATAAGCTCCATGAAC	GATTTTATGTGGAAAATGCTAAACATTCCAGGTATAATCCAAATGATGTGATAGATGATCAAACCCTTTTTTATTTTAACAAACTCTTTCCTGGATGATA
	nSSR_276	CT	8|FCCA319ANXX-wHAIPI038427-80_L1_1__SJD_(paired)_trimmed_(paired)_contig_21793:232-447|+	7|FCCA319ANXX_L6_wHAIPI038808-87+1_1_TX_(paired)_trimmed_(paired)_contig_57159:850-863|-	0.5	0	1	GGGGAAAAAAAATGAAAACTCATTCTTAAATCACAATAATATTATCTGGAAACATGACAATTTTCTCTTGAGCTAGCCCATTTCATGGAAGACAGGTGAC	CGGAAATTCTTTGATACATTTAGACTTGGGAGGCATTTCCTTTTAAAATTCTTTCTTTAACTTATTTTAGATTGTTTTGAGGAAGATGCGACCCAATTCT
	nSSR_277	CT	8|FCCA319ANXX-wHAIPI038427-80_L1_1__SJD_(paired)_trimmed_(paired)_contig_244329:202-417|+	7|FCCA319ANXX_L6_wHAIPI038808-87+1_1_TX_(paired)_trimmed_(paired)_contig_40606:278-291|-	0.5	0	0.99	CAGACGTTTCGGGTTCGATGCCAAGACAAGGTTGTCGTGCCACTAGATCAGCGGTGGATGTTCGAAGAGTCTGAAGTCAACGGCCCCGTAAATTCTCTCC	ATATATATGCTTTCTATCCTTTTCTGTTTTACATAGCTCTGTTTGATTTCAGAGAAAATGTAGGTAAAGAGAAGTATAAAAATTACTTATAATATTTGAC
	nSSR_278	CT	8|FCCA319ANXX-wHAIPI038427-80_L1_1__SJD_(paired)_trimmed_(paired)_contig_247062:110-325|+	5|FCCA319ANXX_L6_wHAIPI038808-87+1_1_TX_(paired)_trimmed_(paired)_contig_264308:894-903|-	1.5	0	0.97	AACTCATAGCCGAATTCCAAAGATTTAAAAGTGAACCTGCCTTCCAACGGTCAACAAAATCAAAAACCAGTTCCTCTCCTTCTCTTCTCCAGTAAACCTC	ATCTACGCACACACAGATATACTACTGATGGCAGCCCAAACGAGTACACCAAACACAACCCAAAGGGGAAAATTTTCGACTCCTGCTAAAATGATGCAGC
	nSSR_279	CT	8|FCCA319ANXX-wHAIPI038427-80_L1_1__SJD_(paired)_trimmed_(paired)_contig_38875:272-487|+	7|FCCA319ANXX_L6_wHAIPI038808-87+1_1_TX_(paired)_trimmed_(paired)_contig_77424:150-163|-	0.5	0	0.99	AACCTCAAGCTTTGAAACTTGGGGATTGCTCTTCATTGTGATTGAAGCTCAATAACAACCAAGACAAAGGTATGTGGTTCTATCCCCTCCATGGATTCGG	CCTCCATGCCTATTTCGGCACCTAGGGTTTTCAAACCCTAGGTTGGTTCTTTAATGTTATTATTTGATATTTGGGTTATGGTAACCCTAAAACAAATGTA
	nSSR_280	CT	8|FCCA319ANXX-wHAIPI038427-80_L1_1__SJD_(paired)_trimmed_(paired)_contig_44427:149-364|+	6|FCCA319ANXX_L6_wHAIPI038808-87+1_1_TX_(paired)_trimmed_(paired)_contig_35533:391-402|-	1	0	0.98	TATAGTTTTCTTCTTTTTTTTAGTAGAATACTTATAGTTTTCACTGTATTTTTTATGCACTAAGTAATAGAGAATTCATTGCATTAATCATTTTGGCGTG	CCCACCCCGCCTCAATCTTATTCATTTTCTTATGATTTTCATTATGGAATATGTTTTACTTCATTTTCACTGAACTGCTATGCACTTTCAATGCATCTTG
	nSSR_281	CT	8|FCCA319ANXX-wHAIPI038427-80_L1_1__SJD_(paired)_trimmed_(paired)_contig_4569:139-354|+	7|FCCA319ANXX_L6_wHAIPI038808-87+1_1_TX_(paired)_trimmed_(paired)_contig_128805:1237-1250|+	0.5	0	0.99	CGATTGTGGATTGCAATTGGAATTGCAATTTTGGCCGATTTTAATCTATTCTGACCCATTTTTGTGTGAATGCAAACTCAAATGCATGCTTCTCATTCCA	TAAAGTCGGCCTTGAGATTTGAAGGACCCTAAGCGAGTTCCTAAAATGGGGCCTTGAGATTTGAAGGACCCTAAGCGAGTTCCTAAAATGCTTCTCACTC
	nSSR_282	CT	9|FCCA319ANXX-wHAIPI038427-80_L1_1__SJD_(paired)_trimmed_(paired)_contig_11660:1398-1615|+	10|FCCA319ANXX_L6_wHAIPI038808-87+1_1_TX_(paired)_trimmed_(paired)_contig_44372:2600-2619|-	0.5	0	1	TTTCAACCTTAGGTTGAAAAGGATTTCGGTGCTACTGCTTGTATGGGTATCTTTCCTACTTCTCCAAGTCTTCAAGGCAAGTCATCTCTCTCTCATATTG	AGCGCGCTCTCTCTCATTTAATGCTTTTGTTTTATTGGTTGATGACAGAATGATACATCAGTTTGTGGTACTTGGTACTGGGTACTCTTCAGTTTACAGG
	nSSR_283	CT	9|FCCA319ANXX-wHAIPI038427-80_L1_1__SJD_(paired)_trimmed_(paired)_contig_121289:626-843|+	10|FCCA319ANXX_L6_wHAIPI038808-87+1_1_TX_(paired)_trimmed_(paired)_contig_308171:669-688|+	0.5	0	1	GTTAACATTGGATTTTCATTGTTTGGGGCCTAAAAACTTTGTTCCCAGCCTTCAGCACATCAATTCAAGTATCTCTTCTCCTTCCTCACAATATTCTTTG	TTGCGTCTCTCTCTTTATGGAAGAACTTCATTAGTCATTATCCAAAAAAAATTGAGTCCTCTCACTCTCCCCTCATGGCTCGATATATTGCGTGGTTTTT
	nSSR_284	CT	9|FCCA319ANXX-wHAIPI038427-80_L1_1__SJD_(paired)_trimmed_(paired)_contig_127804:61-278|+	6|FCCA319ANXX_L6_wHAIPI038808-87+1_1_TX_(paired)_trimmed_(paired)_contig_58118:751-762|-	1.5	0	0.99	AGCACTTGTAACCAAACATCATTAAAAGAGAAGAGAACTATAAATAGAAGGCAACAAGCATTAAGGCTATTCATTCCATGGTGCCCTCTCCTTTAGCTGC	TCCCTCTCTAGTCTTGCTCTCTCACAAGGGTTGTGAAGTGTAAGAGGGTTCAAGGAGTTTTATGTTCGTGTGGACTATCATTGGAGGCTTCATGCTTTTG
	nSSR_285	CT	9|FCCA319ANXX-wHAIPI038427-80_L1_1__SJD_(paired)_trimmed_(paired)_contig_130821:130-347|+	10|FCCA319ANXX_L6_wHAIPI038808-87+1_1_TX_(paired)_trimmed_(paired)_contig_191052:174-193|+	0.5	0	0.99	TTTTTCAACTTCAACTGTTCGATTGTTTCTTTGATTTTATAATGTGTGGATACTGGATTGTATTCTTGTGCGTGGTGGGTACAATATTGGTGTTTATGTC	TTTCCAAAATTCATTTATTGAATTTGATGGTTTAATGTTTTTGCATATTGTTTAAATCATAGATTTGAAGGCTATTAGCTTGCCAATTTCTGTTTGAGCA
	nSSR_286	CT	9|FCCA319ANXX-wHAIPI038427-80_L1_1__SJD_(paired)_trimmed_(paired)_contig_146399:102-319|+	8|FCCA319ANXX_L6_wHAIPI038808-87+1_1_TX_(paired)_trimmed_(paired)_contig_105838:137-152|+	0.5	0	1	AGAATTATGTCATTTTACCTCATCGATGGCATCCTCTCTTCACTCCACGATTTCTTCTCACATCGGACTCTCTCTCTACATGAATTCTTTTCACATGAGA	ATAATTTGCATAAATGTTATCAGCAGTTACTTAAAAACTGCATTCCTTAAATTTCTCAGCACTTATCCACTAACCGCAACTATAAATTCAAAAATTAAAA
	nSSR_287	CT	9|FCCA319ANXX-wHAIPI038427-80_L1_1__SJD_(paired)_trimmed_(paired)_contig_1649:138-355|+	7|FCCA319ANXX_L6_wHAIPI038808-87+1_1_TX_(paired)_trimmed_(paired)_contig_118422:218-231|-	1	0	0.97	ATTTAGTTGGTGGACCGAATGAGATATACTCCCAGTGGTCCAGACTATGGGCGGCCTCTTGGGCCTACCTAGGGCCGGCTTTATAGACCAGTCTTTCTCA	GTGGATTGTGATCATTGACTTTTCTCATTTGTAATTCAACTTATAGGCATTTAGTTGGTGGACCGAATGAGATATACTCCCAGTGGTCCAGACTATGGGT
	nSSR_288	CT	9|FCCA319ANXX-wHAIPI038427-80_L1_1__SJD_(paired)_trimmed_(paired)_contig_171409:293-510|+	6|FCCA319ANXX_L6_wHAIPI038808-87+1_1_TX_(paired)_trimmed_(paired)_contig_39744:465-476|+	1.5	0	1	TACTACTGCTGACCGGCAACTTTACAAATTGTTATATTACTGTTGACATTTTAGTTTCCTGTTTTGCATTGCCTAAGCTGCTTGAGGAGCATTAATACAA	CATAATTTTCTCTATTTTTCCTTATGATTTTTAGGAGATTTTTTCCAGTTGGACGCATAAGACGGAGCATTTCCAGAGAATTCATAGAAGGACGGGTGTT
	nSSR_289	CT	9|FCCA319ANXX-wHAIPI038427-80_L1_1__SJD_(paired)_trimmed_(paired)_contig_18631:2443-2660|+	5|FCCA319ANXX_L6_wHAIPI038808-87+1_1_TX_(paired)_trimmed_(paired)_contig_15014:729-738|-	2	0	0.94	TGGGGCAATCTACATCAACAAACCCAAATGTTATTGGGTCAGTTTCAGGCTTGCCATCCAAACCCGGTGGGAGTGGGGGCTCATTAAGTAAATTTAATTG	GCATATGGATACTATGGTTTGTTTACCTAATTTGAACACTCTAAAATGCTTTGTTTGTGAGATCTAAACACTTTCAATTCTAGAGAACGATGGGATATTT
	nSSR_290	CT	9|FCCA319ANXX-wHAIPI038427-80_L1_1__SJD_(paired)_trimmed_(paired)_contig_20948:554-771|+	8|FCCA319ANXX_L6_wHAIPI038808-87+1_1_TX_(paired)_trimmed_(paired)_contig_15413:2115-2130|-	0.5	0	0.98	CTGCGAAGAAAGTGAGAACAGAGCTCCATCTCGATCTCCTTTGCCGACGACGATTCTTGCCGACCATTTTTTTCCCTTCTTCTCTTCCGAAATCAGGTGC	GATAAATTTTATTTTGAATAAACCCTACACTTCTTTCCCTTCACGAAACCCTACCCTCTCACACTCGCTCTCTGTCTTTGAGGTAAAAACATGACGTCTT
	nSSR_291	CT	9|FCCA319ANXX-wHAIPI038427-80_L1_1__SJD_(paired)_trimmed_(paired)_contig_225817:107-324|+	7|FCCA319ANXX_L6_wHAIPI038808-87+1_1_TX_(paired)_trimmed_(paired)_contig_251902:108-121|-	1	0	0.99	CAGTCCAGATTGCAACTTAAAAAACAGTCCAGCACATAGGCTGGTTGGGCACGCTAACTGAGTGGTAACTTTTGTAGCAAAAGTCTGACTTTTGCCCCAC	CCCCCACTGCAACACAAATATCTTTCCCGCTGCAACACCAGCCCTCCGTTTGTTGTAAAATTATTTAAAGTCTTGCGCACGCGTATTTTTGAAAAATTGT
	nSSR_292	CT	9|FCCA319ANXX-wHAIPI038427-80_L1_1__SJD_(paired)_trimmed_(paired)_contig_22746:1005-1222|+	7|FCCA319ANXX_L6_wHAIPI038808-87+1_1_TX_(paired)_trimmed_(paired)_contig_7039:1801-1814|-	1	0	0.97	CCGAGCCACCTCTCATTCGATATATAAAGCTCCTTCACTGCCAACTGACTCCACACTTCTCCTAGCTATTTTCACAAAAACAAAACAGACATTTCTCTCC	AACCTTCACAGAGTTCCTGCATAACAGTAAGAAAAATGGCAAAATCACCCGAGACAGAGCACCCGCAAAAGGCCTTCGGATGGGCAGCAAGAGACACATC
	nSSR_293	CT	9|FCCA319ANXX-wHAIPI038427-80_L1_1__SJD_(paired)_trimmed_(paired)_contig_52560:220-437|+	8|FCCA319ANXX_L6_wHAIPI038808-87+1_1_TX_(paired)_trimmed_(paired)_contig_255801:692-707|-	0.5	0	0.96	AGTGGCCACTATACGGAGAACGACAACAACTGTGACACTGTCTCACTCTGCTATGTTTCTCTGCTCAAAACCTTCTTATAGCTTTATGATTTATTTATTA	CCCTCTCTCCAGTGGGGGAGGGAAAGAGAGTGTGAGTGAGAGAATTCCATCTCACCATTAAAGTGTCCTTCCATTAAGGCTCCCTTGCCTGCAAGTGTTA
	nSSR_294	CT	9|FCCA319ANXX-wHAIPI038427-80_L1_1__SJD_(paired)_trimmed_(paired)_contig_6338:49-266|+	8|FCCA319ANXX_L6_wHAIPI038808-87+1_1_TX_(paired)_trimmed_(paired)_contig_81033:748-763|-	0.5	0	1	ATGGCTTATCAGTCCCAAAGTGTTGTGCACGGAAAGCAGTAATTTTGTGGTAGTTCTGGATTTTTATTGCAGAGGATATGCTCCGATGGTGTAATGTGTA	CCCTCGGGAAGGGGGATTTTTGATAGCCATTAACACAAATTAACTATTTTCATCAGCTCCTTGGAAAGACACAAGAGGCCATTGAAGCTTACACAGACAT
	nSSR_295	CTCAA	5|FCCA319ANXX-wHAIPI038427-80_L1_1__SJD_(paired)_trimmed_(paired)_contig_53608:12-236|+	3|FCCA319ANXX_L6_wHAIPI038808-87+1_1_TX_(paired)_trimmed_(paired)_contig_117528:324-338|+	1	0	0.76	AATTTGCTGTACAGTTGACAGAACAAAAATAGCAGTCTTCCCCATTCCAGATTTGGCTTGAACAAAAACAGCAGTCTTTCCTGGTGAATGGACAAACAAG	CAAGTCTATTATCCCCACTACTTGGGGTTGGCTCAAAGCCTCAAAGAAGCAACTAATTGTAATGTAAAGTTAATTAAGCTAGAGGTTAATATATTTATTA
	nSSR_296	CTG	5|FCCA319ANXX-wHAIPI038427-80_L1_1__SJD_(paired)_trimmed_(paired)_contig_31845:922-1136|+	3|FCCA319ANXX_L6_wHAIPI038808-87+1_1_TX_(paired)_trimmed_(paired)_contig_188716:452-460|+	1	0	0.96	CTGCTACTGGAAATTAACTAAAGCTTGTTGGAATGATTAAAGCACTTAAACTAATGAAGAGAAGTTTGCCATGGGCTTTCAAGATTGACATTGTGTGTCC	CTTTGTATTTATAGATGGCTGGATTAACCATATCATCCCACTTCCTCACTCTCCCTGATTTGTTGGGCCATGCCCCCATTTCCTCTTGGAACTACTCCCA
	nSSR_297	CTT	10|FCCA319ANXX-wHAIPI038427-80_L1_1__SJD_(paired)_trimmed_(paired)_contig_150665:507-736|+	9|FCCA319ANXX_L6_wHAIPI038808-87+1_1_TX_(paired)_trimmed_(paired)_contig_126336:1235-1261|+	0.5	0	1	CGGAGAGCATTTGCTGCAAATTTGGAAGCTAAGAAGGTGGCACGAATGCTATATGAACTTCCACCAACATTGTTTTGGCTCCCACCCGACCCTTCTGCAG	CTCTTTCCTCTTCTTCTTCTTCCTTACGACGGAGCTCCATAATCTTTCTCTTGGAATACCTACGCCAAGCCGCTTGGATGAAACAAGCAGCCCAAGTCCT
	nSSR_298	CTT	5|FCCA319ANXX-wHAIPI038427-80_L1_1__SJD_(paired)_trimmed_(paired)_contig_170071:18-232|+	6|FCCA319ANXX_L6_wHAIPI038808-87+1_1_TX_(paired)_trimmed_(paired)_contig_136193:214-231|-	0.5	0	1	AATTTTCGTCGCATGATAGATCTGACTAGATCAATTCAAAGATTAGCAACTCAAAACATGCAAAATCACGATCTATGCAGGTATCCCCGACACCACCGAA	CTCACAAATTATGCAATTGATACGAAATCTATTCAATGAACCACGATATCATCCAAATCTGAAAACCCTAACTACCTTGAGAGTATGGCAGTATGTCACA
	nSSR_299	CTT	5|FCCA319ANXX-wHAIPI038427-80_L1_1__SJD_(paired)_trimmed_(paired)_contig_32499:424-638|+	4|FCCA319ANXX_L6_wHAIPI038808-87+1_1_TX_(paired)_trimmed_(paired)_contig_20724:730-741|-	0.5	0	0.98	AAACTGCGTCTTTAAAGCTGACCTCCTCTGTTGACTGGCAACTTGACTTTGCCACCTATCTCCGCATCGATCTTCTCTTGGTTTTTTGTTTCCATGGCTA	ACTGGCGCCGATGGGGATACGATCTGTTTTTGAGCTTCAGAGGCGAAGACACCCGCAAAAACTTTACCGATCATCTCTACGTTGCTCTGCGAGGTGCCGG
	nSSR_300	CTT	6|FCCA319ANXX-wHAIPI038427-80_L1_1__SJD_(paired)_trimmed_(paired)_contig_131986:105-322|+	4|FCCA319ANXX_L6_wHAIPI038808-87+1_1_TX_(paired)_trimmed_(paired)_contig_82976:277-288|+	1	0	0.97	GACAAGCCTCATAGGAGAACTTGAACTTAAAGCCTTCTACTTGCTCGAAACATAGGTCTACTCCTTTGGATTAAATAGTTCTTTTCTTTTTTCTCTAATG	TATATGATAAAATGGAATCTTCATTTGGTTTCATATGCAATTTGTGTATATTGCATTCCAAAGAAAAGCTAACCCTACAATCATGATCAATGGTAAAACA
PasN17	nSSR_301	CTT	6|FCCA319ANXX-wHAIPI038427-80_L1_1__SJD_(paired)_trimmed_(paired)_contig_31934:461-678|+	7|FCCA319ANXX_L6_wHAIPI038808-87+1_1_TX_(paired)_trimmed_(paired)_contig_237802:571-591|-	1	0	0.99	AGGAAGCAACCTTATTTGTTTTCCGTTTGAAATCTCTGAAGCAAGGACAGTCCCGTAGTCTTCTTACACAGGCAGCTCGACACCATGCTGCTCAGGTTTC	CTCTTTCTTCTTCTTCTTTGTCAGTAATCTGATATCAAACATCTTTATTCTTCTTGTTGGATGACTGTTGATATGTCTTTTTTCCCTGCTTGAAAGCAGT
	nSSR_302	CTT	9|FCCA319ANXX-wHAIPI038427-80_L1_1__SJD_(paired)_trimmed_(paired)_contig_151435:27-253|+	8|FCCA319ANXX_L6_wHAIPI038808-87+1_1_TX_(paired)_trimmed_(paired)_contig_164599:2311-2334|-	0.5	0	0.98	GCGTTTGATTCTTCTCCGTTTTCACTGCAGTTGCTGTTGCTCCCTCTTCTTCTTTTTTCCTCCATGGTTGCACGCTTCTTTCTTCCATGGATGCACGCAC	CCTTTCTTCCATGGCAGCTGCTGTGTGACTGTTGTTGAGCAAAAAAGGGATGCCGTTGTACGACAGACATGGCTGTACGCTTCCCTCTCTCATTGCTGCA
	nSSR_303	CTT	9|FCCA319ANXX-wHAIPI038427-80_L1_1__SJD_(paired)_trimmed_(paired)_contig_23340:621-847|+	8|FCCA319ANXX_L6_wHAIPI038808-87+1_1_TX_(paired)_trimmed_(paired)_contig_37043:1214-1237|+	0.5	0	0.97	ATGCTGGAATGGGATGTAGGAATATTTAGATATCTACAGATCAGGCTGAGCCCCAGCTGGGTACTTTCATCCCTACGGGGACATCCTGCATTGGTTTTTC	TTTTACGAGAAACCTTTATTTTAGTTTTTGCTCTGTAGTAAAAATTGAACCATTCAGCCCACTCTCCCTAACAATGCCATTCCTACATCTGCAATATAAT
PasN18	nSSR_304	CTTCAT	5|FCCA319ANXX-wHAIPI038427-80_L1_1__SJD_(paired)_trimmed_(paired)_contig_104501:21-250|+	4|FCCA319ANXX_L6_wHAIPI038808-87+1_1_TX_(paired)_trimmed_(paired)_contig_87512:726-749|-	1	0	0.98	TCAGGCCCTTTTGCCTTGGTTTTCTTTAATCTTGATTGGACTGATTTGCTACTTCCTCTTGAGCTTAAAACACTTTTACCACATCGATCAATCTCTTGCA	CCTCAGCAAAGTCTGGCAACATATTCATTTATTCTTCTTTTTTTTATCTTTCTGTTGGCCATGTACTATCTTATTTCCTCTTTCATGTGATCTGGACAAT
	nSSR_305	GA	10|FCCA319ANXX-wHAIPI038427-80_L1_1__SJD_(paired)_trimmed_(paired)_contig_122696:55-274|+	11|FCCA319ANXX_L6_wHAIPI038808-87+1_1_TX_(paired)_trimmed_(paired)_contig_335582:189-210|+	0.5	0	1	TTTAGCCAAAGAACCAACTTACCCTTTTCTGTTGCCTTCCTCCGGTGATGCCGGGTTTACTTCATGTCTCTCTCATAGACTCATACAAGTCAAAAAGGTG	GTTGTCAATTATTAGAGAGATATTAATGATACAATAATGAGGCAACAAAGAGACAGAAGTACATGGAGGGATTAAAATTAGACTGCTGCTATGTTTGCCA
	nSSR_306	GA	10|FCCA319ANXX-wHAIPI038427-80_L1_1__SJD_(paired)_trimmed_(paired)_contig_185575:618-837|+	8|FCCA319ANXX_L6_wHAIPI038808-87+1_1_TX_(paired)_trimmed_(paired)_contig_88990:98-113|+	1	0	0.98	GTTTTACTCGGGTCAAAATTAGATGGGAAGGAGTGGGTTGAGGTCTATGAGAAGGACCATGCGCTGAGTTTGACAGAAATCTATGGCTTCTACCATGAAT	GGTGATATATATTTGAAGTTTCAAAGGTAAGGTAGCAATAGAGGGGTTAGGGTATATTGGTAAAATCATAATATTATTAAACACCGTAAGCCACTGCAGG
	nSSR_307	GA	10|FCCA319ANXX-wHAIPI038427-80_L1_1__SJD_(paired)_trimmed_(paired)_contig_246320:553-772|+	7|FCCA319ANXX_L6_wHAIPI038808-87+1_1_TX_(paired)_trimmed_(paired)_contig_119947:1225-1238|-	1.5	0	0.98	AATTAAGCATTTTCCAAAACTGACCTTCGTAATAATATTAAATATAGTAGCCTCTACTAAAGGCTACCTCATAGACTTTTCTACGGGACAACAAAACAAT	ACCATGATCTTAAATAAAAGAAAAGTGATTGATAGATTAAATATTATAAACCAAATGATGTGACAACTAGCTATATCTTCTACTTTGATGAATGTTTTAA
	nSSR_308	GA	10|FCCA319ANXX-wHAIPI038427-80_L1_1__SJD_(paired)_trimmed_(paired)_contig_260462:101-320|+	9|FCCA319ANXX_L6_wHAIPI038808-87+1_1_TX_(paired)_trimmed_(paired)_contig_95270:208-225|-	0.5	0	0.98	TTTCAAAATATGCATAACACAATTATCTATGGGCTGCATGCTGACGTAAGCTTATATAAGCATATGCTCATCGGATCATTTCTGTATATATATAAATATG	TGATCGTGTTAGCATATGCTAACTTCCGTGAAAGTCAAAGTGAGGCTGATAGGTAATTATCAGATACATATTTTGAAAAACTAACCATTGGATTAGATAT
	nSSR_309	GA	10|FCCA319ANXX-wHAIPI038427-80_L1_1__SJD_(paired)_trimmed_(paired)_contig_34215:111-330|+	7|FCCA319ANXX_L6_wHAIPI038808-87+1_1_TX_(paired)_trimmed_(paired)_contig_97833:1221-1234|+	1.5	0	0.99	CAATTGTGTTCTTGAGCTTCAAAAGCATATTTTTGGTGCTTCTTCTTCTCTATCCAAACAGGGCCTTAACAAAATGAAAAAGAGAGCTAGCAAAGGTGGT	CCTGCATAACATCTCAGTTATGGGGTGACCAGTTAAAAGAGAAGAGTCTTCACCGTTGATGATTCTGTGGATATAAGGGAGAATACCCTTATAGGTGATA
	nSSR_310	GA	10|FCCA319ANXX-wHAIPI038427-80_L1_1__SJD_(paired)_trimmed_(paired)_contig_45785:519-738|+	9|FCCA319ANXX_L6_wHAIPI038808-87+1_1_TX_(paired)_trimmed_(paired)_contig_195353:953-970|+	0.5	0	0.99	GCAGATGAGGCTGTGATGGTTTAGAGAGAGTAAGAAAATTGAGAGAACCAGAGAGAGAAAGATGGGTGCAAGATCGACAGAAAGAGATCTACGTTGGAGC	GCAAGAGAAACGAAATGGAGCAACGCGCAGCTAGGGCACGAGAAAGACGATGAGCATATCAGATGGGTTGATTCTTTAGGTTTTTAGGGCCAAAAAATAT
	nSSR_311	GA	10|FCCA319ANXX-wHAIPI038427-80_L1_1__SJD_(paired)_trimmed_(paired)_contig_67496:393-612|+	11|FCCA319ANXX_L6_wHAIPI038808-87+1_1_TX_(paired)_trimmed_(paired)_contig_187492:567-588|-	0.5	0	1	TCAAATACAAAACAGATTAATAATAAAGTCTCAACACATACACATATTGACATATTCATATATATACACATAGTCTTGTTTTTCCTTTTCTTTTAATGGG	GGGAGAACGAACGCGAGGGCTTTAGAAAGAGGAAGGAACAAAAGGGCGAAGAGGACCAAAGCGGCATTGAAATGGATGGCACCAAGCCACACTGCCAAGG
	nSSR_312	GA	10|FCCA319ANXX-wHAIPI038427-80_L1_1__SJD_(paired)_trimmed_(paired)_contig_85448:42-261|+	13|FCCA319ANXX_L6_wHAIPI038808-87+1_1_TX_(paired)_trimmed_(paired)_contig_238170:353-378|+	1.5	0	1	ATTCAGAAATGTTTAGAATTTATTAGTGACTTCACATCGAATGTGCATTTATGTCTAAGGTAAGTTAAGTAGACCTCTTTATTGAACATGTAACTTAACC	GGATAAAATCCAAAATACGTACATTATTGAAGGATAAAATCCATAATACGTACAATAAAGCATAAACTAAATAAACTTGCCTCGACAATATAATCCAAAA
	nSSR_313	GA	11|FCCA319ANXX-wHAIPI038427-80_L1_1__SJD_(paired)_trimmed_(paired)_contig_5348:941-1162|+	7|FCCA319ANXX_L6_wHAIPI038808-87+1_1_TX_(paired)_trimmed_(paired)_contig_4790:1703-1716|+	2	0	1	CTGTCTATGAATGTAGCATCTGAAATGTAATTTAGGCCTGTCGTGGCATCAGTATAGCCAGAGTCTGCTGGTATCCCACAATCTAAGCTAATGAAACCTG	GCTTAGCTACATGTTCATGCAATTTGCAAAAAACAAGTGATAATGGAATTCAAAAGGTGGAGATTATCAAACCTGATTGATCCTGGGCATGAACCAGAAA
	nSSR_314	GA	11|FCCA319ANXX-wHAIPI038427-80_L1_1__SJD_(paired)_trimmed_(paired)_contig_82008:200-421|+	9|FCCA319ANXX_L6_wHAIPI038808-87+1_1_TX_(paired)_trimmed_(paired)_contig_210928:142-159|+	1	0	1	TCTCCTAATTGTGATGGAGCCCACAAAGAAAATATAAGAGATTATCTTAATTGTAAGCTAGGTTCGGTTATATCCTCAAAGAAGCAGTCAACCATTAGTT	ACATGGAGGTTTGGAGAAATGGGTGACCAAAACTAGTCACTCGAAACTGTCCTGGCACTTTTGTTGGTAGTTAGGTATATTTATCAAGGGTATGCTCAGG
	nSSR_315	GA	12|FCCA319ANXX-wHAIPI038427-80_L1_1__SJD_(paired)_trimmed_(paired)_contig_168746:2115-2338|+	10|FCCA319ANXX_L6_wHAIPI038808-87+1_1_TX_(paired)_trimmed_(paired)_contig_305585:743-762|-	1	0	0.98	GTGACATAATTTTCTAGCAAATCCATCAAAGGCATGTAGCACCATATACACAAAATTTGTAGAAATACATGTAATAATGCTCAATTAATTGATTGCCAAG	AGGGTACCTTAACTTGATGAAAGCAAAGATCCATTGAAAGGAGTAAAGTAAGAGAATGAATTAAGGATTCATAATTGGAAGGATGGGTGATATATGGAGG
	nSSR_316	GA	12|FCCA319ANXX-wHAIPI038427-80_L1_1__SJD_(paired)_trimmed_(paired)_contig_207381:838-1061|+	7|FCCA319ANXX_L6_wHAIPI038808-87+1_1_TX_(paired)_trimmed_(paired)_contig_223661:216-229|-	2.5	0	0.98	GAGTTTATGACCAAGGGAAGTTTAGAGGCCTATCTCTTGATAGGTAAGCAGAATCCATGTACCCAGCACCACACAACATGCTAATTATAAGTTTATAACT	TCCAGATCCAATTTGTGAACAAATTTATAGAGAGCACATTAACTTATAGAATGGAAACTCAAATTGGGAAGTTTTTGGTTTGCATAAACAGAAGGGGACA
	nSSR_317	GA	12|FCCA319ANXX-wHAIPI038427-80_L1_1__SJD_(paired)_trimmed_(paired)_contig_221796:568-791|+	11|FCCA319ANXX_L6_wHAIPI038808-87+1_1_TX_(paired)_trimmed_(paired)_contig_241902:313-334|-	0.5	0	0.99	TTTTAGCCCATCTACTGGAACTAGTTGGTGTTGTAGACGCAGCCATGAGCATGAATTTTCAGCTTTCTCAAATAGGAGAGAAATTTGTTGGTTTAGTTTT	GTTGGAGTAAGTATGTGAGAAAATGGGGGTATATTTATAGTGCATGAGGGGCTTGAAAGTGAATGGTATTTATGCGGTCCACCTCAGACATGTAAGAATA
	nSSR_318	GA	12|FCCA319ANXX-wHAIPI038427-80_L1_1__SJD_(paired)_trimmed_(paired)_contig_249025:401-624|+	7|FCCA319ANXX_L6_wHAIPI038808-87+1_1_TX_(paired)_trimmed_(paired)_contig_145224:1400-1413|+	2.5	0	0.94	ACATCAGCAAAGAAATTTAAATTCTTCAATTCCACTCATAAATGTCACTAAATATACAATTTTAAAGAATTAGAAAATCAAACATCCAAAAAAGTAGAAC	GTAAAGACAAAGTAGGTGTAGGTGCAAGCCGGGAGGCCACCTTAAATAAAGCAGAACATATTTTAAAGTTAACGTGCAGAAGAACGAGCCATTTCACATG
	nSSR_319	GA	13|FCCA319ANXX-wHAIPI038427-80_L1_1__SJD_(paired)_trimmed_(paired)_contig_10316:1174-1399|+	17|FCCA319ANXX_L6_wHAIPI038808-87+1_1_TX_(paired)_trimmed_(paired)_contig_76672:1933-1966|-	2	0	0.99	AAAATTTATAAGCAGAAGAGACGCCGTAACTATGTTGAACGCGCTATTGAATCTCTTCTTCGAATTGGTGAAACCCCAAGAACTGTCCAGCTACAGGGGG	GGAGTGTAATTAGATGGCGTAGAACTAAATTGGAACTGGTTTATCTAATCTTTCTTCTGTTTGGACTGAAACGACGACATGTAGCGGGAGAGGATAACGG
	nSSR_320	GA	13|FCCA319ANXX-wHAIPI038427-80_L1_1__SJD_(paired)_trimmed_(paired)_contig_23436:485-710|+	19|FCCA319ANXX_L6_wHAIPI038808-87+1_1_TX_(paired)_trimmed_(paired)_contig_50784:2537-2574|-	3	0	0.71	AAGCTTTTCCCATAAAGTAATGAGAACTTCCTTTTCCCTGTTTGAGTGTAGGCAGCATAAAGTAATGTGTAGGCGCATGTGAAGTTGCTTGCTAATGCAT	GTGCTTTGAATAGATTGAATAAACAAGCCCACTGCTGTGCACTGCTGCACTGATGAACCGCAGATGAAATATGTCTGATGTGCTTTTGGGGATAGTATTG
	nSSR_321	GA	13|FCCA319ANXX-wHAIPI038427-80_L1_1__SJD_(paired)_trimmed_(paired)_contig_23818:416-641|+	10|FCCA319ANXX_L6_wHAIPI038808-87+1_1_TX_(paired)_trimmed_(paired)_contig_35903:578-597|+	1.5	0	0.98	TTTTCAATCCCTCCTCACAGCATGAGCATAGTGACCGCCCCATTATTTTATTAATTAGACCAATGTCAAGTGAACAAGGTTCTAGTTTAGGCTTCTGTAT	CAGAAATCGGAGAGATGGGAAAGAGTCAAGTCATAAGGTAAAAGGCCGAATATATAGGACGTACGAAATTTGATCAGATGGTACGAAAGTTTTGATGACC
	nSSR_322	GA	14|FCCA319ANXX-wHAIPI038427-80_L1_1__SJD_(paired)_trimmed_(paired)_contig_158890:567-794|+	15|FCCA319ANXX_L6_wHAIPI038808-87+1_1_TX_(paired)_trimmed_(paired)_contig_186798:511-540|-	0.5	0	1	ATTGTCATATATGGAGACCCAATTCAAAGATAAATCAATAAAAAGAACAAGAGGAAGTAAGAATTTCATTAGTACTATCCAAGATGACAACCAGAAAATG	TGAAGTAGCTGTAATTGATGTTAAGCAAAGGGAAAATGAAGTTGGTATTTTGTGAGTGATGGTTTTATTTCCCTGAGTACCAAAATACTTTTTCCAGTTA
	nSSR_323	GA	15|FCCA319ANXX-wHAIPI038427-80_L1_1__SJD_(paired)_trimmed_(paired)_contig_118147:279-508|+	11|FCCA319ANXX_L6_wHAIPI038808-87+1_1_TX_(paired)_trimmed_(paired)_contig_188752:894-915|-	2	0	1	TTTGAGATTTCTGCCTTTTTCTTCTTTCAAATGTGGTTATGCTTCTTGGGTTTTCACTATCCTCCATGGAAATACAGTGTGGAGGGAGTGAGTGTTTTTT	AGTGGTAAGAGTGGGGGAGTAATGGTATGACCTTTGTGAATGTGAGGGGTGTTAAATTATTGTTGAGTTCCAGAAATGTCAATGCCAACTAAGCTGGGCC
	nSSR_324	GA	15|FCCA319ANXX-wHAIPI038427-80_L1_1__SJD_(paired)_trimmed_(paired)_contig_269257:117-346|+	18|FCCA319ANXX_L6_wHAIPI038808-87+1_1_TX_(paired)_trimmed_(paired)_contig_224259:510-545|+	1.5	0	0.98	GTTAAATACATACTATCAGGCATTTTGGAATTGTGAAAAGCCATCATTTTTTGTTTTATTGTATGGCATTTAAAAAGCACAAAAATACCACCAAAAAAGT	GTTGACATGCTTAAAGTTTTAAGTAGGATTTTAATTCACATGCTATAGAAAAACAAAAAATGCACAGGTGCCAGACAAATATGAGAACTCTACTCAAACA
	nSSR_325	GA	15|FCCA319ANXX-wHAIPI038427-80_L1_1__SJD_(paired)_trimmed_(paired)_contig_64042:468-697|+	14|FCCA319ANXX_L6_wHAIPI038808-87+1_1_TX_(paired)_trimmed_(paired)_contig_233656:747-774|+	0.5	0	1	TAGTTTGGAAATGCAAGAATAGCGTCAAATTTGATCGTCAAAGTAGACGATCTTGATTGAGTGGTGTCCAGATCAACTATCAAAGTCCTCAAATCAACTT	AGGAGAGAGAAGCATTACTTGTTGCCCCAGAGGGCATGCAGTTCAATGATGATGCCTTCCTCCTGAGGTGTTAGCTGGCTCCTTTTAAGACCAGGCCTAA
	nSSR_326	GA	16|FCCA319ANXX-wHAIPI038427-80_L1_1__SJD_(paired)_trimmed_(paired)_contig_272058:150-381|+	9|FCCA319ANXX_L6_wHAIPI038808-87+1_1_TX_(paired)_trimmed_(paired)_contig_281451:457-474|+	3.5	0	0.92	ACCACATTCGGTCCAGTCACTCTAGCTGGCCCGACTGACGAAAGCCTAAGGCCATCGAAGAGGTTTTCTTCTTTGAGAGAGCCCATAACTAGCTAACCTT	GGTGGTGCAAGGGTTATTGCTAAGAACTTAACATGGCCCATGCTTATATATAGTTCAGAAATGTGTTCTCATATTAATGTTTAGTTAAGAAGTAGATGGT
	nSSR_327	GA	16|FCCA319ANXX-wHAIPI038427-80_L1_1__SJD_(paired)_trimmed_(paired)_contig_4066:390-621|+	19|FCCA319ANXX_L6_wHAIPI038808-87+1_1_TX_(paired)_trimmed_(paired)_contig_3419:889-926|+	1.5	0	1	CCTGATTATTTGCAGAGATTGATCAAAACAACCATTTTGTAATTTTTATAAATGGGAAGGCAGTAGTTCCTCATTCTCCAGTGAAAAAGTAAGGCACTTT	ACTACTCATAAAACAACAGACAAAATAGTAGAAACCCAAAAAATCGTTGAAGCAAACAGAATTGTGAAAGAAAATTTCTTCTAACCGTTGTCTAAAGGTT
	nSSR_328	GA	16|FCCA319ANXX-wHAIPI038427-80_L1_1__SJD_(paired)_trimmed_(paired)_contig_5290:1014-1245|+	13|FCCA319ANXX_L6_wHAIPI038808-87+1_1_TX_(paired)_trimmed_(paired)_contig_98255:361-386|-	1.5	0	0.98	TACAAAAGCAAATATTGTCTTGGTCAGATAGAGTTGGGATTTTGCCATGTGTCTAGAGTCAAGGGTCGGACACATGTCCACCTAACACAATGCCACATAG	TATTCCTACCCTTTATTTGTTAGTCGTGAGCAACAAAAAGAATAGAGAATGAATGATAAAATGCAGATTTTGATATCTAATGAAGGAATATGTGAGAATT
	nSSR_329	GA	17|FCCA319ANXX-wHAIPI038427-80_L1_1__SJD_(paired)_trimmed_(paired)_contig_190205:47-280|+	15|FCCA319ANXX_L6_wHAIPI038808-87+1_1_TX_(paired)_trimmed_(paired)_contig_140570:176-205|+	1	0	1	ATAAATTGCTATCAGGCTTTCAAGTCTTACCAGTTCCAATCTCAGCCACATGAAGCTTGAGTCCTCTTACTTCCACAAGGTTGTGCTGGATCTGTTCCAT	GGGAGGAGTGAGAGGGTACTTTGGTGTTGGGGATGGTGAGAGAGATGCAGTATTGTTGGCTCATCTATAAATAGGGTGGCGCCCTTTCTATGTCAGTAAA
	nSSR_330	GA	17|FCCA319ANXX-wHAIPI038427-80_L1_1__SJD_(paired)_trimmed_(paired)_contig_6417:1408-1641|+	15|FCCA319ANXX_L6_wHAIPI038808-87+1_1_TX_(paired)_trimmed_(paired)_contig_276706:125-154|-	1	0	0.98	AAAGCAACCATGAGATGAGATGGTCTATGGTGCTCGGCTCTCAGAAATACAGCTAGCTATGGTGCTCATAAATCGAGAGATTAGTACAAAGGCACATGGG	GGGTATTTATAATGTTGACCGTTAGTTGACTAAACGGAATGGCTCTTTCCGATGCATTACGTTCCATCTCTATTATACGATGCACATCACCCAACGTGAT
	nSSR_331	GA	18|FCCA319ANXX-wHAIPI038427-80_L1_1__SJD_(paired)_trimmed_(paired)_contig_269295:39-274|+	10|FCCA319ANXX_L6_wHAIPI038808-87+1_1_TX_(paired)_trimmed_(paired)_contig_17644:547-566|-	4	0	0.93	TGGCCTTGAAGATCCGCTGATAATTCTCTCTCTCTGACAGTCTCAGCATCTAAACAATACCCAGTTGAAGTTATTAGTATTAAATAATGTATGTTTGAGC	CCTACCAAGTTTTTTAATGGCAGCACTTGAATGGGGAAAGAGATGAGAAAGCAAAAGGATGAGGAGAAAAGATGTAGAAAATGTCATAGATTTANNNNNN
PasN19	nSSR_332	GA	19|FCCA319ANXX-wHAIPI038427-80_L1_1__SJD_(paired)_trimmed_(paired)_contig_21289:626-863|+	14|FCCA319ANXX_L6_wHAIPI038808-87+1_1_TX_(paired)_trimmed_(paired)_contig_24270:3226-3253|-	1	0	1	GAGGAGATCCAACCTTGAACTCATATGGCTACTTGAAGCACAAAGAAAGGATGCATCAAAAGTTCATTAATTCATGTGAGAATTCAATAGATGGCCATTT	GCTATTTCATTGGATTCACGAAAACTTGTGTTCAATACAGAAAAAAACTAAATTTAAGATTTCAAGCAATTAGTAGTAGCAGTTAACCAGAGGCAGGAGA
	nSSR_333	GA	6|FCCA319ANXX-wHAIPI038427-80_L1_1__SJD_(paired)_trimmed_(paired)_contig_101696:1052-1263|+	5|FCCA319ANXX_L6_wHAIPI038808-87+1_1_TX_(paired)_trimmed_(paired)_contig_141000:339-348|-	0.5	0	0.99	TCACATACATGTAGTGTGCATATGTGCTCATCAACCAAAGTATAACACTTCATGAGTTATGTATTGATCATGAATATGACACTACAAGGTTTCAAAAGAT	GCATATAAGTAACATTCCATTGACATTAAGCTTTTGAGATGAGAAATCACTTTAACCTAGGGTTTGGAGAAGAACTACACCATAGAATCCACCTTGAGAG
	nSSR_334	GA	6|FCCA319ANXX-wHAIPI038427-80_L1_1__SJD_(paired)_trimmed_(paired)_contig_134229:61-272|+	9|FCCA319ANXX_L6_wHAIPI038808-87+1_1_TX_(paired)_trimmed_(paired)_contig_201041:382-399|-	1.5	0	0.98	CTTCAAGTCTCGCACTGAGTTAACTCAGCACAGAGACTCAAACTAAAGATACGAAACCCTAATCAGAGCTAAAAGACGAACAGAGAGGTTCACGGAAAAG	GGGAGGGACACGAATATTATGATTGGAGGTTGTGAATGTGATCTGTGAGTGAGTGAGTGACTCGAAGGAGTGAATTGAGTGTAAGCATCTCACATGGCCA
	nSSR_335	GA	6|FCCA319ANXX-wHAIPI038427-80_L1_1__SJD_(paired)_trimmed_(paired)_contig_141687:118-329|+	8|FCCA319ANXX_L6_wHAIPI038808-87+1_1_TX_(paired)_trimmed_(paired)_contig_66331:897-912|+	1	0	0.98	TCTTCATTCCACAGCAACCACGCCTAAGACAATTTCAATCCGCGTACTTAGTCCTTCACATAAAGAGCTAGAAATGCATGCTTGTGTGTGTATTGAGAGT	CTATTATTGCACCTACATGTCCCAAATTATGAAATTCCCTGTTCTTTTTTGCCGGTCATTATCTCTAACAAAAGAATACCCAAACTAAAGACATCTTCTG
	nSSR_336	GA	6|FCCA319ANXX-wHAIPI038427-80_L1_1__SJD_(paired)_trimmed_(paired)_contig_149484:40-251|+	5|FCCA319ANXX_L6_wHAIPI038808-87+1_1_TX_(paired)_trimmed_(paired)_contig_79589:135-144|+	0.5	0	0.97	TCCTTAGACCAAAGCTCCCAAGCCTGTAACATCATACGATTTATGAAGTTAATTATCGTTAAAGCATACATATATAGTTAAGATTTAATGATAACTAAGG	GTGGCATAGAAACATACAAAAGTAAGGAGACTTTGGCCACGTTCTGAAAGATAAAAGCCACTATTCTTTTTTCCCACTTATTATCCCAAGTAGGAGAACT
	nSSR_337	GA	6|FCCA319ANXX-wHAIPI038427-80_L1_1__SJD_(paired)_trimmed_(paired)_contig_180962:85-296|+	7|FCCA319ANXX_L6_wHAIPI038808-87+1_1_TX_(paired)_trimmed_(paired)_contig_184265:186-199|+	0.5	0	0.7	GAGGGAGAGAGTGGGAGACTTAGAGAGTTTTCGAGAGAAAAGAGAGTAGCTGGAGCCGTGAGCTACCCCTTTCCTTCTTCATCTTGTGAACTCGAGTCTT	CCTAGATAGCCGAGAGGGAGAGTGTAGCTAGAGAAGGGTGATGAAGTCACGGCCCTTGTTGGATTTTCTTGCCAAATCCTCACTGGAATGAGTTGCCGGA
	nSSR_338	GA	6|FCCA319ANXX-wHAIPI038427-80_L1_1__SJD_(paired)_trimmed_(paired)_contig_188458:409-620|+	4|FCCA319ANXX_L6_wHAIPI038808-87+1_1_TX_(paired)_trimmed_(paired)_contig_337355:102-109|+	1	0	0.98	TTTTTCCTTCCCTTTCTTTCTTGTGAGGACTTGAGACGACCCTTCTCCATGGGAACGGTGCCCTGGCACTGATTTCTTTGGAGCCATGAGAATATGTGAG	ACAAATATATGATGGAATGCGAATGAAACTCTCTAAGAATAATTTCAAGAGTTGATACAAATGGAGGTCTAGGGTTTTGAGAAGGGAAGACGAAGAGGAA
	nSSR_339	GA	6|FCCA319ANXX-wHAIPI038427-80_L1_1__SJD_(paired)_trimmed_(paired)_contig_18937:429-640|+	5|FCCA319ANXX_L6_wHAIPI038808-87+1_1_TX_(paired)_trimmed_(paired)_contig_30722:704-713|+	0.5	0	0.99	GAAGCCAACAAAAAATTATTCTAACCCTACGAAAAAATAGAAAAAACAAAAATGGTTAACAAAAACCCTAAATTATCAAAACTTAGCAATGTCGCAGAGT	TGTATACACATAAAGAATGAAGAACGGATCAGACCCAAATTTTCAAGCGAGAGAGACGAATCATACCAAATCGAGCTGATGACGACCGACCAAAGCAATG
	nSSR_340	GA	6|FCCA319ANXX-wHAIPI038427-80_L1_1__SJD_(paired)_trimmed_(paired)_contig_222219:441-652|+	4|FCCA319ANXX_L6_wHAIPI038808-87+1_1_TX_(paired)_trimmed_(paired)_contig_317344:614-621|+	1	0	0.96	TTTGCCTAATCTCAGCAAGAATATTTGCAGAGCTTAGGGCCCTTGACCTTCCCGTCTTATTTCTTCTTCTATCTTCATATTTTTTTCATAGACAGAGAAT	AAGTGTGTGGATTGTTAGATGCCAGCGACCTCCATCCTAGCAGCCATATTGTTTGACACCGATGTGTAGACACCCCATTTTTGAATTATAGAATATGTTC
	nSSR_341	GA	6|FCCA319ANXX-wHAIPI038427-80_L1_1__SJD_(paired)_trimmed_(paired)_contig_238516:96-307|+	4|FCCA319ANXX_L6_wHAIPI038808-87+1_1_TX_(paired)_trimmed_(paired)_contig_161538:213-220|+	1	0	0.97	TTCCCAAGAGAGAGAGTTGTGCATGTATGAGAGCAAAGAAGGGGATGAGAGCTATGCCTGTATGAGAGCAGATAAGGGGACAAGAGTTGTACGCGCATGT	GGGATGTGAGAGAGGGTTTCCTCTTTGCGCCAAAATGAAAAAGGGCTTTCATCTTATGGGTATTTTGGGGGGACATTGCAACCGTACTTCCCGTCGCACT
	nSSR_342	GA	6|FCCA319ANXX-wHAIPI038427-80_L1_1__SJD_(paired)_trimmed_(paired)_contig_241651:136-347|+	3|FCCA319ANXX_L6_wHAIPI038808-87+1_1_TX_(paired)_trimmed_(paired)_contig_104201:689-694|-	1.5	0	0.56	ACCACCTGTGACAACCATGAATGAACCCACAAAAAGAGAAAATAATAACATTGCTGGAATCCTATCAGAAGAGTAATTAGTAACCATCTTGTGAGAGAGG	GTTGGTCTGTTTGATGGATATGGACAATTAATGTTGACGCGAGGCCTTTATATAGGCACTAGGGAACGGGGACTAATCAGATATAGAAGATATATGTATT
	nSSR_343	GA	6|FCCA319ANXX-wHAIPI038427-80_L1_1__SJD_(paired)_trimmed_(paired)_contig_32592:139-350|+	9|FCCA319ANXX_L6_wHAIPI038808-87+1_1_TX_(paired)_trimmed_(paired)_contig_254770:150-167|+	1.5	0	0.99	TGGATTATACACGCGACCGACACCCATCAAAGAGACGACCTAGGGTTTTTGCAGCTCCAAATTAGGGGCGAAAACCATCTCACAAGCACATACACACGCG	TGGTGGGTCACGGCAATGGCGCCATAGAGGTGGCGAAGACGGTATTGGAGGTCGCAGAAGTTGCTTGGACCGCTATCGAAACTCATAGTCATCACCACCA
	nSSR_344	GA	6|FCCA319ANXX-wHAIPI038427-80_L1_1__SJD_(paired)_trimmed_(paired)_contig_47892:73-284|+	5|FCCA319ANXX_L6_wHAIPI038808-87+1_1_TX_(paired)_trimmed_(paired)_contig_265367:627-636|-	0.5	0	0.97	TGTCTGCCATTGATTCGCCTTGTTATTCTTTCTCAGTCTTGTATCATCCTCTTTCACCATTGGAAAGGTGATTTGAAATGCAGAGAAGTAGTCGTGGGTC	CGCAATAGGCTTTTCGTTTTTCAAGATAGAAAGTTGGTTTTTGTGTAAACCAGCTATTTGTTGGAACAAGTGTAACCGGCTTTTGTGCCCAAATTAGAAC
	nSSR_345	GA	6|FCCA319ANXX-wHAIPI038427-80_L1_1__SJD_(paired)_trimmed_(paired)_contig_48445:241-452|+	5|FCCA319ANXX_L6_wHAIPI038808-87+1_1_TX_(paired)_trimmed_(paired)_contig_111711:116-125|+	0.5	0	1	TAAAACATTTATGATACACTGAAAGTTGGAATAAAAAATGCAGAAAAAGAAAATAATATCCTCAAGCGAAAGAATCCATACATGCAGGAACAGCACAAGG	AGTGAGTTTCAGTCGTGAGAGAAAGAGGAAGGGAAAGAGAGAAGAAGGGAGAGAAGAGGCGTGTCGTGTTTGGTGAAGAAAAGGCAGCTTTTCTGCAGAG
	nSSR_346	GA	6|FCCA319ANXX-wHAIPI038427-80_L1_1__SJD_(paired)_trimmed_(paired)_contig_8092:804-1015|+	5|FCCA319ANXX_L6_wHAIPI038808-87+1_1_TX_(paired)_trimmed_(paired)_contig_36522:1297-1306|+	0.5	0	0.99	TGTCGAATGGAGGAGAATTGATAAGGGCTTTCAAAACGCCTCATGAAATCAGAGCAAAATCAGAGCAAAATTCACCTTATGAAATCAGCAACAAATGAAT	CAGAGAGAGACAGAGACAAAGATGCATCTGAATACATCAGTTATATCAAATTCAAAGCAGAATTTGGAAGTGTAAATGAAACAATTGGTTTCATTCGACC
	nSSR_347	GA	6|FCCA319ANXX-wHAIPI038427-80_L1_1__SJD_(paired)_trimmed_(paired)_contig_93089:36-247|+	17|FCCA319ANXX_L6_wHAIPI038808-87+1_1_TX_(paired)_trimmed_(paired)_contig_67403:27-60|+	5.5	0	0.64	GATTGAAATATGAATGCATGAAAAAAAAGGGTAATATGCAGAACTTTCCCTCTCTAGACTTTTAATTTAACGGAGATCTAGAGATATAGAGAAAGAAAAT	GGCGGCATGTCCTTTTAGAGGCGACGTGTAGTTTTAAAAAACTTTGACATTTGCCGGTGCAAACAGCGTTAGTGGCAGTGTGGGTTTGAAACGCATATTT
	nSSR_348	GA	7|FCCA319ANXX-wHAIPI038427-80_L1_1__SJD_(paired)_trimmed_(paired)_contig_128489:101-314|+	6|FCCA319ANXX_L6_wHAIPI038808-87+1_1_TX_(paired)_trimmed_(paired)_contig_56895:270-281|+	0.5	0	0.99	ATTTTTACTAATGGAAAAAAACAGTAGCAATTAAAGAAACAAATCTTGAAAGTTTGGGCCTAGGTTTCTTGCCAACCAAACAAAATGAAGCAAAGAGATC	AAAGAGGGGGAAGGGGAGGGAGAGCATACCTTGACAATAGCTCCTGTTAATGTGCGCGCTGTGGATGTTGGAAGAGGAAACAGAACTAGTGAAGAAGTTT
	nSSR_349	GA	7|FCCA319ANXX-wHAIPI038427-80_L1_1__SJD_(paired)_trimmed_(paired)_contig_137729:695-908|+	8|FCCA319ANXX_L6_wHAIPI038808-87+1_1_TX_(paired)_trimmed_(paired)_contig_129119:792-807|-	0.5	0	0.99	TGAAAACGATCCCTTCACCGAAAAGAATTAGAAGAATGAGAAGTTAGGGAGGCACATTGAGCAATGTGGGCGGTAAGAGTAGGTTCAGTTGGTGGCAACG	GGGTGGAGAGAGGTTGGGCATTCATGAGCTCATGACTGAGTAATAAGCTATGGAGCTCGGTGAAAGGGGTTGGCTCAGGGCGGGCGGTGATAGTGGTAAC
	nSSR_350	GA	7|FCCA319ANXX-wHAIPI038427-80_L1_1__SJD_(paired)_trimmed_(paired)_contig_162861:95-308|+	4|FCCA319ANXX_L6_wHAIPI038808-87+1_1_TX_(paired)_trimmed_(paired)_contig_83935:344-351|-	1.5	0	0.96	CCTTTGCCGGAGAAGACGATGAGAGAAAGAGAGACACTATTCAGACTTGGGATGCGGCTGCTAGTTGCGTGAAGAACGACAACACCATTAAAAACCTGTG	CACTATTCACACTTGATTTTTGCAGTTAATTGAAGAATCCGGGTCTCTTAATGATATTCAAGGGGTTGATATCATTGGTTATGCTACAGTTTGTTTATGG
	nSSR_351	GA	7|FCCA319ANXX-wHAIPI038427-80_L1_1__SJD_(paired)_trimmed_(paired)_contig_268160:11-224|+	6|FCCA319ANXX_L6_wHAIPI038808-87+1_1_TX_(paired)_trimmed_(paired)_contig_207904:484-495|-	0.5	0	0.99	TCCATGATAATGTACTATTAAAGATTTAAAGATCAATGATTAACATGCAATTTTATACATTTTAAAAAAATGTTGGTAAGTTGTAGAAAGAGGTAGCCAT	ACCCAAGGGTGAGTACCTTAGTGGTTGAGCAAGGAGGGCTAAGAGCGTACCAATCCCCTAGGTCCTGGGTTTGAATCCCACTGACTACTAATATCCGGGG
	nSSR_352	GA	7|FCCA319ANXX-wHAIPI038427-80_L1_1__SJD_(paired)_trimmed_(paired)_contig_94061:449-662|+	9|FCCA319ANXX_L6_wHAIPI038808-87+1_1_TX_(paired)_trimmed_(paired)_contig_220297:315-332|-	1	0	0.99	AGGATTGGTGATACTCTCTTGTCATTAGATTGGATATCACACAAAAAGATACTTCAATGGGTGGAGAGGATTGTTCTTGAAAGAGAAAGATGCAGTGGCG	CAGAGAGTATACGTTCAGTATTTTTCAGTACATGTAATGGGTTTCTCAAAGGTGCACCTTATTTTTAGTGAGTTACGTTGACAAGTGTCTTGTTTGTGGA
	nSSR_353	GA	7|FCCA319ANXX-wHAIPI038427-80_L1_1__SJD_(paired)_trimmed_(paired)_contig_97173:108-321|+	8|FCCA319ANXX_L6_wHAIPI038808-87+1_1_TX_(paired)_trimmed_(paired)_contig_85284:954-969|-	0.5	0	1	AAAGGATATCTATGTACTAAATTCTTAATTTAAAAGATAAGTATCAAGAATTCATCTTCATTCTTTTCGTGAAGTTTCTAGAGAGTGAGAGTTGAGAGTC	GCAGCTAGGAGCAATGAGCAATCAAAATCTTGCCAGATTTTTGCCAGATTTCATCCTTAAAGTGGTTAAGGTGAGTTCATATATGTTTAAGCTTGAGTTT
	nSSR_354	GA	8|FCCA319ANXX-wHAIPI038427-80_L1_1__SJD_(paired)_trimmed_(paired)_contig_11886:102-317|+	7|FCCA319ANXX_L6_wHAIPI038808-87+1_1_TX_(paired)_trimmed_(paired)_contig_62052:103-116|-	0.5	0	1	CAAGCACCAAAAGTATGGAGCCTCCAATGTAAGTCCACACAGGTGCAAGACCACTTGAACCTCTGAACCTCCACAACACCTTGTGAATGAGCAGACTTGG	GGGGCGGCCACTATGAAGCTCACGGCCCTAGGGCTTTCTTCTAGGGTTTATGCCTCTTTCTCTTTTACAATAGGAAGGATACTTAGTGCTAGCATGCCCT
	nSSR_355	GA	8|FCCA319ANXX-wHAIPI038427-80_L1_1__SJD_(paired)_trimmed_(paired)_contig_155631:81-296|+	7|FCCA319ANXX_L6_wHAIPI038808-87+1_1_TX_(paired)_trimmed_(paired)_contig_258516:733-746|-	0.5	0	0.99	CTTTCGAGCCCTGGCACGCCCGCGCACTGAGACCTTACGCCAAAGGTCTTGAGACCGATGTTTTACACCGGGAACAGTTTCATTCGGTAGAAAGCTTCGG	GCAGCTAGTCGTCGGATTCTAGCCTGAAAAGTCGCCAGAGTTCATCCTTTTTTATTTAAAGTAAGCCTCTCTTATATTTAAGCTTAGTTTTTCCTTTTGA
	nSSR_356	GA	8|FCCA319ANXX-wHAIPI038427-80_L1_1__SJD_(paired)_trimmed_(paired)_contig_180043:669-884|+	9|FCCA319ANXX_L6_wHAIPI038808-87+1_1_TX_(paired)_trimmed_(paired)_contig_105363:829-846|+	0.5	0	0.99	CAATTTTAGTTTACTACCGTAGCTTATACTTCATAAAATAGTAAATGGAGGGTATTAAGATCATTGGCCTTGTGGTAGTATTAAAGTAAGTCTACATCTG	ATCAGGTCATTAAGTCTTGCTAAGCAACCTTAGAAGGGATGGGGGTCAGCAACTTAGCTTATGTGCTGGACATAGGTTGTTAAAATATCTAAAAAAGGGT
	nSSR_357	GA	8|FCCA319ANXX-wHAIPI038427-80_L1_1__SJD_(paired)_trimmed_(paired)_contig_183391:2-217|+	9|FCCA319ANXX_L6_wHAIPI038808-87+1_1_TX_(paired)_trimmed_(paired)_contig_230666:801-818|+	0.5	0	0.99	CTCTACTGCTATAGTACCATCCAGCATTGGGATCATGATAAAATCCGCTACTGCAACAGATTAAGGCGAAAAATATTGTACGAGTTAATAAGTTATAACC	TACTTCAGGCCAAGTGTAAGCAGTATCCAAATAACAACATATTACAAAAAATAGTGATACCAGAGTATCAGATCAACATTAATCATGGCCTTTCATGTTT
	nSSR_358	GA	8|FCCA319ANXX-wHAIPI038427-80_L1_1__SJD_(paired)_trimmed_(paired)_contig_18768:28-243|+	11|FCCA319ANXX_L6_wHAIPI038808-87+1_1_TX_(paired)_trimmed_(paired)_contig_64947:217-238|+	1.5	0	0.99	GACAACCCAACGGAGACACACACAAAATAAACATTTCAACTATATTCTCGATCATTTCTTTCTCTAGAAAAGGAGAAGCACCAAGAGACCGAGAGAGAAG	GCGCGCATTTACCTCTTTCATTTCCGCCATTGTTTATTACTGTTATTTTCGCCATCGAGACAACTACAAAAGCATCCACAACAACAACGACAACTACAAC
	nSSR_359	GA	8|FCCA319ANXX-wHAIPI038427-80_L1_1__SJD_(paired)_trimmed_(paired)_contig_46284:432-647|+	7|FCCA319ANXX_L6_wHAIPI038808-87+1_1_TX_(paired)_trimmed_(paired)_contig_297107:93-106|-	0.5	0	0.98	TTTTGCTCTTTCTCGCAAGAAGCAATGCACAAAGCAAAATTGCAGTGAAGATTGAAGACTGAGAAACTCCTGGAGATGGCCACAAAACGCAGCGTCCCAT	GTCGTATACAAATATCACTGTAAAACCATGTATTCCTCTTTTGCCCCTCACATACGTCTCTATTTTCTGTTCTGCAACTGCCACTCCGGGCCAACCCTCG
	nSSR_360	GA	8|FCCA319ANXX-wHAIPI038427-80_L1_1__SJD_(paired)_trimmed_(paired)_contig_5291:323-538|+	9|FCCA319ANXX_L6_wHAIPI038808-87+1_1_TX_(paired)_trimmed_(paired)_contig_61069:1297-1314|-	0.5	0	0.98	AGAACAGTTAAGCCGCAAATACTTGAAAATATGAAGAACGTTCCTGAAAATAGGAAGTGTAGCCAAGGAAAGTATCAAAATACTGTGTAGGCATGTGTGC	TTCACCTACTGAACTCCATTCCATTAGAAAATTAAACACGTACGAAACAATCCAAGAACAAGACCAGCTGACCAAAGACACAAGGCTTCCAGCTGAACCC
	nSSR_361	GA	8|FCCA319ANXX-wHAIPI038427-80_L1_1__SJD_(paired)_trimmed_(paired)_contig_68066:211-426|+	13|FCCA319ANXX_L6_wHAIPI038808-87+1_1_TX_(paired)_trimmed_(paired)_contig_150306:187-212|+	2.5	0	0.97	TGGGGTCTGCCTATTTGAAACGTATAGGAGTTGCTTGCCCTATTTTTTTTGGGTTTTTGCCTCTACCCTATTGCAGAAGAGAACAGTACGTTCTGAGAGG	AGCATCGTAGAAGGGGAGAGAGGGAGAGTACAGCAGCCATGTTCGGCCATGGATTTCTCTCCTGTGTTTGGGGCTAGCAGCACAATCCGAGCTTCACGCA
	nSSR_362	GA	8|FCCA319ANXX-wHAIPI038427-80_L1_1__SJD_(paired)_trimmed_(paired)_contig_74119:16-231|+	7|FCCA319ANXX_L6_wHAIPI038808-87+1_1_TX_(paired)_trimmed_(paired)_contig_252839:410-423|+	0.5	0	1	GATATTAAGGTGAAATAAGGAACCAGATTGCTTGACTCCCCTGGAACTGTGATCCAGATTGTACGAACCAGGTTGCAATTTGTTTGTGATCCCAAAATTT	GTAATTGGGGTGCAGATGTATAGATGACATATTAGCAAACCAGTCCAAAACGATCCCCGACCCCAAATAGTGAACCAAGCCTACCCCCATTGTACTGCAT
	nSSR_363	GA	8|FCCA319ANXX-wHAIPI038427-80_L1_1__SJD_(paired)_trimmed_(paired)_contig_89210:181-396|+	10|FCCA319ANXX_L6_wHAIPI038808-87+1_1_TX_(paired)_trimmed_(paired)_contig_101443:400-419|-	1	0	0.65	GTACTGGTTGTGCTAGTTTGCACACGAGCATCATGGTGATCAACCTACTCAAACACAATAAAAACAAAGATTAAAGTAAGCATTTCCTCTAAATTCTTAT	TTTGCATAGTTAAGGCATAGTTTGGGGAAAAATTATTGAACAAATGTACATAAACAGTATTTATTTCTTAAAGCTCACCCTTTAGTATCCGAAACGCTGC
	nSSR_364	GA	9|FCCA319ANXX-wHAIPI038427-80_L1_1__SJD_(paired)_trimmed_(paired)_contig_119191:92-309|+	10|FCCA319ANXX_L6_wHAIPI038808-87+1_1_TX_(paired)_trimmed_(paired)_contig_209688:177-196|-	0.5	0	0.97	TTTTAGTTCGATGACCTAAATTTTAAAATAGGTATTTTTACATGTGGTTTTATGTAGTTGGTGTTATGAATTAGTTTGATACACGCTATCTTACTCACAT	TAGAGAATCTTTCAGTTTGGATGCTTTACTTGTGAAATTTGAGGGAGTGAGTCTTTCAGTTTGGATGTTTTACTTGTGAAATTTTCTTTCTTGGTACACT
	nSSR_365	GA	9|FCCA319ANXX-wHAIPI038427-80_L1_1__SJD_(paired)_trimmed_(paired)_contig_12096:29-246|+	6|FCCA319ANXX_L6_wHAIPI038808-87+1_1_TX_(paired)_trimmed_(paired)_contig_499:413-424|+	1.5	0	0.98	GTTACTTGGGTCAGTTCAGTTTCCGTGGCTGTATAAGCAAGTAAAAGAAGACTGGTGAGATAATTGGGTATTCATCTAGTCTAGTAATAATTGTGTGTGT	ATAATGGACAGTGTATTCAATTATAGAAACTAACAGAGAGTATAGTAAAGATGAAAATAACGGCTAGGAAAGACCATTTCAGACTTGGGAGTTAATTGGA
	nSSR_366	GA	9|FCCA319ANXX-wHAIPI038427-80_L1_1__SJD_(paired)_trimmed_(paired)_contig_121748:1127-1344|+	8|FCCA319ANXX_L6_wHAIPI038808-87+1_1_TX_(paired)_trimmed_(paired)_contig_102485:3051-3066|+	0.5	0	0.95	GGAGAAAGAAGTGGGTGCCTGGGTGGTGGTCCTTTGGAGTTTGGAGAGAGAGATGAGAGAAAGACGTCTGAGAAGATGTTTCATAGTCTAATGCATGGGG	CACTTGTTTGAGGAAATGTTTCAAACTTTCGTCTCATGGAAGGAAATTTAAATGTTTCTATGTTTTTTAACACATCGACGTGTGGAATTTGCAAATGGAT
	nSSR_367	GA	9|FCCA319ANXX-wHAIPI038427-80_L1_1__SJD_(paired)_trimmed_(paired)_contig_148185:460-677|+	7|FCCA319ANXX_L6_wHAIPI038808-87+1_1_TX_(paired)_trimmed_(paired)_contig_111887:118-131|+	1	0	0.97	GAGCATTGGTCCAAGTACCCAACGACAGTGACTGGCACCGTCGCTTTTTAACGGTTCAGATCAAACTCCCCAATGTCTATAAGCTTCCTCGCTCACAGAG	GGAGTGAGAGAGGCTGAGTGTGGGGAAGAAGATGTACGGTTCTTGGGCTCTTCTTCAAACGCCCGCTGTTGGGTTATTAACACCGTCATCGAGCAAATAC
	nSSR_368	GA	9|FCCA319ANXX-wHAIPI038427-80_L1_1__SJD_(paired)_trimmed_(paired)_contig_161797:94-311|+	5|FCCA319ANXX_L6_wHAIPI038808-87+1_1_TX_(paired)_trimmed_(paired)_contig_111164:495-504|-	2	0	0.93	AGGAGGACTGAAGCTATAAGTGGCAGATGCATTGCAGCATTTATTCATTGTGAATCTTCATTTTTGTTCAAGAATCAAGAATGCTGAAGGAATGGTTCTT	AAGGGATGGGTTTCTCTGCAGCTAGCATATAGTGCACAGTCGATACATTGGAGTCTTGGTTGAATGTAATAAGCTAGAAAGATTGAATTTGGTTTTGTAT
	nSSR_369	GA	9|FCCA319ANXX-wHAIPI038427-80_L1_1__SJD_(paired)_trimmed_(paired)_contig_171846:9-226|+	8|FCCA319ANXX_L6_wHAIPI038808-87+1_1_TX_(paired)_trimmed_(paired)_contig_101715:158-173|-	0.5	0	0.99	CCTCACGCCTCTATTCTCAAGGTCGGTCGAGGCTCTCTAGTTTACATTGTAAACAAAGGGTAGGTTGAAGTTCAAGGTTAGTAAGGGTTACTTCAATCTT	GCGCAAAAACCCTTATTTATTTGTAGTTTTTTACATTTAAGATATAGAAGTATGCCCATCACTAAAGCACCACACATTACTCTAGCAAGTATTTACACAA
	nSSR_370	GA	9|FCCA319ANXX-wHAIPI038427-80_L1_1__SJD_(paired)_trimmed_(paired)_contig_175193:468-685|+	13|FCCA319ANXX_L6_wHAIPI038808-87+1_1_TX_(paired)_trimmed_(paired)_contig_278090:366-391|+	2	0	0.99	ATATATTAAGGCAGAAGTAGCTTCAATGGAAAGCAAGACTTTCCCACCCAAAGGACAGATTCTTCTTCTGTAAAAAGGAAAAGGTTATATAAATTTATAT	GGAAAATGATGCCAGAAAATCACAGACAAATCCATTGTTATAAAATGTAAACATATATGAGTTAAATGAGAAATTTCTCAAATTAATGAAAGTAACGNNN
	nSSR_371	GA	9|FCCA319ANXX-wHAIPI038427-80_L1_1__SJD_(paired)_trimmed_(paired)_contig_192125:560-777|+	6|FCCA319ANXX_L6_wHAIPI038808-87+1_1_TX_(paired)_trimmed_(paired)_contig_209334:446-457|+	1.5	0	0.99	TGAACTTCAAACATACAGTAGTACAAGCTAGAGTGGCATTTAAAAATGGTGGGTGTGAGATTGAGAGTTGAGGTTTCAATTTCAATTATTTAAAACAAAT	GGGTTGAGAGTCCAATTTAGGCCACTTGGCTAAATTTGACGATGAGAGACTCACCTGGTGGGTTCCACACACTTTGTGAGGGGTAGAATTATTCTAGTAC
	nSSR_372	GA	9|FCCA319ANXX-wHAIPI038427-80_L1_1__SJD_(paired)_trimmed_(paired)_contig_205700:23-240|+	32|FCCA319ANXX_L6_wHAIPI038808-87+1_1_TX_(paired)_trimmed_(paired)_contig_12917:341-404|+	11.5	0	0.71	ATATTACTTCTTTGATTTACACTCATGGGAAAGTCATATTTTTCCAAACATTATATTCTTTCAAGTTTAGAAAAACTTCAATGTGGCAAATGAAAAAAGG	TGTATCCTATTTGAGAAATTTTATATCACCTTTTTGATTTACACTTGTGGGAAAGTCATATTTTTCTCAACAATATTATATTCTTTGAAGTTTAGAAAAA
	nSSR_373	GA	9|FCCA319ANXX-wHAIPI038427-80_L1_1__SJD_(paired)_trimmed_(paired)_contig_221574:2-219|+	11|FCCA319ANXX_L6_wHAIPI038808-87+1_1_TX_(paired)_trimmed_(paired)_contig_239457:139-160|-	1	0	0.98	TTTTGAAAGTTCAACTGCCCTTCCCCTTCCCTCTCTCTTCCACGACCTTCATCTCGACACTGGTGTGAGCAAACAGCCATATCTCTATTCTTGTTGGAGC	GGAGAAGGTAGATCTCTGTTCAAGCTTAATCAACCGAGCTTCTGACATTGCCAGTGAATGTCCTGTTCGGAACTGCAGACCTCTCTCCTACTGGCGAATG
	nSSR_374	GA	9|FCCA319ANXX-wHAIPI038427-80_L1_1__SJD_(paired)_trimmed_(paired)_contig_222426:420-637|+	8|FCCA319ANXX_L6_wHAIPI038808-87+1_1_TX_(paired)_trimmed_(paired)_contig_204095:814-829|+	0.5	0	1	GTCCAAATGTTGCCAACAGATAGAGAAAGGTCCAAAGGTTCCAAGAGAGAGATCACCAAGGGTGACAACAGTGAGAAAAAGAGAGAGTGTCAAGGTTACC	GTCCAAAGGTTGCAGACAAAGAGAGAGTGTGTCCAAAGGTGCCAAGGGCTCTGAAACCATGAGAGCTTTTTAGATAAAAGCCTTACGGCTGTAACAATCT
	nSSR_375	GA	9|FCCA319ANXX-wHAIPI038427-80_L1_1__SJD_(paired)_trimmed_(paired)_contig_255:1508-1725|+	12|FCCA319ANXX_L6_wHAIPI038808-87+1_1_TX_(paired)_trimmed_(paired)_contig_48757:262-285|+	1.5	0	1	ATCATGATGGATGACACAATGGGAGTTGCATTGACAATTTATTTGATAGCTCTAAAAAAAGAGAGAAAAATATAATATCTCAAAACGGACAAAAGAACAG	TGTTTATACTACAATTATTAAGTTTATCTACGTATTAAGTACCAAACTGTACAATTTAGACAGCTAAATTCTGCAATCCATATTGCAACGAAACATCCCA
	nSSR_376	GA	9|FCCA319ANXX-wHAIPI038427-80_L1_1__SJD_(paired)_trimmed_(paired)_contig_2811:3861-4078|+	7|FCCA319ANXX_L6_wHAIPI038808-87+1_1_TX_(paired)_trimmed_(paired)_contig_28090:304-317|-	1	0	0.98	TTGATTAGCACAAGAACACAGCATGTTGGTCTCTTAGTGGCTCCAGCATTTGCGAGTTCCTGAAACAAGCAACCAAAAGAATGAGTGTGTGAGTGAGAGT	GTTTTACACATATCAATATGCTTTAAACGTCAAAACATAAACTATAAAACAAGTTATTTTAATAAAGAGGCAAGATTAGAAGGAGAAAGAAGGCAAAAAC
	nSSR_377	GA	9|FCCA319ANXX-wHAIPI038427-80_L1_1__SJD_(paired)_trimmed_(paired)_contig_81262:101-318|+	7|FCCA319ANXX_L6_wHAIPI038808-87+1_1_TX_(paired)_trimmed_(paired)_contig_84673:139-152|+	1	0	0.93	TACTAATACCTGTAGGACCAACCCAAAACTCACTTGCTCTATAAAATGCATTGAGAGGGAGGGTGTCGGAAGTTGTAGAGGCCAGAGGGTTGTGAAGAAG	AAGAGAGAGAGATGGAAGGTGTGAAGGGAAGTAGTTCATGGGCCTTGATGCTATTGATTGGCCTAGCACTGGTGGTGGCTCTAGGTGAGGTTAGAATGGT
	nSSR_378	GA	9|FCCA319ANXX-wHAIPI038427-80_L1_1__SJD_(paired)_trimmed_(paired)_contig_8884:1768-1985|+	8|FCCA319ANXX_L6_wHAIPI038808-87+1_1_TX_(paired)_trimmed_(paired)_contig_47883:94-109|+	0.5	0	0.98	CATCTTGCAAATTTGAGAAATCAGATTTTCATTTATTGCAAATTAGCCCCTTTCTTCTCTTTAAAAACCCTTGACCAGCCTCATTTTCACTCGTTAGATT	GTTTGAAATCAGGAGGAGGAAATGGGGTTGTCGGAGTAAGTGCTGCCTCTGTCGCCGGAGCTAAGGTAGGTTCTCCTTTATTTTTCCTTTTTCTTTCCTT
	nSSR_379	GA	9|FCCA319ANXX-wHAIPI038427-80_L1_1__SJD_(paired)_trimmed_(paired)_contig_9356:970-1187|+	10|FCCA319ANXX_L6_wHAIPI038808-87+1_1_TX_(paired)_trimmed_(paired)_contig_57305:1261-1280|+	0.5	0	1	GCAGAAAAGAGAACATGATGACAAACCCATTGTAGACCGTAGTGCAGGCATGGCATCTGAAAGTGAGGGAAGGAGTTATGGGTTCAATACTTACAATGGG	GTGAGAGAGTTTTGCATTATATAAAACTAGATTTTCTAGCATATCGAATACTTGGAAGACAACACATTTCCTTTCAAGTTTTTGGTTCCTCTCTGTAAGG
	nSSR_380	GAA	5|FCCA319ANXX-wHAIPI038427-80_L1_1__SJD_(paired)_trimmed_(paired)_contig_178796:8-222|+	4|FCCA319ANXX_L6_wHAIPI038808-87+1_1_TX_(paired)_trimmed_(paired)_contig_122346:410-421|+	0.5	0	0.68	GTAATGTTTTGGCCATAGATGGGGCATCGACTTCTAAACCCAAGCCCAAGGGCAAAGGTAAGAAGAATAAGAAATCCGATCTTAAGCCAAAAGGAGGAGT	TACAAAGGGAAAGTGTTTCCATTGCGGCAAGACAGGTCACTGGAAAAGAAATTGCAAGGAGTACCTAACTTCGATGAAGAATGGTTCTTCTGATGGTACG
	nSSR_381	GAA	6|FCCA319ANXX-wHAIPI038427-80_L1_1__SJD_(paired)_trimmed_(paired)_contig_162101:140-357|+	8|FCCA319ANXX_L6_wHAIPI038808-87+1_1_TX_(paired)_trimmed_(paired)_contig_51783:795-818|-	1	0	0.99	ATCATGATTTTCTATCTGGGAATTTGGATTTGGACCAGAAAACTGATTCCAAAGATGCCCAGTTCCCAATTTTGTTAATAACAGGATGGGTTTTCAGTAT	ACAGTTTCAAAATTCTTCAGACATTCATGAAAGTTTACCGTTTGAGACAAAGGGACCTTCCTCTTCTGCCAGATATTGGGTTCTGTTTGACCAGAAAACA
	nSSR_382	GAA	7|FCCA319ANXX-wHAIPI038427-80_L1_1__SJD_(paired)_trimmed_(paired)_contig_204233:29-249|+	6|FCCA319ANXX_L6_wHAIPI038808-87+1_1_TX_(paired)_trimmed_(paired)_contig_186533:159-176|+	0.5	0	0.99	TGTATTTATACTATTGCATGTATTTTTACTGTGTCTGCACGTATTTTTTACTTTGTATTGTGCTTACATGTATTTTTATTGTACCCGTGATTATAGTGGT	GATGCACACTTACCGATGACTAGATAAACGATCTTTGCTCTCTAATAACGATAAGCAATAGATCTCGGTGGTAAATGGATCCTAGTTCTCACCATTCTCT
PasN20	nSSR_383	GAA	7|FCCA319ANXX-wHAIPI038427-80_L1_1__SJD_(paired)_trimmed_(paired)_contig_6517:505-725|+	5|FCCA319ANXX_L6_wHAIPI038808-87+1_1_TX_(paired)_trimmed_(paired)_contig_5676:3734-3748|-	1	0	0.99	GTCATTACTAAGAATCACAAGTCCTTATTTTCGATGCAAGTGTGCGTGCAACACCCAACAGTAAAACTGGTTAGGTTAGTCAATCAGGTTTGTACAAAAT	GTAATTGCAAAGGGAAGGGCAGCATAAGGCAACGAAACAAGCAACAGATTTTAGCTTAGACACCATTTGGATTAGCTTTGCCTAAAATAACTTTTCATAA
	nSSR_384	GAA	8|FCCA319ANXX-wHAIPI038427-80_L1_1__SJD_(paired)_trimmed_(paired)_contig_183151:7-230|+	6|FCCA319ANXX_L6_wHAIPI038808-87+1_1_TX_(paired)_trimmed_(paired)_contig_248871:317-334|-	1	0	0.95	AACATGCAATGTGAGATATGCAAATATATGTAGTCTGCAATATATACCTCTTTACTTGCTTTGAGCTTTGAGAAAAAAAAATTGAAGAAATTATATAGAT	CCTGACAAGGCATTGAGTCCATTAAAGCAAGTTTTAAGAAAGCTTGATTCTTTATTTTTGAAGGGTGGAAGCTCCATTTGCTCTGCCATGACTGTTGCTG
	nSSR_385	GAG	5|FCCA319ANXX-wHAIPI038427-80_L1_1__SJD_(paired)_trimmed_(paired)_contig_169852:13-227|+	4|FCCA319ANXX_L6_wHAIPI038808-87+1_1_TX_(paired)_trimmed_(paired)_contig_136979:401-412|-	0.5	0	0.98	ATGTAGCTGTGATTTATCGGATTATTATGTACGTGTAAATGAGCTTAAAGATTGGGGTTTTCTTCAAGAACATGATTGTGAAGATAAAGATGGTGATGGA	GTGAATAGCATTGATCGGAATTACAGTGGAAAACAGAGAGAGCTGCCGGTGAAGATTGCATCGGGATTAATGACGACGGCGCCGCATCACCAAAAATCAA
PasN21	nSSR_386	GAT	5|FCCA319ANXX-wHAIPI038427-80_L1_1__SJD_(paired)_trimmed_(paired)_contig_158610:33-247|+	3|FCCA319ANXX_L6_wHAIPI038808-87+1_1_TX_(paired)_trimmed_(paired)_contig_262863:237-245|+	1	0	1	AACTTCTCTTTCGAATTGGGTTTTATTATGGCTTTGTTCTGCATAATTGTACGTCCTTACTAAGAATGGTTAGGAGCTTAAGATAGTGAAAACTTACCAG	GGTGGTGAGTAATGTGTTACAGTATGAATCTGACCATTTTAATGATGATTTAATTTCTCCTTCTATGCAACAATTTATGCTCACTTGACTAATTCATGTT
	nSSR_387	GAT	5|FCCA319ANXX-wHAIPI038427-80_L1_1__SJD_(paired)_trimmed_(paired)_contig_52222:41-255|+	4|FCCA319ANXX_L6_wHAIPI038808-87+1_1_TX_(paired)_trimmed_(paired)_contig_6131:172-183|+	0.5	0	0.99	AGAGGTCATTCAAAATGAGAAAGACAATGCTCAAGTGAAGAGGACTCTTGCTCTTAAATCTTCAATCCTTGAAGACAATGTTGGTGATGACTTCACCAAA	GTAGCTCTTATCACAAGGCAATTCCAATCCTACCTAAGGATGAAGAAAAATCAATCAAGACAAAGTAATGGAAGATTCAACAAAGCAAATGATGGTAGAT
PasN22	nSSR_388	GATT	5|FCCA319ANXX-wHAIPI038427-80_L1_1__SJD_(paired)_trimmed_(paired)_contig_44018:77-296|+	3|FCCA319ANXX_L6_wHAIPI038808-87+1_1_TX_(paired)_trimmed_(paired)_contig_84860:421-432|-	1	0	0.99	ATTCGTAGAGCTAAGGGGAGTGTCCGTCGTCCACAGAGATCGATCGTTAATTCAAATAAGAAGTTAAAAATATTCTAGATTAGTGAGATTTAGATTCAAA	GGGTTGATTCCCTTAATGGTTAACAAGAACAATTAAACTAAATGCAAGTGTATAAAATAAAAATATGGAGATTGGCAACAGGGCTGGATTGTATTTGGGT
	nSSR_389	GCA	5|FCCA319ANXX-wHAIPI038427-80_L1_1__SJD_(paired)_trimmed_(paired)_contig_139606:71-285|+	3|FCCA319ANXX_L6_wHAIPI038808-87+1_1_TX_(paired)_trimmed_(paired)_contig_82257:215-223|-	1	0	0.97	AACCAATTAAGTTCAGCTTATTGAAGTAATATATCATCTTGTACTTGTGGGATCTTGCAAGTCAGGAATCTATGCTTGGGAAAATGATATTGTCCATGGG	GGTAGGATATAGATAAAATCTTTTTGATTCTTTGGTGGCCATTATTTTCTTTTCATTTTAAGGTAATGAAGTGATTCACTTTTTATGAGTTTATCTTTTA
	nSSR_390	GGT	5|FCCA319ANXX-wHAIPI038427-80_L1_1__SJD_(paired)_trimmed_(paired)_contig_63960:1469-1683|+	3|FCCA319ANXX_L6_wHAIPI038808-87+1_1_TX_(paired)_trimmed_(paired)_contig_184351:538-546|-	1	0	0.98	GAGTTTTTTGTTGAAATTCATGGCAAATGTCGTGTCATTGAACGCGGGCAACGCTGGATTTACAAGAGGGAGCTTCTTGTTTTGGTATTCGAGTAGTCCA	GTTGTCGAAAGTAGCAGGGCCAGTGGAGTAAGGCCTAGCTGCCATGACAAATGTGGCACTAGGAATTTTAGAAAAGGTCTTGAGAAGGACATTTGTGGTC
	nSSR_391	GT	10|FCCA319ANXX-wHAIPI038427-80_L1_1__SJD_(paired)_trimmed_(paired)_contig_24181:419-638|+	12|FCCA319ANXX_L6_wHAIPI038808-87+1_1_TX_(paired)_trimmed_(paired)_contig_4066:1041-1064|-	1	0	0.99	ATAAAATAGCAGTTTTCTCTCATTTCTTGGCATCCAAACACCGATTACATCACATTAGCTAAAAACAGGTTACCTTGCACCTTACACAAAGTTGCGTAAG	ATTGACTTTGCGTGCTCATTCCGCATTTGTATATACATGTAAGTGACGCAAAAGCACCAAAATCGATGAATTTACAGAGAGAATGAATAATTGTTGGTAC
	nSSR_392	GT	11|FCCA319ANXX-wHAIPI038427-80_L1_1__SJD_(paired)_trimmed_(paired)_contig_182722:2-223|+	10|FCCA319ANXX_L6_wHAIPI038808-87+1_1_TX_(paired)_trimmed_(paired)_contig_55959:310-329|-	0.5	0	0.98	AGCATAACCCAAATTTATGAAACATATATCATATATGCACGAATCAGAGACAAAAAGTACAATTCTAAATACTAATTGATCGGTTCTGCTTCAATTCTGC	ATATACCTGAACTGCAGGTTCAACAAGATTTACTAGTTCAATAGGCAATTCAATCCAGATACCACGCTTCCCCTGTGTTAAATTAATACATAGCACAAAT
	nSSR_393	GT	11|FCCA319ANXX-wHAIPI038427-80_L1_1__SJD_(paired)_trimmed_(paired)_contig_7823:155-376|+	13|FCCA319ANXX_L6_wHAIPI038808-87+1_1_TX_(paired)_trimmed_(paired)_contig_206184:1784-1809|+	1	0	0.98	GATTGATGCTGCTGCTGTGAGGTGATCTAGTGGTTATTGGTATAACTTAAAATATGAAACGTGTTTGTGCTCCTCTATAAGTGCACCTATTTGCTTGTGA	TAAGCGCACGCGCATGTGAGCATGCAAATCTTTCAGTCCAAGATGTATCTTAGAAAAAAGCCACAATGCATCACTAAATGCAGATCATGAATCTTGATTT
	nSSR_394	GT	6|FCCA319ANXX-wHAIPI038427-80_L1_1__SJD_(paired)_trimmed_(paired)_contig_9376:325-536|+	5|FCCA319ANXX_L6_wHAIPI038808-87+1_1_TX_(paired)_trimmed_(paired)_contig_34202:423-432|-	0.5	0	0.97	CTTTACTTATACTACTGACAGCTCACACGCCATTGCCATCCTCTGCTTACAGAGAACAAATATAGAAATAGAGATACAGAAAGATTCAGAGTGAGAGAGA	CTGGATCTTAAGTCTTACTTTCTATCTCTACATTAGAAAAAGAACCATTTTTCAACCAGTTTTTAGAGGTTTGATTGGACGAAATATAGTAGGAGCAGAG
	nSSR_395	GT	7|FCCA319ANXX-wHAIPI038427-80_L1_1__SJD_(paired)_trimmed_(paired)_contig_250952:35-248|+	6|FCCA319ANXX_L6_wHAIPI038808-87+1_1_TX_(paired)_trimmed_(paired)_contig_285359:129-140|+	0.5	0	0.99	CCTCAATAGAGTTGTTGCAAGTGGTTTTTCTAGAAATTTAAGGGTATGTTTGGAATGAGAGGGGGGTGCTATGAGAGTATCTTTTGGTATTTTACCACAA	AAAATAAGATAGCATAGACATAAAATAGGAACTTTTGAAAACTTGGGGGGTGCCATGGCTCCCCTTGCTTTGGCTATGGCTCCGCCCTAGCTTAGTTTTA
	nSSR_396	GT	8|FCCA319ANXX-wHAIPI038427-80_L1_1__SJD_(paired)_trimmed_(paired)_contig_157156:71-286|+	7|FCCA319ANXX_L6_wHAIPI038808-87+1_1_TX_(paired)_trimmed_(paired)_contig_27784:1151-1164|+	0.5	0	0.99	ATGATGTGAGGCTAAATGGTTTGTGTCATGTGCATGTCTTATATTCTACATTTAGTGTGTGATTTATGTGTTCATTTTCATATATTAGCACACAAACGCA	CAGTGTGGGCATGAAAGCTAGGTACTTCTTAGAATTCACAATGCTGAACTAACTTCACAATGTATGTCACTTTCCAGGGTGAGGAATACAAGTTATTCTG
	nSSR_397	GT	8|FCCA319ANXX-wHAIPI038427-80_L1_1__SJD_(paired)_trimmed_(paired)_contig_68694:210-425|+	7|FCCA319ANXX_L6_wHAIPI038808-87+1_1_TX_(paired)_trimmed_(paired)_contig_179420:1500-1513|+	0.5	0	0.98	TGGTCTTTATCAGGGTATCAAAGATTGTATTAGTGTTTCTTTAACAGAACTTATACTAACAGAACTTTTATTTAATGCTATTTTTGTGGAACTGTGTTAC	GACATGTTTTTGTATCTATATTATGGACTGTTGTCATATAGATATGAAGGCAAGATGAGATACAATATTGAGTGTATATTTTGAAGAGGGAATTTTTGGA
	nSSR_398	GT	8|FCCA319ANXX-wHAIPI038427-80_L1_1__SJD_(paired)_trimmed_(paired)_contig_83960:48-263|+	6|FCCA319ANXX_L6_wHAIPI038808-87+1_1_TX_(paired)_trimmed_(paired)_contig_129274:858-869|-	1	0	0.97	TAACAACTCTGTATATATGTTAAAACGAAAAAGGATTCATTTTACAACCATATTCATATAACTCTCGATTTGGAAATTCAAAGTGCGCGTGCGTGCGTGC	AGATACAGGAGCCTATGTATTTAAAAAGACAAAAACAAAAGTTTTAGTTCACATTTACATCACCTGTGGCAGAAAAGCCCATTCAAAAGTCATTTTAATG
	nSSR_399	GT	9|FCCA319ANXX-wHAIPI038427-80_L1_1__SJD_(paired)_trimmed_(paired)_contig_164157:133-350|+	5|FCCA319ANXX_L6_wHAIPI038808-87+1_1_TX_(paired)_trimmed_(paired)_contig_205087:125-134|-	2	0	0.98	TGAATCGCATTGGATCAAGCAAGATGAAGATCCATATAACTGAACTGAGTTCGTAATTCATACAAAAAGCTACATTTTTCATCGAATCTTCACAAGAATG	ATATATAGAGGACATAAAATGCAAAACAAGAACAAGTAGCAATCAACTGAAGATGGAATTTATGAATTTTCATCATATGGAATTTATGTATTGTTGGTGT
	nSSR_400	GT	9|FCCA319ANXX-wHAIPI038427-80_L1_1__SJD_(paired)_trimmed_(paired)_contig_70244:388-605|+	4|FCCA319ANXX_L6_wHAIPI038808-87+1_1_TX_(paired)_trimmed_(paired)_contig_73544:360-367|-	2.5	0	0.96	AAAAGGATATATAGTCATGTTGCAGTCCATTTATGACATTATATTTCCTCTACATACTGCAACCCTGTTCAAACTTTTCATCCTAACTTCTATTTGATAC	TTGTTTATTGTTTGCTAATGTTAAATTCATTTACTGTGCTGTATTCTTGTTGCTCATGGTAGGTTTCTGCTGCTGGGTACGACAGACAAGGAGTGGCTGA
	nSSR_401	GT	9|FCCA319ANXX-wHAIPI038427-80_L1_1__SJD_(paired)_trimmed_(paired)_contig_70405:578-795|+	10|FCCA319ANXX_L6_wHAIPI038808-87+1_1_TX_(paired)_trimmed_(paired)_contig_160253:878-897|-	0.5	0	1	TAGCTTGTTTTGCATAAATGCTTTGGTTGCTGCTTATACTACTCTGTTATATTGTACTTAGAAAGGCAAATGAGCTCTTGGCGATATGAATCATTCATTA	TAACTTCATGGATGTTAATAATTGTTTATTCAGTGATGTCCTTAGGAATTTTTGATGGTTATATGCATGATATTGTCATCCAGATTTCTTTATTGGAGGA
PasN23	nSSR_402	GTG	6|FCCA319ANXX-wHAIPI038427-80_L1_1__SJD_(paired)_trimmed_(paired)_contig_63028:138-355|+	4|FCCA319ANXX_L6_wHAIPI038808-87+1_1_TX_(paired)_trimmed_(paired)_contig_11487:446-457|-	1	0	0.99	TTAGCTGGGCAAGATTAAATTTTAAAACAGAAGCTTTGTTTATGCTGCTGCCGCTTTTTATAAGAATTAAAAGGAGTGATAGGAACATAAGAAGTCAATA	GAGGTGTCATGCAGTGGCAGTGGTGGCATGGCAGAAGAGTGTCCCAGACTTCTTTGGAGGTAGAAAGGCCGAACACGGGGGTTGAGAGGCTCTCATTCAA
	nSSR_403	TA	10|FCCA319ANXX-wHAIPI038427-80_L1_1__SJD_(paired)_trimmed_(paired)_contig_136074:1-220|+	4|FCCA319ANXX_L6_wHAIPI038808-87+1_1_TX_(paired)_trimmed_(paired)_contig_253612:396-403|+	3	0	0.91	CGAAGTTTTAACGTTGTACTATGCGATTAAAAGCGGAAGGCTGTACTCAGTATCAAATTATTATCCGTATTATCAGGTAATGTTTTTTTGGAGAATTGGT	GGAATGCTATTATGCAAACCATCTTTTGAAAAACTGAATAGTATATTAGATACTCCTCTAAATTAACTACTTGTTCAGGGAGCTGCCGTCAATTACCCTT
	nSSR_404	TA	10|FCCA319ANXX-wHAIPI038427-80_L1_1__SJD_(paired)_trimmed_(paired)_contig_54952:1822-2041|+	6|FCCA319ANXX_L6_wHAIPI038808-87+1_1_TX_(paired)_trimmed_(paired)_contig_188182:131-142|+	2	0	0.98	TTTTATGAAAAGAGAGTCGAGATGTGTATTTGTATGCCTAAGTTTGCATCAAAACCGTCCAGATGTAACTTTAATTTACCATTACAATTAAGATTTGGTG	GACACACACACATAGAAATAATCTAAGCGTATATACTGACTTTAACTAAATTTAGGATGAAGCCATTATTTAATTGTGGGATATGTATTTTCAAAAACGA
	nSSR_405	TA	10|FCCA319ANXX-wHAIPI038427-80_L1_1__SJD_(paired)_trimmed_(paired)_contig_79138:62-281|+	8|FCCA319ANXX_L6_wHAIPI038808-87+1_1_TX_(paired)_trimmed_(paired)_contig_129481:96-111|-	1	0	0.98	AATGAGCATCTGCCATTGTTTATGAAATGTTAGGCTCTCTTTGTAGAGATTAAAATATAAGAGAAAGAGATGCTTTGTTCTCCTCCACTCATCTTGTGTG	TGCACATGCAGTAAGATATAGACAACTACTACCCAGAACAACAACCATTCTTATATCTCTCTCTCTGCACACAACTCAAAATGTCCAAACAGTAAAGTAA
	nSSR_406	TA	11|FCCA319ANXX-wHAIPI038427-80_L1_1__SJD_(paired)_trimmed_(paired)_contig_23815:142-363|+	7|FCCA319ANXX_L6_wHAIPI038808-87+1_1_TX_(paired)_trimmed_(paired)_contig_29511:3471-3484|+	2	0	0.95	TTGTGGACTTACACACAGGTGTTGGTGTTTTGATAAGGACACGTATTAAACAAAATTTAGACACGGGGCCATGTCTATGTATGTGGGTTTGTTAGTTTAG	TGTATTAAGAGTTTGTGTGTGTACGTGGGAAAATAATGATGGTAGGACAAGAATGCAAATGGGTGTCATCTCAGCAACTTTCACAGATGCCTAATTAATT
	nSSR_407	TA	6|FCCA319ANXX-wHAIPI038427-80_L1_1__SJD_(paired)_trimmed_(paired)_contig_106935:67-278|+	5|FCCA319ANXX_L6_wHAIPI038808-87+1_1_TX_(paired)_trimmed_(paired)_contig_140725:136-145|-	0.5	0	0.98	GGCATCCATTGATCTTGATGAGTTGAGCTGGAGTCCTCTGTGTTTGGGTTTGTGAGGCTAGGGCTATACGAGTGGGGAAATGAGGTAAGAGAAAGTAGGG	ATTTAAGTGACAGGTTGCTTTTACCATTCTTTTTACCATTGTTTATACCATCCATTTCTAAATTACCAATATCGGTTGACTATTTTGAGAAATTGACCGT
	nSSR_408	TA	6|FCCA319ANXX-wHAIPI038427-80_L1_1__SJD_(paired)_trimmed_(paired)_contig_108414:19-230|+	4|FCCA319ANXX_L6_wHAIPI038808-87+1_1_TX_(paired)_trimmed_(paired)_contig_24423:441-448|-	1	0	0.97	AGTTTATCAATGAGAAGTGAAAATAATGAATGCTTGAGAGTAATGAGTGTAAAGACAAATGATTGAATATTCAAGGTAGAGTTAATGTTCACCAACCTTT	GCAACTCAGACCCATAAGGCCGTTTGAAACCCTAGCAAACTGATTTAGGAAGTTTCAGAGTGATTTTGGAACAATAAATGCTCAAAAACACATTTTAAGA
	nSSR_409	TA	6|FCCA319ANXX-wHAIPI038427-80_L1_1__SJD_(paired)_trimmed_(paired)_contig_124217:91-302|+	5|FCCA319ANXX_L6_wHAIPI038808-87+1_1_TX_(paired)_trimmed_(paired)_contig_18882:338-347|-	0.5	0	0.98	GGGTGAGCATCATATCCAATGGTCGGAATTTGGAACTGACCACTTGAACACGGCCAAATGACTGTGCAGTCCATTTCAGTCCGGACTGCAATGGATCGTT	ACCTTACAGGGACGTCCTTTTCTTATGAGGACGTCCTCACATAACGTTATGTGAGGACTTGACTTTTTAGCCCATGTAATATGGATATTTTGAAAAACCG
	nSSR_410	TA	6|FCCA319ANXX-wHAIPI038427-80_L1_1__SJD_(paired)_trimmed_(paired)_contig_169033:76-287|+	5|FCCA319ANXX_L6_wHAIPI038808-87+1_1_TX_(paired)_trimmed_(paired)_contig_199379:326-335|+	0.5	0	0.71	TAGACGAAGTTAATCCAAATGGGACTTGAATCTAGTTTTCAAAAATTTCAAACAAGGGGCGTTCAACATAACTCCTACAATACATATATAGTAGTCCAAG	GGTCAAGTTTAAATTAACATCGATCAAGCTCCAGTTTGGCCAAATTAACATATAGTTCTATCAACCAAATTTAAATTAACATCGATCGAGCTCATATTTA
	nSSR_411	TA	6|FCCA319ANXX-wHAIPI038427-80_L1_1__SJD_(paired)_trimmed_(paired)_contig_170315:62-273|+	4|FCCA319ANXX_L6_wHAIPI038808-87+1_1_TX_(paired)_trimmed_(paired)_contig_203073:341-348|+	1	0	0.98	AAAGTGTATCCAATCTAATGGTCGTTTTTTAAAATCTGATTTACATTGTCCTCCCTATACATGTCACTTTGTATTATGTGCACATTATATCAGCCTCCTT	GTCACCTTACGCAAAATCTATCTAGAGTTAATTGCATAATGGATTTTGAAAAACTTATCGTTGGATTAGATAGACTTCTTATGAATTTTATGCTCACCAA
	nSSR_412	TA	6|FCCA319ANXX-wHAIPI038427-80_L1_1__SJD_(paired)_trimmed_(paired)_contig_192822:145-356|+	3|FCCA319ANXX_L6_wHAIPI038808-87+1_1_TX_(paired)_trimmed_(paired)_contig_129794:848-853|-	1.5	0	0.7	GGTGTTTCGGTTGAGTTTATCTGCAGAATCATACCATGGTCATCCAGAAGCTTATGACAATTAGGGTTTAGGCTAAATCTGATTGGCCATATTGTTGGTG	CATATATAAAATATTTTGGTTAAATTGGTTTGGATGTTATGCATCTAGTTTTGGTGCCTATGTTAAGTTTCCAACCTAAAAGCCTAAACTAAAAGGGTAG
	nSSR_413	TA	6|FCCA319ANXX-wHAIPI038427-80_L1_1__SJD_(paired)_trimmed_(paired)_contig_200987:386-597|+	5|FCCA319ANXX_L6_wHAIPI038808-87+1_1_TX_(paired)_trimmed_(paired)_contig_101200:837-846|+	0.5	0	0.98	ATCTATTAATTTATTTGAATATTACACAACAACAACACCAACAACCACTACCATCCCACCAAAGGATTCCTTGTCATTGTTGCTTCACTAATATCTCTTC	CCTATTTCCTCTCAAGTTTTCCTTTGCTTGCATTGGTAGCTATATGAATAAAAGAAGACCCATCACCTTGGACTACCAAATTTGGAATAAACTGAGGTGA
	nSSR_414	TA	6|FCCA319ANXX-wHAIPI038427-80_L1_1__SJD_(paired)_trimmed_(paired)_contig_20353:110-321|+	4|FCCA319ANXX_L6_wHAIPI038808-87+1_1_TX_(paired)_trimmed_(paired)_contig_73788:152-159|-	1	0	0.97	TAGGGGAGATTATCAAAGTTTTAGTCCATACAGTAGCACACATGGCTAAATTTGAAGATGACAAAACATGTGTTAATTTTTAATTACGTTGTTAGCAGCC	GATGGTAGATTTTGATGACCAGCCATGTATCCATTTCTTATAGCAATGCTGATGCTGATCAGTGGTAAACCTTTGCTTGTGGCATAATGCCATATTGCCC
	nSSR_415	TA	6|FCCA319ANXX-wHAIPI038427-80_L1_1__SJD_(paired)_trimmed_(paired)_contig_22236:243-454|+	5|FCCA319ANXX_L6_wHAIPI038808-87+1_1_TX_(paired)_trimmed_(paired)_contig_296127:471-480|-	0.5	0	0.98	TACAAAATAAGATACACATCAAGGAAGAAAACAACGGAATTGGAAAAACGAATGAAAATTAAGCACACCACACCAACAAATATTACATGAAAGAGAGAAG	TGAAAGAGGGTCTTGATAATATTATGGCTTCTTGATGCTATAGAGAGTTTGTAAGAAGGTGAGAATCAATACAACACCCGCAAAAGCCAGTGAAACGATT
	nSSR_416	TA	6|FCCA319ANXX-wHAIPI038427-80_L1_1__SJD_(paired)_trimmed_(paired)_contig_24763:226-437|+	5|FCCA319ANXX_L6_wHAIPI038808-87+1_1_TX_(paired)_trimmed_(paired)_contig_11508:655-664|+	0.5	0	0.98	ATGGGTACTGACTACATTTTTAGTTTGGAAATGAAGAAATCATTTTTTGAAAGCATAATGTTGCAGGATTGAATGACATTTTTTGAAAGCATATACGGAG	CCTGTGCTTTGCACTGACCATATGGACAGTACTCTTGATCAATAAGGACAGGATTGCCAACATTGTTCATGATAATGTCCTCAAAATGCAAATCCGATGC
	nSSR_417	TA	6|FCCA319ANXX-wHAIPI038427-80_L1_1__SJD_(paired)_trimmed_(paired)_contig_250419:69-280|+	5|FCCA319ANXX_L6_wHAIPI038808-87+1_1_TX_(paired)_trimmed_(paired)_contig_68383:180-189|+	0.5	0	1	CATACATGATATGGGTATCTAATTCAACAGTCAGTTTTCCAAAATTTTCACTGTAAGTGGCTCTACCATAGGGCATTTGATCGACCATAGCACCTCTGAT	GTATTGATCCTATAAGGATGTCCTCACCTATCTCGTCGTTAGCCCACTTTTACTTGGATAGGTATTTTGAAAAAGTGACTGTTGGATTAGATAATCTTCT
	nSSR_418	TA	6|FCCA319ANXX-wHAIPI038427-80_L1_1__SJD_(paired)_trimmed_(paired)_contig_44174:357-568|+	5|FCCA319ANXX_L6_wHAIPI038808-87+1_1_TX_(paired)_trimmed_(paired)_contig_24092:2988-2997|+	0.5	0	1	TAAGGACTGGAGGAATGTGTTCAACCCTGAAACAAAGAGTAAGGTCTGTATCACCTTAGCCTTCTCAAACTGCAAACAATATAAGGATTCAAGTTAGTTT	TTCGACAATTAAATCAAGAAATACAAAGGGAAATTGACACAAAATGAGACTTAAATTCGTGACATAATTTCAAACCCATAATTTCTGTATCACCCTAACC
	nSSR_419	TA	6|FCCA319ANXX-wHAIPI038427-80_L1_1__SJD_(paired)_trimmed_(paired)_contig_56561:446-657|+	4|FCCA319ANXX_L6_wHAIPI038808-87+1_1_TX_(paired)_trimmed_(paired)_contig_200949:557-564|-	1	0	0.97	AGGATTATTTAATCTAACGGTCAGTTTTTCAAAATGCATATCCCATAATTAGTTAAAGGCATATTGCTGAAAAGCCACCATATGTGCACAGGATCGAGAC	CAATATGATTCAGTAAGCATATGCTTACATAAGTTATGGAAGCATATGCTTAAAGAAGTTATGTAAGCATGAAGTTAATATACATATTTTGAAAAATTGG
	nSSR_420	TA	6|FCCA319ANXX-wHAIPI038427-80_L1_1__SJD_(paired)_trimmed_(paired)_contig_59638:587-798|+	5|FCCA319ANXX_L6_wHAIPI038808-87+1_1_TX_(paired)_trimmed_(paired)_contig_214176:172-181|+	0.5	0	0.96	CAAAGGCAAAGAGAAGTATGAAAGAAAAGAAAGAGAAGGATACAAACCTGCCTAAACGCCCTGCAACAGCCTTCTTCCTGTTCATGTAACTTTCTCTCTC	TTTGTCTTCTCTAATTCATTGATATGTTGATTAGATGTCTAAATTTCTATTCTACCTTCCTTTTTTTTCATCTCTGTTTTTGGGTCAGTTGGCAGTTTTG
	nSSR_421	TA	6|FCCA319ANXX-wHAIPI038427-80_L1_1__SJD_(paired)_trimmed_(paired)_contig_6311:249-460|+	5|FCCA319ANXX_L6_wHAIPI038808-87+1_1_TX_(paired)_trimmed_(paired)_contig_9136:268-277|+	0.5	0	0.98	GACTTTGGGAAGGACTTGAACACCTTGCAAGCACACTTTTGAGCCTTTGGATCATTCCCTAGGGTTTTAATATGAGCCATTGATCAAAATTGAAGGGACT	CATCACTTATGAGAGGCTTGGGAGGCTAGTTCTTGAATATTGGAGACTTGGAGGCTTAGTAGCAGCCACTAGCAGCCATAGCCACGAAATTGGAGGTCTA
	nSSR_422	TA	6|FCCA319ANXX-wHAIPI038427-80_L1_1__SJD_(paired)_trimmed_(paired)_contig_7892:29-240|+	5|FCCA319ANXX_L6_wHAIPI038808-87+1_1_TX_(paired)_trimmed_(paired)_contig_35639:678-687|-	0.5	0	0.98	AAGGGAGAGAGGGGAGTGGGTGATCTAATTGCATTATAAATAGAGAAAGGATGAGAGAGAAAGGGGTGGTGCGTATGTGGCTGTGTGTGTATATATATAT	GAGGAAGACACAACCAAATACACAACAATCTTCTCCCATATCATTTCTCTCTCTAAAACTTTCCAAGTCTCAGTCACCTATCCATCTCTATAATCATTCA
	nSSR_423	TA	6|FCCA319ANXX-wHAIPI038427-80_L1_1__SJD_(paired)_trimmed_(paired)_contig_94143:978-1189|+	5|FCCA319ANXX_L6_wHAIPI038808-87+1_1_TX_(paired)_trimmed_(paired)_contig_63121:135-144|-	0.5	0	0.99	CAATTACAACTTTTAAAAATGACACAAAGAGATGCATTTTGAATTGGTATATAATATTGCATATATGATATGATATAATCAATTATGATCCGGTCAGCTG	CTGAAGTATTTAATCCAATGGTCAGCAAATACATATCCGATAATTACTTATTGGGCATATGATGACTTTCTGAAGTATCTAATCTAATGGTTAGTTTTTC
	nSSR_424	TA	6|FCCA319ANXX-wHAIPI038427-80_L1_1__SJD_(paired)_trimmed_(paired)_contig_99901:71-282|+	4|FCCA319ANXX_L6_wHAIPI038808-87+1_1_TX_(paired)_trimmed_(paired)_contig_45687:789-796|-	1	0	0.7	CTCTGACTAGACACACACTCATTGCCAGGACTTAATAATGGGATTAATGGAGGATTCATAATTTTTCCTTTGTTAAGAATTTGCAGGGCCGGGTTCTAGG	TTGTTTCCTAGAGGAATTAATGAAATGGATAGCTCAAATCTGACTTGATATTGGCCAACGATGGTGTAAGAATGCAGCTAAATCATATGATCGAGATCGA
	nSSR_425	TA	7|FCCA319ANXX-wHAIPI038427-80_L1_1__SJD_(paired)_trimmed_(paired)_contig_10590:367-580|+	4|FCCA319ANXX_L6_wHAIPI038808-87+1_1_TX_(paired)_trimmed_(paired)_contig_26109:473-480|+	1.5	0	0.99	GTCGTCCCTTCACCCTGATGCCGCTTCTGTCCCAGCCACCAGTCCGATCCCCAACGCTTGGTCTCAGGCCCATGAGAGGACGGTCTTTCACCCACATGGG	ATGAGATGGGTAGAGAAGGGGACAGATGCTCATAGCGTTCTGTCGCCCCTCGGCAGCTGTGGTTGTTCATAAAAGACAGTGCCAACGACCCAGGACATTG
	nSSR_426	TA	7|FCCA319ANXX-wHAIPI038427-80_L1_1__SJD_(paired)_trimmed_(paired)_contig_150580:375-588|+	6|FCCA319ANXX_L6_wHAIPI038808-87+1_1_TX_(paired)_trimmed_(paired)_contig_265614:136-147|+	0.5	0	0.99	ATGGTTAACTTTTGAAAATATGTATTCTATAATTTTCTACTAGCTTCATGCTTACATGCTTATGTAAGTATGTGCTGATAGAATCATTTCTCTCTCTCTT	TGGCATGGAAGTCTGGCTCTATGAACATTGGCATGGAAAACAACATATTTGAAGCATGAGGCCTTTGAGCAGGCTAATCAAGCAGGATGCCTCAAAAATC
	nSSR_427	TA	7|FCCA319ANXX-wHAIPI038427-80_L1_1__SJD_(paired)_trimmed_(paired)_contig_160426:162-375|+	6|FCCA319ANXX_L6_wHAIPI038808-87+1_1_TX_(paired)_trimmed_(paired)_contig_153824:1391-1402|+	0.5	0	1	TTTCTTCTATTTTCTTACCTTTTCCCGGGAATGAAACAGATCATCAAAGCAATTGAAGGGGAAATTGTTATTTTCTATCTAAATAACCCACCCTAAACAT	GTTGAAAACCTGGTTCAAAAATTATTTTTCTTTGGTAGCTTATGAATTTCACTACAGAACAGTAGAATAAAAGATCTTAGATTTAAAAATGACTTAAATC
	nSSR_428	TA	7|FCCA319ANXX-wHAIPI038427-80_L1_1__SJD_(paired)_trimmed_(paired)_contig_16350:935-1148|+	6|FCCA319ANXX_L6_wHAIPI038808-87+1_1_TX_(paired)_trimmed_(paired)_contig_66701:202-213|-	0.5	0	1	TTCACTACATCAGCAAGTGTAATCTTCATAATCAAACAACCAAATTTTCATAAATATGAAGATGATTTTCAGCTTAATTATTGAAACAAATGGTCAGTGG	TCAGCCCCATTTCCTTGTATATGTAACCAGAAATGCAATTCCTAAGTACTGACAGTAGTGAAGAAAATACATTAAAACAAAAGTCCTACCTAATCTATGC
	nSSR_429	TA	7|FCCA319ANXX-wHAIPI038427-80_L1_1__SJD_(paired)_trimmed_(paired)_contig_175194:419-632|+	6|FCCA319ANXX_L6_wHAIPI038808-87+1_1_TX_(paired)_trimmed_(paired)_contig_16636:532-543|-	0.5	0	0.99	TCTATAGCTTCCTCCATTCTAATGATACTGATCGATGTACGAAATTCAAAACTAAACTCCGAGTCATATTCACATTCTCGCTGATTTCTTACAACTTGTG	GACAGAGAGATCGATGAATACATTTGAAACTCTAGAATTCAAAAGCTTTTCACACTCCAGTGGATTCTTACAGAACTTTGCACACACAGAGAGATGAACA
	nSSR_430	TA	7|FCCA319ANXX-wHAIPI038427-80_L1_1__SJD_(paired)_trimmed_(paired)_contig_207114:449-662|+	5|FCCA319ANXX_L6_wHAIPI038808-87+1_1_TX_(paired)_trimmed_(paired)_contig_34638:891-900|+	1	0	0.99	TGTCATGTCATGTTTATCAAAAATCAAACATGGCATATGTATGAAAATTATCTAATCCAACGGTTGATTTTTCAAAATATCTATCCGTTCTGATCGGAAC	CACATTCTGGGAGTCTATTATAAAGTGTACCTTATTTAATTTTGCTCAGGAGAACAGATTTTGAAAATTTTTTCGTGATTCATCAATCAATTTCAAAAAT
	nSSR_431	TA	7|FCCA319ANXX-wHAIPI038427-80_L1_1__SJD_(paired)_trimmed_(paired)_contig_66765:523-736|+	5|FCCA319ANXX_L6_wHAIPI038808-87+1_1_TX_(paired)_trimmed_(paired)_contig_125109:983-992|-	1	0	0.99	TGGATTTGGAAGAAAGTTCTAGACTTCTTTTTTTATGCAAAGTTTGATCATGTTAAGCTAAGCTATAGAAGCATTCCTTAGGACAAGTTTGTACATGTAC	TGGGAAATTTCCAAAAATAAACACAAGTTTTCAAACAATACAATGACATCTATGAACCTATATTTCTGGAAGTGTCTGATGTAAACCTCCGTACCATTTT
	nSSR_432	TA	7|FCCA319ANXX-wHAIPI038427-80_L1_1__SJD_(paired)_trimmed_(paired)_contig_71399:500-713|+	6|FCCA319ANXX_L6_wHAIPI038808-87+1_1_TX_(paired)_trimmed_(paired)_contig_136462:135-146|+	0.5	0	1	AAGGTGCACCTGACCGTTGGAATATCTAATCCAATGGTCAGTTTTTCAAAAATTTAATGCGCGTGGCTCTTTAAGAAGAGGTGCACCTGATATTAGAAGT	TTGGGAAACTGAAGAGGGTAAAAACTGCAGGAGTTCCAGTGTCGACACGTGTTGAGACGAAACCCGATTATCTAATCAGTTGGGTTTTATCCAACCTGTA
	nSSR_433	TA	7|FCCA319ANXX-wHAIPI038427-80_L1_1__SJD_(paired)_trimmed_(paired)_contig_78976:338-551|+	6|FCCA319ANXX_L6_wHAIPI038808-87+1_1_TX_(paired)_trimmed_(paired)_contig_301512:559-570|+	0.5	0	0.98	GGATATTCTAATAGGATTAGGGGCGGGTTTGGAATTGATTTTTAAAACCCGATCGGATTCGGGGCGGGTTCGAGATATACACTTATAAACCCGACCATAT	CACAGAATTATTTTGAACTTGACATCACTGTTAGTCTGTTATACCCTTATTTTTTCTAAAAATACAATCATGCCCTCATAAGACAAACCCTAAAAATGAG
	nSSR_434	TA	7|FCCA319ANXX-wHAIPI038427-80_L1_1__SJD_(paired)_trimmed_(paired)_contig_9590:1195-1408|+	6|FCCA319ANXX_L6_wHAIPI038808-87+1_1_TX_(paired)_trimmed_(paired)_contig_18634:1730-1741|+	0.5	0	1	GTATATTTGTTAACGCTATTTTCTATGAATGACACATACTTGGTTGGGGATTTTGCTGTTGTTAATAGTCCATGCCAGAGATCTATAACTCTCTCTCCCT	TTGTTTTATCAAAACAGCACCCTAAATGTCATATGAGGAGCATTGTTCCATGAAATGTGTCAATCTCTAAATAAAACATGTGGTTGGGTAAGAGGAGGCT
	nSSR_435	TA	8|FCCA319ANXX-wHAIPI038427-80_L1_1__SJD_(paired)_trimmed_(paired)_contig_111828:145-360|+	6|FCCA319ANXX_L6_wHAIPI038808-87+1_1_TX_(paired)_trimmed_(paired)_contig_14415:341-352|-	1	0	0.99	CGGGCTCTTGCAGATGCTATTTTTGAACATGAGGAAAGCAAGGTAACTCTTCTATTATCTATTGATTCACTAGTTTATTTCATTCCTATTGTTTTCTCCT	GACACCTTAGTTTGATTCAATCTTGTATATTTTGATTTTATTTATATTTTTATAACTGTTGGGTGGCAGAAGAAATAGAGGATGTTTGATATTAGTGACT
	nSSR_436	TA	8|FCCA319ANXX-wHAIPI038427-80_L1_1__SJD_(paired)_trimmed_(paired)_contig_116617:77-292|+	7|FCCA319ANXX_L6_wHAIPI038808-87+1_1_TX_(paired)_trimmed_(paired)_contig_133844:112-125|+	0.5	0	0.99	AATTTAAATCTCGTTACCACAAACCCCAGCAGCGAGAAATCAACGGTAGATGTTGGAATATTGCCTCTCAACGCGGACAATAAGCGGACAACCAATGAGG	TGATAGCTAGCTTGATTTTTTTCCTTTTTTTTTCTTTTTTCAATCTGGGTATGAATGTTTAATTTCATGTTTTTGTACGTGCCGTTTTAATAAGGATTTT
	nSSR_437	TA	8|FCCA319ANXX-wHAIPI038427-80_L1_1__SJD_(paired)_trimmed_(paired)_contig_129860:72-287|+	6|FCCA319ANXX_L6_wHAIPI038808-87+1_1_TX_(paired)_trimmed_(paired)_contig_273266:341-352|+	1	0	0.98	TTTTCAAAATCTATTCTACAACTAGCTCTATGGAGATCACATGATACAATTTTTGCGCCAGGTAGATCTTATACAAAAATTTTCGTATAAAATATATGTC	CTCTTATAGAACTGATTGATTAGCAAACAAAGTTTTATTTATATTTTGCCAAAAATGCATGCATTTTCAGGCACCAGAAGAATTTAGAACAAAATTAATT
	nSSR_438	TA	8|FCCA319ANXX-wHAIPI038427-80_L1_1__SJD_(paired)_trimmed_(paired)_contig_14151:698-913|+	6|FCCA319ANXX_L6_wHAIPI038808-87+1_1_TX_(paired)_trimmed_(paired)_contig_11017:495-506|+	1	0	0.72	CATGGGTGAATGTAAAGACCCATTTTTGTGTATGTCTAGCTCTGAGCAATCAATCATATTAATGTTGAACAGAGTTTCGTAAGCTTATTATTACTTGATG	TTATTTCGTATTGCGTTTGCACAATCTGTTTTAGGGTTTCGTTTCTTACTGTGAAGTTTCCATTTCCACATAACTGTTATTGAATCCATGAAGTATTTCT
	nSSR_439	TA	8|FCCA319ANXX-wHAIPI038427-80_L1_1__SJD_(paired)_trimmed_(paired)_contig_152325:5-220|+	6|FCCA319ANXX_L6_wHAIPI038808-87+1_1_TX_(paired)_trimmed_(paired)_contig_6929:717-728|+	1	0	1	ATCTTAATTTATCTTGTCAATTAAAATTAAGAACAACATAATTAATTTTTTTTTGTTAATATCTGCATCCATTTTTGTTTTGACCAGACAGCGGAAGAAC	GCAGCAACAGCTGAACAACTGACAGGTAGGAAAGAAAGGAGCCAGCTAGAAGATGAGTCCTTTGAAGCAGATGAGTTATTTTCTGGTGTTAATATTCCTG
	nSSR_440	TA	8|FCCA319ANXX-wHAIPI038427-80_L1_1__SJD_(paired)_trimmed_(paired)_contig_34764:355-570|+	7|FCCA319ANXX_L6_wHAIPI038808-87+1_1_TX_(paired)_trimmed_(paired)_contig_60847:527-540|+	0.5	0	1	CATGATCAAGCATCTCTTTAATAAACATCTCTCTCACTCCCTCTACCACTCTTTAAGCTAGCATCAATTCCATACAAGCATCAGCCGAATATGGGCATCT	CAATAGCTTAAGATACCCACTGCCAAAGGAAATCTCTCTCTCGGCATCTCTTCTCTCTTGGCTTCTCATTTTAAATTCAATGGCATATATGCCCACCCAT
	nSSR_441	TA	8|FCCA319ANXX-wHAIPI038427-80_L1_1__SJD_(paired)_trimmed_(paired)_contig_46162:1083-1298|+	9|FCCA319ANXX_L6_wHAIPI038808-87+1_1_TX_(paired)_trimmed_(paired)_contig_228788:1125-1142|-	0.5	0	0.98	CAAGATATACATAAGAGGCGTATTTAATCTAACGATCAATTTTTCAAAATATGTTCTGCAAGTGATTGTAATTGAGGTCACCTAATGCATTCATCATGTG	GGGAGGCCAGCTCAAGTGTGGGATGCATCACGACCATTTGTGACACACATATATCACAGACAGCTATAATGGTCGTGTGTGCCATTTGAATCAAATCCTA
	nSSR_442	TAA	5|FCCA319ANXX-wHAIPI038427-80_L1_1__SJD_(paired)_trimmed_(paired)_contig_2626:163-377|+	4|FCCA319ANXX_L6_wHAIPI038808-87+1_1_TX_(paired)_trimmed_(paired)_contig_293597:332-343|-	0.5	0	0.99	ATTTAATTATGATGGGTAGAAATTTGTGGCTATTTTCATTCCACCCAAGGGATTAGTTTAGGCCCAAACTTTAATGAGAGCAGGCATAAGATGCCTTATG	AAAATCCTACTGTTTTGGGAAAATACTTAACATCTCAAATTAGAGATATAGTTTTGAGTGTGTCCAATGACTCTTAGCCATGTAAAAAAGAGATTTGTTG
	nSSR_443	TAA	6|FCCA319ANXX-wHAIPI038427-80_L1_1__SJD_(paired)_trimmed_(paired)_contig_135522:527-744|+	5|FCCA319ANXX_L6_wHAIPI038808-87+1_1_TX_(paired)_trimmed_(paired)_contig_118084:216-230|+	0.5	0	0.97	AGGTTACCCAACAAAATAAATACGATGATATAATTTTAACCATCAACATTAATTTCCTTATTTTTTTATATTAAAATATCCAACAATCCCCCACTTATTT	CTTCATAACTTTTAACAACTTTGGGCAAAGTTAGAATAACATGCATAATGAAGGTGGCACTGCCTTGAAACCTTCACTTAGTATTTCAGTAAATCTAGTA
	nSSR_444	TAA	6|FCCA319ANXX-wHAIPI038427-80_L1_1__SJD_(paired)_trimmed_(paired)_contig_59287:43-260|+	4|FCCA319ANXX_L6_wHAIPI038808-87+1_1_TX_(paired)_trimmed_(paired)_contig_580:1668-1679|+	1	0	0.95	TTGTATCTGATAAGTTTATACTTCTAAAAAATGGGATGTAAGTGGGAAAGGGATATATGTGTGATGGGCTATTCAAAATGAATGTAATGACTACTATTTC	AACTATTACTTCTGCTTATATTATTGAGTCTTGTAATATTTGGCATGGTAGATTAGGACATGTTTATTATGGTGCATTAAAAAGATTAATTTCTTTGGAT
	nSSR_445	TAC	5|FCCA319ANXX-wHAIPI038427-80_L1_1__SJD_(paired)_trimmed_(paired)_contig_154998:281-495|+	4|FCCA319ANXX_L6_wHAIPI038808-87+1_1_TX_(paired)_trimmed_(paired)_contig_67203:480-491|-	0.5	0	0.99	TGACCTAATACTCCCACTACTATTGCGAGGAGCGTTGCGACTAGATCGAAGAGGCCGAGGACAGATTCTACTGATGAGACACTACTGCACCCTCACCTCA	TCAACCACCAGCTACTTCTGCACCTACTCAGCCAGCCACATCATCTACCAACTCTCATGACTTGCTACTTCAGGTCTTAGGGGGGCTGAGGACTGTCATG
	nSSR_446	TAC	7|FCCA319ANXX-wHAIPI038427-80_L1_1__SJD_(paired)_trimmed_(paired)_contig_14684:414-634|+	5|FCCA319ANXX_L6_wHAIPI038808-87+1_1_TX_(paired)_trimmed_(paired)_contig_46254:872-886|-	1	0	0.97	TAGATCAGTTACTTTAGGAATCATTTTGAAGGCAGGTTTCAATCTTTCATGATGGAATCATGAAGAAACAAAAAAAGATTTGGTGCCATCATTTCATAAT	TAGTTGTACTATTATTATTATGATAATAGCAATATGTGGAATTCTGCCAGTTTCTAAATGCCTTAAAATTTTCCTATTCAAGCGGCCCACATAATAGGCT
	nSSR_447	TAT	5|FCCA319ANXX-wHAIPI038427-80_L1_1__SJD_(paired)_trimmed_(paired)_contig_104336:414-628|+	6|FCCA319ANXX_L6_wHAIPI038808-87+1_1_TX_(paired)_trimmed_(paired)_contig_232948:106-123|-	0.5	0	0.98	AGGGCATCTATAAAAGCTTGATCTAGACCAGAGTCATGGAGATGGAAGAGCTGTTGTAGCTGCCTCTGAAGTGCATCGGATTCAGACATTTCTGGGTATC	TAGATTGGGAGGATGATGCTGAAGAAGATGGGTGCTTTATGAGAAATCTAACAAGCAGGTGCAGGATACCAGATATGAAAAATAACACAGCTAAAATTAC
	nSSR_448	TC	10|FCCA319ANXX-wHAIPI038427-80_L1_1__SJD_(paired)_trimmed_(paired)_contig_168199:473-692|+	5|FCCA319ANXX_L6_wHAIPI038808-87+1_1_TX_(paired)_trimmed_(paired)_contig_28369:457-466|-	2.5	0	0.91	NNNNNNNNNNNCACATGCTTTTGACATCCGAATTAGCCAACATATACAAATGGTATACCTAACAGAATCAGTCTTCTCTCACATGAGCAGGTATGGTCTA	TAGCTCACTCTCTCACTCACAGATCAACTATCTCTAATTTGTCTCTTCTGTCTCATTCTTTCTCTTTTTAATTTCAACACGCACATGTATACACGTACGC
	nSSR_449	TC	10|FCCA319ANXX-wHAIPI038427-80_L1_1__SJD_(paired)_trimmed_(paired)_contig_188597:504-723|+	8|FCCA319ANXX_L6_wHAIPI038808-87+1_1_TX_(paired)_trimmed_(paired)_contig_125816:2070-2085|+	1	0	1	AAAATTTTCACTTCACAAGGAAATTAAACAAACAGAGAAAATAAAGGAAAAGGAAAACCCACCTGTTTGTTTCTTCTCCTCGATAGTCTCCCTCTCTCTA	TGTTTCTGTACTATGAAAGAGATGGGGTGCAGCAGCAACGGTTATATATATTTGAAAATTTTGAGAAATGACCCCACCAACGGTCACTTATTTGGTGCCA
	nSSR_450	TC	10|FCCA319ANXX-wHAIPI038427-80_L1_1__SJD_(paired)_trimmed_(paired)_contig_198132:388-607|+	9|FCCA319ANXX_L6_wHAIPI038808-87+1_1_TX_(paired)_trimmed_(paired)_contig_336402:157-174|-	0.5	0	0.97	GGCTATCCAGTGCCATTCAAATTGGCAAAAAAAAATTTATTCATGTCCAATCGTACATCATCCTAGCATAAATTGATTCTATCTCGCTCCTTCCTCACAA	ACACACAAAAACTGAGACAAGATTTCTTGCTCTCACTCTCATCTCTGTATATCTCTGTCACCCCCTCTCTTACCTCTGCACATTTATCTCTCTCTCTTGC
	nSSR_451	TC	10|FCCA319ANXX-wHAIPI038427-80_L1_1__SJD_(paired)_trimmed_(paired)_contig_24234:428-647|+	6|FCCA319ANXX_L6_wHAIPI038808-87+1_1_TX_(paired)_trimmed_(paired)_contig_85859:188-199|-	2	0	0.96	AGGTCATGCTAATTTTTGCTAACGTTAACATTTATTGACTTTGGTAAAATCAATAAACACTTATATAGTCGTTAAATCTCGATCATCTGAGTGGTAGACA	AACAAGTCTTCCAATTCATTTTCTCAACTAGATATATACAAATAAAAATCTTCGTACCTTGAGCGCGAGGTTTGGATAAAGCATTGCATCTTAGACGGAA
	nSSR_452	TC	10|FCCA319ANXX-wHAIPI038427-80_L1_1__SJD_(paired)_trimmed_(paired)_contig_272780:83-302|+	5|FCCA319ANXX_L6_wHAIPI038808-87+1_1_TX_(paired)_trimmed_(paired)_contig_277475:329-338|+	2.5	0	0.94	ACTCTCTCAATCTCCCTAGCCTAGTAGCCCTAGGGCAAAACCGCAAAATCTCTCATTCGCCCCTCAGCCAGTCAGCCCCCTCTCCTGGTCTAGAATCTCA	TACGCGACAACAGGCGATGTCGGTACTCTGATCTTTCAGCAATTTCTGAGTACATGATTGAAATTGGCTGGACAAAGTGCTTTGCTAGAATAAGCGATGT
	nSSR_453	TC	10|FCCA319ANXX-wHAIPI038427-80_L1_1__SJD_(paired)_trimmed_(paired)_contig_35038:697-916|+	11|FCCA319ANXX_L6_wHAIPI038808-87+1_1_TX_(paired)_trimmed_(paired)_contig_30115:877-898|-	0.5	0	0.99	TATCTTCTCTTATTTTTGCTCTTGATATTATTATTGTCATTCTTCTCCTGTTGTGTATGATATTTTTGTTTTGCATTTTGGGTGTTTATAGAGTTGGATT	TTTGACCAGTATTTTCTATTTTATATGTAGATTGTCAATTATTCTATTATATGTACATTGTCAATTAATTTTTTTAGCTCCTCTTATTATTTTAAGTTTC
	nSSR_454	TC	10|FCCA319ANXX-wHAIPI038427-80_L1_1__SJD_(paired)_trimmed_(paired)_contig_41241:569-788|+	13|FCCA319ANXX_L6_wHAIPI038808-87+1_1_TX_(paired)_trimmed_(paired)_contig_285105:472-497|+	1.5	0	1	AAAATCTCAAGGCTGGCCCAACGTATGAGCTCACCATATGTATCTTTTTTGGATTTTCTTCCCATATCTCCATATCTAACTTTCTTGGATTTTCTTCCCA	TTTACATCAGGTCACAATCTCTATCTATCATTTTTGGATTTTCTTCCCATATCTATTTTTATCCATTTTTATTTCCTATCTCTCTCTCTTATCTGAGCTG
	nSSR_455	TC	10|FCCA319ANXX-wHAIPI038427-80_L1_1__SJD_(paired)_trimmed_(paired)_contig_42192:2374-2593|+	9|FCCA319ANXX_L6_wHAIPI038808-87+1_1_TX_(paired)_trimmed_(paired)_contig_27638:273-290|-	0.5	0	1	ACTTAATTCTTTGAACACGTGTGACAATAAACTATTCCATTAATTCCTGTAAAATATCTGATATAGTATTTACATTTTTCTGTATTTTCACTTGAAATAG	AATGGCTTCCCCTTCATCAACTGTTGATTTCAATGAAAAATGCAGATGACTCTTAATTATTTGTAGGGTTAGAAGTTGTACTGGCAGTATTTTATAACTG
	nSSR_456	TC	10|FCCA319ANXX-wHAIPI038427-80_L1_1__SJD_(paired)_trimmed_(paired)_contig_55336:27-246|+	11|FCCA319ANXX_L6_wHAIPI038808-87+1_1_TX_(paired)_trimmed_(paired)_contig_91827:91-112|+	0.5	0	0.97	AAGGGTATTTTTGTATTTGCATCTTATTATTTTCAGTATATATAGTAGTGATGAGGACTGGAATAGGTTAAGTTCCAGATTTCCTATTCTCTCTCACCCA	TTCTCTTCTCTCAAACCCTATATTTAATTCAACTGTACTCAACAGCATTGTTTTCAAAATATCTAATGTCCAATTCCACAAACCAAACAAAAGAGCTAGA
	nSSR_457	TC	11|FCCA319ANXX-wHAIPI038427-80_L1_1__SJD_(paired)_trimmed_(paired)_contig_111890:916-1137|+	10|FCCA319ANXX_L6_wHAIPI038808-87+1_1_TX_(paired)_trimmed_(paired)_contig_5108:5250-5269|-	0.5	0	1	ATGTATTCTTTGTTTGGGTGCCGATAAATTGAGCTGAATGAAAGAAAATTTGGATCTTCGAGTGTATTGTAAAGACAAACGAATCAAACCAACCATGTAG	GCGTTGTGTCTCTGTCTCACTCTTAACACTTTTGTTATTATCGAACTTCATGAGCTAACGAGTTCAAAAGCTCCAATTTTTTCAAAGCCATTCGCATCCC
	nSSR_458	TC	11|FCCA319ANXX-wHAIPI038427-80_L1_1__SJD_(paired)_trimmed_(paired)_contig_4160:2952-3173|+	10|FCCA319ANXX_L6_wHAIPI038808-87+1_1_TX_(paired)_trimmed_(paired)_contig_101598:571-590|-	0.5	0	1	GATGTCCCACATCCTACAGAATGCAGTGGCAGAGAGAATGGGGGGAACAGAAGGGTCAAGGGACCCCGCATATAATATTTTAATGATTTCAAATTTAAAT	TTTTTCTTTTTTCTTTTTTTGCCTCTCAATTTCCTTTTTAGTCCTTTTATCCACCTCAATTTTTTTTTACTCTCTCTAGTTATGAATTAGGTATAGAATC
	nSSR_459	TC	11|FCCA319ANXX-wHAIPI038427-80_L1_1__SJD_(paired)_trimmed_(paired)_contig_47782:281-502|+	12|FCCA319ANXX_L6_wHAIPI038808-87+1_1_TX_(paired)_trimmed_(paired)_contig_36762:504-527|+	0.5	0	0.99	TATGCTTTCAATTTTGTTGCATGCAATTGAGTGCATTGATTATTCTTTTCTTGTTTTCAATTGAGTCCACTTTTTCTGAGTGTTTTCAAGGAGCAATGGT	CAGGTGGGGTTTGTTTTTCCCGAAAATAATGTGGAAAATGAAATTACTCCATTTTGTTGTTAATAGTATTTGATCAAAGAAATCAATTTTTTAGGCCAAT
	nSSR_460	TC	12|FCCA319ANXX-wHAIPI038427-80_L1_1__SJD_(paired)_trimmed_(paired)_contig_127519:428-651|+	10|FCCA319ANXX_L6_wHAIPI038808-87+1_1_TX_(paired)_trimmed_(paired)_contig_222171:424-443|-	1	0	0.99	TGAAATTGAGAGATACTGGAATTTAAGATACTCAAGAAGGGGGAGAAGTGTATGGTTGTGTTTTTGCACTGAGATAGAAAGCAAATTTGAGTTGGAATGA	TGTGTGGATTGACATGCTATCTTTTTTCCTATCATTTTAGGCTCTGTTTAGATCTTAGAAAGAGTAAGGGAAAGGAAAGAAAAATGATAGAAAATTGTTT
	nSSR_461	TC	12|FCCA319ANXX-wHAIPI038427-80_L1_1__SJD_(paired)_trimmed_(paired)_contig_187510:41-264|+	13|FCCA319ANXX_L6_wHAIPI038808-87+1_1_TX_(paired)_trimmed_(paired)_contig_125440:146-171|-	0.5	0	1	CTTCTTGCTTATTGTTGTGCCTTTTCTTATTCTTGATGTTTATTTGATTATAATGTTCTCACTTTGAAATTTGGTTATCAAATTTCAGTCATGCTGGGAA	CCTAATGGGTGCACCTGACTTCTATATGAATATGTGGACTGACACATTGTTATTGCCATGAACTTGCATAATGTATTGTTAGCCATATCTCCTAGAAAGT
	nSSR_462	TC	12|FCCA319ANXX-wHAIPI038427-80_L1_1__SJD_(paired)_trimmed_(paired)_contig_20588:497-720|+	19|FCCA319ANXX_L6_wHAIPI038808-87+1_1_TX_(paired)_trimmed_(paired)_contig_32825:2097-2134|+	3.5	0	0.92	AAGTCTAAAGTAACAATAGCTATGGTTTTGCAGTGTGGATTTTACCATTAATTTCTAAATAGCATTCATTATAATGACTTATGCTCTCTCTCTCACTCTT	TTCTTGGATTGATGATAGCAGGCATCCAATTTATTAGTTAAGTTGGCTGTTATAACAGGTGGAGGAAGCAATAATGGAACTAGAAATGGAAGGTCGAAAA
	nSSR_463	TC	12|FCCA319ANXX-wHAIPI038427-80_L1_1__SJD_(paired)_trimmed_(paired)_contig_44843:108-331|+	15|FCCA319ANXX_L6_wHAIPI038808-87+1_1_TX_(paired)_trimmed_(paired)_contig_114448:1955-1984|+	1.5	0	0.99	AAAAATAATAATTCCAACACATTAGGAGAAACCGAGAAATTAAATATTTCAAGTAGAATGGTTTTAAATATTTCACTACTAGCTATATCATAAGATGCTA	GCTGGGTTTTCTTATTTTTGATAGAGTAGAATAAGATCGATAATAACAATTATATATACAAAATACTATAGCAATTAAGGAGTTCGTCAACCCAATACTC
	nSSR_464	TC	12|FCCA319ANXX-wHAIPI038427-80_L1_1__SJD_(paired)_trimmed_(paired)_contig_51924:131-354|+	13|FCCA319ANXX_L6_wHAIPI038808-87+1_1_TX_(paired)_trimmed_(paired)_contig_59099:1157-1182|-	0.5	0	1	AAATAAATGTATTCGAAAATGATCCTTCCCCTGAAGCAAAGTGATTGTGTTTTTACTTTTTAGAATCTCCTCTAGTAGTTTCATGGTTTCCCTGACATAT	TACATGAAGGCACACATACTTATATACATGGAATGGAAGAAAATTGCATTGTAGATTTACTAACCCCTGCAGAATGATGAACTGGATATATGATGATGTA
	nSSR_465	TC	12|FCCA319ANXX-wHAIPI038427-80_L1_1__SJD_(paired)_trimmed_(paired)_contig_75199:23-246|+	10|FCCA319ANXX_L6_wHAIPI038808-87+1_1_TX_(paired)_trimmed_(paired)_contig_112331:650-669|+	1	0	0.98	CTCCTCCTCCAAGGTGATGTGGCTTTTTCTTTGAGTGGCATGTGTATGTGTATTTCCAATCACTCTCTCTTCTCTCAAAAGTTCTTATTTTTGTTTACAA	TTCCTTTCTCTAACGAGTATGTTCATCAGCAACTCATCTCTCATTGATAATATTTGGGAAAGTCTTATTCATATTGTTCTTCATAGAAGAATATATATAC
	nSSR_466	TC	13|FCCA319ANXX-wHAIPI038427-80_L1_1__SJD_(paired)_trimmed_(paired)_contig_204977:66-291|+	10|FCCA319ANXX_L6_wHAIPI038808-87+1_1_TX_(paired)_trimmed_(paired)_contig_208701:475-494|-	1.5	0	1	TGAAGAGTACTCATATCTCTGCCCACATCAAACTTCATCATCATGTCAGCTTCTCCAAGTCTGAACAACCTTTGGCCTAACCATGGTTCTTTCCCTTTCT	TAACAGAAGGAAGCCCATGCTTGGCATATGGGCCTTCCCATGCATACAGCCTCACATAGGGGCTAAACCATCTCCAAATGAATTTGGAGAGTCATCCATC
	nSSR_467	TC	14|FCCA319ANXX-wHAIPI038427-80_L1_1__SJD_(paired)_trimmed_(paired)_contig_44315:38-265|+	9|FCCA319ANXX_L6_wHAIPI038808-87+1_1_TX_(paired)_trimmed_(paired)_contig_69411:1130-1147|-	2.5	0	0.95	AAGTTGACAAAACACTTTGCTACTGAGCGCCAAAGGAGAGAGCACTTGAATGGTAAGTTCAAGGCTCTGAGGGATTTGGTTCCAAATCCTACCAAGGTAT	TAAATTTATTTTTCTTTCTTTCCTTTTCTTTTGTTCCATAGGAAGACCTCAGGGCTTTAAAGCTATACAGCGGGATAATCGATCCTAATATGTAATACAT
	nSSR_468	TC	15|FCCA319ANXX-wHAIPI038427-80_L1_1__SJD_(paired)_trimmed_(paired)_contig_173999:95-324|+	13|FCCA319ANXX_L6_wHAIPI038808-87+1_1_TX_(paired)_trimmed_(paired)_contig_16058:565-590|+	1	0	0.98	GTTTCTCGCCGCCGTCAGCTCGTCGCCGCCATTGATACCGGTTTCTCCGATCGCCGAACCTCAGGTACTCTCTCTCTTTCTCGATCTGTCTCGTTCTCAA	GTTCTCTCTATGCTCTCTCACTCATGTTCGCTGAACCTCTGTTTCTCGATTTGATACCGATTTCACGATCTGTTTCTAGATCTGTTTCTCAGATCTGTCC
	nSSR_469	TC	15|FCCA319ANXX-wHAIPI038427-80_L1_1__SJD_(paired)_trimmed_(paired)_contig_185753:313-542|+	13|FCCA319ANXX_L6_wHAIPI038808-87+1_1_TX_(paired)_trimmed_(paired)_contig_147999:477-502|+	1	0	0.99	GCGACGCAACTTGCAAAATCAAACTAGATCAATAATCAGCCAAAGGCAGTGCCAGCGAAGTGGAAAGCCAGAATAGTTGGTTCTCCGACTGGCTAGAGCT	TTTTCTGTGTGTTGCTTGTCTCTAGTTTGTCTGACTATCCTGGTAATTTAGATATTTAGATTAAACACGGACAATAATAATTTCAATTAGGGACATTTTA
	nSSR_470	TC	17|FCCA319ANXX-wHAIPI038427-80_L1_1__SJD_(paired)_trimmed_(paired)_contig_124142:84-317|+	18|FCCA319ANXX_L6_wHAIPI038808-87+1_1_TX_(paired)_trimmed_(paired)_contig_197924:931-966|-	0.5	0	1	AAGATTTTATTTAAATATTCTAAGCCCAAAACACTATTATGTGTGATTGATTAATCCACTTACAGTGCACGTTAGAGCAACATGTAGAAGTATGAGATAA	TATAAATATGTAAACTCCTGGACTCCCATAACATCTCCCTCCCACATCTAGAACTCATTTTTTGTGCAAGATTTTTCCCTCATTTCATTACAATTCTCAA
	nSSR_471	TC	22|FCCA319ANXX-wHAIPI038427-80_L1_1__SJD_(paired)_trimmed_(paired)_contig_1499:2480-2723|+	18|FCCA319ANXX_L6_wHAIPI038808-87+1_1_TX_(paired)_trimmed_(paired)_contig_103680:545-580|-	2	0	1	AATCCCATGTCTAAGTATCCAACTCTCTGAATTATCACCCTTCCAAATAAGCGCATGCATATATGCATGTGAACGTACGTACGTACAATTCCATTTGTAA	TGTATACACTAGTACTACTAAATAAGCATCTGGAATGTCCTTCCAGTGATGCATGGGAACAATCCAATTCTAAATGTAACTTGCATTTGTATTAATCTTT
	nSSR_472	TC	6|FCCA319ANXX-wHAIPI038427-80_L1_1__SJD_(paired)_trimmed_(paired)_contig_12257:1953-2164|+	5|FCCA319ANXX_L6_wHAIPI038808-87+1_1_TX_(paired)_trimmed_(paired)_contig_42682:257-266|-	0.5	0	0.94	TACTAGGCATTTACATCAAATTTTTATTACTTTGATGATTTAGCTGAATGATAAGTTTAGGAACCTTTAAAATTTATATTGAACTCTAGCATCTTATGCT	ACACACACACATATGTACAGAGTATCTAGATTTGTTTGATGCAAGTTCAGCTCCTAATGAATCAAGGATTGAACCACAAAATCTAATTCAAACCAATTAA
	nSSR_473	TC	6|FCCA319ANXX-wHAIPI038427-80_L1_1__SJD_(paired)_trimmed_(paired)_contig_133314:47-258|+	8|FCCA319ANXX_L6_wHAIPI038808-87+1_1_TX_(paired)_trimmed_(paired)_contig_277207:130-145|-	1	0	1	CACACTAGATGGATCAACAATTCAACATTGGTGTTGATCTAACCTTGAGCAATGACAAACACAAATCCTTCCAAACAAGGAACAACTAATAATTAATTAT	CTAAATTCAACAAACAAATCATTTCTCTTATTATTTCAAAGATTGGAATGATACCCAATTCCCACCCCATGTGGTTCATGTTTTTAAATCCATTTTGGTC
	nSSR_474	TC	6|FCCA319ANXX-wHAIPI038427-80_L1_1__SJD_(paired)_trimmed_(paired)_contig_184471:166-377|+	5|FCCA319ANXX_L6_wHAIPI038808-87+1_1_TX_(paired)_trimmed_(paired)_contig_65165:1413-1422|-	0.5	0	0.71	AAACCTCACCCAAATAGTGTTGGAGAGGTTCAATTTGCCAATTTTTTCCTTGATTTCTCTATTTCTCTCCCTGCAATTCCTCTCTCTCTCCTACCTAAAA	CTCTCTTTTCTTCTCCTTTTTCTCTTATTTCTCTCTCTCTAGCTCTTGGAAAATCCCGGCAACTCTCTCTCTATGTATATCACAAGCCATTTCCAAACAC
	nSSR_475	TC	6|FCCA319ANXX-wHAIPI038427-80_L1_1__SJD_(paired)_trimmed_(paired)_contig_200410:120-331|+	5|FCCA319ANXX_L6_wHAIPI038808-87+1_1_TX_(paired)_trimmed_(paired)_contig_169898:488-497|+	0.5	0	0.99	GTATGGGAATTGCCTACGTCCACGGGTTGCTGCCACTTTCACTATGAACAGAAATACTATTGCAGGAGGAGGAGAAACAACTTATCTCAACTTAACTCAT	TGTATTTCTACACTCACTCTTTGCTGCACTTAGCAGCTACACAACACTACACTTGCCTTTGCACTGCCACTCATCCCATTTTATAGCATGGGATGGGAAG
	nSSR_476	TC	6|FCCA319ANXX-wHAIPI038427-80_L1_1__SJD_(paired)_trimmed_(paired)_contig_21885:103-314|+	7|FCCA319ANXX_L6_wHAIPI038808-87+1_1_TX_(paired)_trimmed_(paired)_contig_142691:249-262|+	0.5	0	0.98	CCTTCTCTCTCTCCTCTCCCTTTTCTCACGATCTCACACCAGCAGTCCTTCTTTCTCTCTCCTCGCCGGACTGCTGAAGCCATGCTGCAGCAGCCCTTCT	CTCGCCTTGCCGGACGTCACCTCGCCGGCGTCAGATCTGGAATTGCTTCAGACTCACATCAGAAATAGCTGCAAGCCTGCAATTTAAGTTAAATTTGAAG
	nSSR_477	TC	6|FCCA319ANXX-wHAIPI038427-80_L1_1__SJD_(paired)_trimmed_(paired)_contig_229497:54-265|+	5|FCCA319ANXX_L6_wHAIPI038808-87+1_1_TX_(paired)_trimmed_(paired)_contig_320057:105-114|+	0.5	0	0.99	CCACCTTGGCCTTGAAGAAAACTCAAAAAGTGCTCCACTTCCTTTAAGCTGTGGCACATCATCCTACTTTCCCACCACTTGTCACGCAACTTCCCTATAA	TAACTTTCCATGCAGTATAAGCACTGTTTCTATTTTAGTATTTAATAGGAGAGAAGCCACAACCGTAATCGGATACACACTCGATCGCCGGAGAAGACTA
	nSSR_478	TC	6|FCCA319ANXX-wHAIPI038427-80_L1_1__SJD_(paired)_trimmed_(paired)_contig_256885:467-678|+	5|FCCA319ANXX_L6_wHAIPI038808-87+1_1_TX_(paired)_trimmed_(paired)_contig_180401:1000-1009|-	0.5	0	1	CGGAGAAAATTCTGTATCAGATTTCGTGTAGAGCCATCAACACCGGCAATCAAGCATGCATGGTCCAACGGCGATCTATTGATCTACTGGCGTCGTCTTT	TATGTTCTTTGACTCACCAATCGATTTGGCCGATCTGCAACAGGTTGCTACTCCTTCTTCCTTATGTTGACAACAATTGTGTGCAGGTCGCCGGAGAAGA
	nSSR_479	TC	6|FCCA319ANXX-wHAIPI038427-80_L1_1__SJD_(paired)_trimmed_(paired)_contig_5074:3471-3682|+	7|FCCA319ANXX_L6_wHAIPI038808-87+1_1_TX_(paired)_trimmed_(paired)_contig_3113:2350-2363|-	0.5	0	0.98	TGAGAACACAAAAACAATAAAGGAGTACTTGCAGAAGATCTACCAGATGTATTACCTACATCCTCAACTACATTGCAATCTTTTCTTTTTACTTTTTTTT	TTCGGACTTCTGCATGTTGAGTTTCACTGATTATGGTCACAATAGGTGTAATGAGCTTTCAGGGGCCTGAAGGGCAATTCGATGTTGAGGTTTTTGATTC
	nSSR_480	TC	6|FCCA319ANXX-wHAIPI038427-80_L1_1__SJD_(paired)_trimmed_(paired)_contig_56346:29-240|+	5|FCCA319ANXX_L6_wHAIPI038808-87+1_1_TX_(paired)_trimmed_(paired)_contig_4747:143-152|+	0.5	0	0.99	CACCTCCACTCCTCCATCTCCGGTCACAAGCTCCATTTACGGCGGCTTTGTTTTAGTCAAAAACCCATTCTCAAGTTTTCACACAGTACTCCCTGTCGGA	TAAAATTTATTTCTCTTTCTCTCTCTAGACTCTGCTCATCTCAGCATCCGTCACTTTCTGTGTTTTTTACGGAAGAAGCAAATTGAAGAAAAAAAACCCA
	nSSR_481	TC	6|FCCA319ANXX-wHAIPI038427-80_L1_1__SJD_(paired)_trimmed_(paired)_contig_76429:14-225|+	5|FCCA319ANXX_L6_wHAIPI038808-87+1_1_TX_(paired)_trimmed_(paired)_contig_27609:2840-2849|+	0.5	0	0.99	CTAAACTCTTAATTTTATGCACAACTTTTATGATTGATCATTGATTAAAGAATTCCTCTCTCTCTAAATTTCCTCTTTGCCTCAAATTCATCCTCTCTCT	TTCTTCTCTCTCTTTCTCTCTCTTCTCTTCTTCTTTCTTCTCTCTTCTCTCTCTTTCTTCTATCCCTAAGTTCTACATCACCCAATGACTGTCTCCTGAG
	nSSR_482	TC	6|FCCA319ANXX-wHAIPI038427-80_L1_1__SJD_(paired)_trimmed_(paired)_contig_82602:42-253|+	9|FCCA319ANXX_L6_wHAIPI038808-87+1_1_TX_(paired)_trimmed_(paired)_contig_199828:214-231|+	1.5	0	0.97	ACAAATTGTGAGGTCAAAATTAAGGTTACTTGGGTAATTTTACTCGACGAACCACAATAGACTTCAATCGTCAAACACCCTAGTCCAAAACCCTAACACA	TTCCCCAAAACCCTAACTCTTGTCCTACACTTTTTCACTATCTCTGCAATTCAATGGCGGATACTGTGGTATCAGCGGAGAAGCTTAAAGCTTTCTGGCA
	nSSR_483	TC	7|FCCA319ANXX-wHAIPI038427-80_L1_1__SJD_(paired)_trimmed_(paired)_contig_117845:21-234|+	6|FCCA319ANXX_L6_wHAIPI038808-87+1_1_TX_(paired)_trimmed_(paired)_contig_45345:1773-1784|+	0.5	0	1	TACAGGAGTAAATATGGATGTTTGTGTTGGTGAGGCAAATAAAACATTTGTGCTGCTTTTCTACCTGTCCATTATTATGGTTAAACAGACAGAACAGAAT	TTTCTTACCCTGCCAAACCAAATGACTAGAATAGCCTCACCATATAACCCTAACAACCTTGTTGCCATGAGTACCTTATTATGTACCAATCACAATATTA
	nSSR_484	TC	7|FCCA319ANXX-wHAIPI038427-80_L1_1__SJD_(paired)_trimmed_(paired)_contig_119633:561-774|+	5|FCCA319ANXX_L6_wHAIPI038808-87+1_1_TX_(paired)_trimmed_(paired)_contig_333098:753-762|-	1	0	0.96	ATATATTGTTGCTGTATATCATCAATGACTAGTAAAAAAAAATTCAAAATATCCATATATTGTGCTTACTTGGCATAGCTTAGCTATGTCCATCATGTCA	TATACATTCATATTGGGGTAATCCTTGGATATGTTCATTCTATATTTGAAAGCTTTATTCTTTAATTGAAACCCATGCTGTTGCTTTCTTTCTTTTGTAT
	nSSR_485	TC	7|FCCA319ANXX-wHAIPI038427-80_L1_1__SJD_(paired)_trimmed_(paired)_contig_13749:412-625|+	5|FCCA319ANXX_L6_wHAIPI038808-87+1_1_TX_(paired)_trimmed_(paired)_contig_152434:413-422|-	1	0	0.98	CATATATACTTGTTCCTAAAGTGGCAGCAGATTGATTGAAGAAAGAGGCACACATTTGTGTCCAAAACAGAAGCTTTTTATCTCTGTTAAGAGAATAAAG	AAAATATGCTGAGACAAGATTGTGAGTATTATTGTTGGGACATATTTGGATGGAGTGCAGATCTTTCTGCTTGTAATGTTGTATTTGTTAATTACGTAGA
	nSSR_486	TC	7|FCCA319ANXX-wHAIPI038427-80_L1_1__SJD_(paired)_trimmed_(paired)_contig_156201:112-325|+	8|FCCA319ANXX_L6_wHAIPI038808-87+1_1_TX_(paired)_trimmed_(paired)_contig_209715:679-694|+	0.5	0	0.99	ATCAGGTCTCCTTCTTAATGACATAATTTAGAATATATATAATTGGGTTAGGGTTTATCTGGGTTTAGTTCTTTTAATCCCTGAGTATGCTATGGTTTAT	TATGTGCGCGGGCGCGCGCTCGCACACGTAGATTTATTTCTGTTTTCTATACCATAGTTTGGTTCTCTTTGCTGGTTGGTCATGACGCATAAATCGGCTG
	nSSR_487	TC	7|FCCA319ANXX-wHAIPI038427-80_L1_1__SJD_(paired)_trimmed_(paired)_contig_168287:305-518|+	4|FCCA319ANXX_L6_wHAIPI038808-87+1_1_TX_(paired)_trimmed_(paired)_contig_273290:31-38|+	1.5	0	0.73	CCACTCTTGTTCTCCATTTCTCATCTCCGTTTCTCTCTCTAAAAACAAGAAGCTCGCTCGATCCATCTTCAAGTTCTTTGCTGGTTCAGGTTACTCTCTT	TAGATTTTGATCGTGAATGTTAAAATTAAAAGTTAACCTAGCTGTAGTTTCTGATTAATTTGATTAGTTTGTATATTTGTTTAATTGTTGTTTCAAGCTA
	nSSR_488	TC	7|FCCA319ANXX-wHAIPI038427-80_L1_1__SJD_(paired)_trimmed_(paired)_contig_17953:2303-2516|+	8|FCCA319ANXX_L6_wHAIPI038808-87+1_1_TX_(paired)_trimmed_(paired)_contig_160167:102-117|-	0.5	0	1	TAAATCGAAGGGCAATACTTCTTAAACCAATAGATTTTAAAATATTCAGTTCCACTGATAGTATTGCTCTCTCTTTCTTATATAGTTATCTCTCTCTCTT	TTAATCAATCAATCAATCAATATAAACATGCACACACACAAACACATTACCTCAGAGAAGTTAATATACAAATTATGCATATCATAGCTCAAGGGAGCCA
	nSSR_489	TC	7|FCCA319ANXX-wHAIPI038427-80_L1_1__SJD_(paired)_trimmed_(paired)_contig_1930:35-248|+	9|FCCA319ANXX_L6_wHAIPI038808-87+1_1_TX_(paired)_trimmed_(paired)_contig_9244:1995-2012|-	1	0	0.98	TGAACTTCACCGTATCCCTTCGGTTTGTCTTCAGTTTCCTAGCAAAATACTCTTCAAACCTCCCAAACACTCCCTCATCAAACCCTAACCCTTTCCTCTT	TGCCGCCTCTCTCTCGGTGCCATCGTCAGCTCTCATGGAGGCCGAGACCAAGAGGTCCATAAAGGACAGCCTCAGTGGGAACTCCCTAGAGGATTCCACT
	nSSR_490	TC	7|FCCA319ANXX-wHAIPI038427-80_L1_1__SJD_(paired)_trimmed_(paired)_contig_210932:22-235|+	10|FCCA319ANXX_L6_wHAIPI038808-87+1_1_TX_(paired)_trimmed_(paired)_contig_61495:190-209|+	1.5	0	0.95	TACCAATCTCGACGCCATATTCAACCAGAAACGTATCCTCAGATCCAAAGTCCGTAAGGCCCTCAAGGCCATGGATCCCATCCTCAGATCTCAAGAAGGT	TTTCTCTCTCTACACATATATTTATGTATATTAGGGGTGGTTGATTACGAGCGTCTGATACTAGCAAACTCGTATTATTTGATACAAATGAGCTATTAGG
	nSSR_491	TC	7|FCCA319ANXX-wHAIPI038427-80_L1_1__SJD_(paired)_trimmed_(paired)_contig_22277:509-722|+	8|FCCA319ANXX_L6_wHAIPI038808-87+1_1_TX_(paired)_trimmed_(paired)_contig_59589:309-324|+	0.5	0	1	TTAGAAACCACCGAAGAAGACGGCACAAATCGAGATGCTTCCTCTCTCCTCTCTCCCCTCTTTCTCCGCTGAAGAAGGTATGGCAGACAAACCTGTTGAT	CCTCATTCATCTTCCTCGGCGACTCGGTGCTCGCCCCTCTCTCTCCCCTTCGTCGGCGCTTGCCCCTCTCTCCCCTTCGTCGGCGACCACTGATTTTGGG
	nSSR_492	TC	7|FCCA319ANXX-wHAIPI038427-80_L1_1__SJD_(paired)_trimmed_(paired)_contig_40559:76-289|+	8|FCCA319ANXX_L6_wHAIPI038808-87+1_1_TX_(paired)_trimmed_(paired)_contig_61081:91-106|-	0.5	0	0.97	GCCCACCGTAGAAAATCATCACCTCCTCTAGAAAAATTCAGATTTATCTCCTCTATCTTTCTCACTCTCTCTCTAGAATCCTCTCCTTCTCTCCTATGTA	CCACCGCCTTATTAATCTAGAGAAATCTAGACAGATTTCTTCCTTATCTCCCTTGAATTTATCTTTCTAGAAGAAGCTTATAGTAGCCTTTAATGGAGGC
	nSSR_493	TC	7|FCCA319ANXX-wHAIPI038427-80_L1_1__SJD_(paired)_trimmed_(paired)_contig_50488:522-735|+	3|FCCA319ANXX_L6_wHAIPI038808-87+1_1_TX_(paired)_trimmed_(paired)_contig_186550:963-968|-	2	0	0.94	TTCCTTGATTAGTTCCCATTGGATCTTAGCATCATGAGATTGTAGGATGTTGGATTTTAGAAATTCTGGTATGAATATGGTTTGGATAATAGTCTGTCTG	TAGTTTGGAAATTAAAGATGAATTAATGCTGGACCAATGGGGTTGTGAGTTAGCATATCTTCAGTAGCGTGTTTCTGTTTTTAACACAGTAACAGCATGC
	nSSR_494	TC	7|FCCA319ANXX-wHAIPI038427-80_L1_1__SJD_(paired)_trimmed_(paired)_contig_53197:312-525|+	14|FCCA319ANXX_L6_wHAIPI038808-87+1_1_TX_(paired)_trimmed_(paired)_contig_136855:1062-1089|-	3.5	0	0.93	ATTGTCATATTATAAAAGGGTCCATTGTGTACCTCTCTCTATGTATGGCATTGGGCATAATGTAATAAAATTGTCTGTTATTCACATCTCTCTATTCACA	TGGGACTTGATGATTATTCCTTGGGCCCAAATAAAATTATGTTGTAAAATTGATCTAAAATATGTACTTGCCTATCAAACAGTAAAAAGAAAAGCCTTGA
	nSSR_495	TC	7|FCCA319ANXX-wHAIPI038427-80_L1_1__SJD_(paired)_trimmed_(paired)_contig_71917:503-716|+	8|FCCA319ANXX_L6_wHAIPI038808-87+1_1_TX_(paired)_trimmed_(paired)_contig_114604:670-685|-	0.5	0	0.98	CCTCCCTAGCTCTAGCCAAATAGCTAGGTACTTTTAGCTTGTCACTTTGTTAGTTTTCTTTGCCCTTTTGCTTCAGAACCACAACCCTTTTTCCCAAACA	TACATATAAATATATGTGTACACATACATAGATATATACTGGTTATCATTTTCCCTGAAGAGTTATCAATTGGGTCACTATTAAAAATGGCTTCTGAACC
	nSSR_496	TC	7|FCCA319ANXX-wHAIPI038427-80_L1_1__SJD_(paired)_trimmed_(paired)_contig_893:1021-1234|+	6|FCCA319ANXX_L6_wHAIPI038808-87+1_1_TX_(paired)_trimmed_(paired)_contig_57568:1025-1036|+	0.5	0	0.99	ATCAGCCTAAGATTACCCCTGGTTCCTGGACAGTTGGTCAGAGAAAGGTTTTCAGAGCGACCTTTTTTTTTCCTCAAGGAGATTTAGTCTCAAGCGTGTA	TTCAGACAGCTGTGCTATTTGACATTTTTCCTTTAAATTTGACATTTTGCACTGATTCATTTGTAGAATTGATTGAAATGTAATTTAGATTATCAATCTC
	nSSR_497	TC	7|FCCA319ANXX-wHAIPI038427-80_L1_1__SJD_(paired)_trimmed_(paired)_contig_93935:134-347|+	6|FCCA319ANXX_L6_wHAIPI038808-87+1_1_TX_(paired)_trimmed_(paired)_contig_143573:230-241|+	0.5	0	0.99	TAGCGAGAGATAAAATTATTTATGTGATGAAATTCGACCACCAAAGAGTGGAACTCCCTTTTCTACGCAAGAAGCATCAAAGGATTTCAAACCAAAACCA	CTGTTGAAGAGCTGGAAGTCGCTGCCCGTACCGCTAGCCTGGTTCAAGGGGTAATCCCAACTAAAACTGTAATTATAACTGGATACCTGTCTTCACTAGC
	nSSR_498	TC	8|FCCA319ANXX-wHAIPI038427-80_L1_1__SJD_(paired)_trimmed_(paired)_contig_122342:443-658|+	7|FCCA319ANXX_L6_wHAIPI038808-87+1_1_TX_(paired)_trimmed_(paired)_contig_251715:104-117|-	0.5	0	1	AGTTCTAATGTAACTTATTCTCATGCATTGTTCGCCGATAGACTTGACTTTTTCCCGAGATTTTGGATATGGGAATTGGGTTCTCTTTTGAGATTTTGAT	TAAATTAATTGCAACGGACAGGTATATAGTTGGATTTTCATCACTGATTATTAATTGCAACAGACGGTGATGGTTGGATTAGGTTGAGCTCAATGGGCAG
	nSSR_499	TC	8|FCCA319ANXX-wHAIPI038427-80_L1_1__SJD_(paired)_trimmed_(paired)_contig_15944:1449-1664|+	13|FCCA319ANXX_L6_wHAIPI038808-87+1_1_TX_(paired)_trimmed_(paired)_contig_198089:602-627|-	2.5	0	0.95	TAATCACATAAAATTCTTAATTGACTATGACCAAAATGTTGTTGTGGTTGCCAAGAAGAAAGTTATGTAAAACTTGATTTCTCTGGGGACTTTTCCAGAT	ACTCTCTCTCTGTTGGGAATAAAACCCTTCCAATGGTCACATTAGAGATAAGATAAAATAGATATTTTAATCATCATTGGGGATGACATCGTGCATTTCC
	nSSR_500	TC	8|FCCA319ANXX-wHAIPI038427-80_L1_1__SJD_(paired)_trimmed_(paired)_contig_16340:61-276|+	7|FCCA319ANXX_L6_wHAIPI038808-87+1_1_TX_(paired)_trimmed_(paired)_contig_90388:687-700|+	0.5	0	0.99	CGTCTTCTTCCTTCTCCCTTACTCTTCTTGTTGTTTCACCCCTATTCTGTTCTCACAGTTCTCTCTCCTAAAAACCCTCTCTTTCTACCCTAATTTCCAT	CCACTCTCAGTAGGTGCCCAAACAAATATCCCCCGAGGGGAGAGAGGTATAAGCACGGGGAGAGAGTGGCAATGAGGGGCAGAGTATATATTACCCAACA
	nSSR_501	TC	8|FCCA319ANXX-wHAIPI038427-80_L1_1__SJD_(paired)_trimmed_(paired)_contig_163696:118-333|+	10|FCCA319ANXX_L6_wHAIPI038808-87+1_1_TX_(paired)_trimmed_(paired)_contig_120885:127-146|+	1	0	0.99	ACAAGCTGGTCTGTAACAAGTTATTTGCCACAAGCACATTCGTGACGTATCAATATACCAGAACCTAGACCAAAAGACCAATAATAAAAACCTTTAGGAA	TTTCTCTCTCCGCGTCTCACCTTAAGAAGCCTAAAGCCGTCTGAAATACACCAGTAACGAACGTAGCAGTAAAAACCAAGTGAAAATACAATGTTGGATT
	nSSR_502	TC	8|FCCA319ANXX-wHAIPI038427-80_L1_1__SJD_(paired)_trimmed_(paired)_contig_21289:965-1180|+	7|FCCA319ANXX_L6_wHAIPI038808-87+1_1_TX_(paired)_trimmed_(paired)_contig_24270:2911-2924|-	0.5	0	1	AAGACAGGCAAATTCAGGAGTGATAATGAGGAGGGGGGGTTTCCAGAATGTAAAACATATTTTAGTCAGCAATCAGCATTTTGGAAGTATTTCACTCGTT	AAACTAAATATTGAACTGCAAATTACCTGAAATATGTTGCAGCACTAAGAAGAAGCTATTGATATTAAAGGAGAGGAGGGTTATGTAAATCACAAATTCT
	nSSR_503	TC	8|FCCA319ANXX-wHAIPI038427-80_L1_1__SJD_(paired)_trimmed_(paired)_contig_238876:491-706|+	5|FCCA319ANXX_L6_wHAIPI038808-87+1_1_TX_(paired)_trimmed_(paired)_contig_252568:175-184|-	1.5	0	0.98	GTCAAAATACTCATTTTTTATGTTCTTGGGAAATCCAGATTAGCAAGATCTGTTATCTTTTAGATACATTCATGTTCAAACTGGCAAGACTCTCCCTCTT	TTGCTGGGAAATCATTGGGATATTCTTTCTTGTATTTACCCCTTAATAGTAGTGAAAGGCTCTTTTTTATTTTGATAATGGCCTAGCTGTCTTCCTTATT
	nSSR_504	TC	8|FCCA319ANXX-wHAIPI038427-80_L1_1__SJD_(paired)_trimmed_(paired)_contig_268020:56-271|+	10|FCCA319ANXX_L6_wHAIPI038808-87+1_1_TX_(paired)_trimmed_(paired)_contig_138832:273-292|+	1	0	0.96	TACTGATGATGATGATGCGGCCACACAGCCAATCTTGAAGCAAGAACCAGATCTTAGTAATAGTGAAAGAAGAGGAGGTTGTAGCTTTAATGCCTGATCG	TATCTCTTTAATTTGTTTCTCTCCAGCTTCCTCCTTCGTTCTCATGAGCTTGCATCTAAACTTCGATCACACTTCAATCAAACCTTCCATCAGCGAGATC
	nSSR_505	TC	8|FCCA319ANXX-wHAIPI038427-80_L1_1__SJD_(paired)_trimmed_(paired)_contig_27239:510-725|+	9|FCCA319ANXX_L6_wHAIPI038808-87+1_1_TX_(paired)_trimmed_(paired)_contig_28493:118-135|+	0.5	0	0.99	GGCATGCTAGCACTAGTATTCTACCAAGTGTAAAAGAGAAAGAGTGAAAAACCCTAGAGTGAAAACCCTAGGGTCGTGACTTAGCTAGTGTGGCCGCCCT	CCAAGTTTGTTTCTTCCATAAGGGTTGTGAAAGATCAAAGCTTCGTGTGGTCTTACATTCGTGTGGTCTTGCATTCGTGTGGTCGTGACATATACTTGTT
	nSSR_506	TC	8|FCCA319ANXX-wHAIPI038427-80_L1_1__SJD_(paired)_trimmed_(paired)_contig_58611:77-292|+	9|FCCA319ANXX_L6_wHAIPI038808-87+1_1_TX_(paired)_trimmed_(paired)_contig_107800:560-577|+	0.5	0	0.99	ACTTCTTTATCTGGGTTCGGCTTTAACACCATCTTGGGCTTAGCCATTGGCTCTGTCTTGGCTCCTATCTTTCTCTCACCTCTGCTCTGCTCCAACACCA	TAAATGTGTATTAGTCTTGTAAGAATAAGAATGGGGGATTTGGAGTTGATTAAATAGGTCAGAAAGAGACAGGAGCTATTGGAATTTAGAAGAAGAAACT
	nSSR_507	TC	9|FCCA319ANXX-wHAIPI038427-80_L1_1__SJD_(paired)_trimmed_(paired)_contig_10758:1958-2175|+	10|FCCA319ANXX_L6_wHAIPI038808-87+1_1_TX_(paired)_trimmed_(paired)_contig_70555:1128-1147|-	0.5	0	0.99	CGTTACTTTAAATCTTATTTGCCTCTTTTGATAAGTATAATTGTAATATAGGTTAATATTGAATTAATAGGCCTCATAATCTCTAAAGTGTACACCATCA	CCCTACATGATCTATGTTCCCTTTTTATTATATGATAATATACTGACGGCATGTTACTCATGCAGCCCATCCCCTCATCCTTTGCAAGGGCAAACCTTCC
	nSSR_508	TC	9|FCCA319ANXX-wHAIPI038427-80_L1_1__SJD_(paired)_trimmed_(paired)_contig_12521:1068-1285|+	10|FCCA319ANXX_L6_wHAIPI038808-87+1_1_TX_(paired)_trimmed_(paired)_contig_93954:1055-1074|-	0.5	0	0.99	GATAAATTCGGTCTTGTCACCTAGGGACAAATTCATTTTATATTAGTGATAACTTTTCTTTGGAAAGTGAAATTTTTTTGGATAATGATATGCATCTCTG	GCCGGTACAAAGGAAGTTAAAAAAAGCTCAAAACGAGAAAAGGCAATGCTGATCAACTGAGGTTTGTTTTACCAAACAAAGAGGAGTCCTTCCCTTATAC
	nSSR_509	TC	9|FCCA319ANXX-wHAIPI038427-80_L1_1__SJD_(paired)_trimmed_(paired)_contig_125537:81-298|+	10|FCCA319ANXX_L6_wHAIPI038808-87+1_1_TX_(paired)_trimmed_(paired)_contig_336262:102-121|-	0.5	0	0.99	CTCCTCTTTCTCTCTCTTCATTTCCATTTTCTTCTTCTTTTTCCTTTTCTCTCCCTTCCTCTCTTCTTTTTCTGCAAATTCTTCCTTCGTCTCCACGAAT	GATTCTTGCTGACCAAGAACTCTTTCTTTCTGTTATAAAATTTTATTGGTTGAAATAAAGCCCAAACTTATCACATGCTAATCACACCTAATTTAGCCTT
	nSSR_510	TC	9|FCCA319ANXX-wHAIPI038427-80_L1_1__SJD_(paired)_trimmed_(paired)_contig_132534:40-257|+	8|FCCA319ANXX_L6_wHAIPI038808-87+1_1_TX_(paired)_trimmed_(paired)_contig_225127:577-592|+	0.5	0	1	AATTCTTCATTGCCTCCGTATTGCCGGTGTATGATACCATATCTGCCGGTTCCATTACTAACGACCCCATTTGGACCCCTGAAGCTCCTGCAACTCTCTT	CTTCTTAAGAAATTGATTGAAGCTTCAAGGCCAAAGAACAAAGCTAGCTTTAATGCGCCCTTAATTCTTTGTCGTTGCAGCTTCAATTACAGAGGAGGAA
	nSSR_511	TC	9|FCCA319ANXX-wHAIPI038427-80_L1_1__SJD_(paired)_trimmed_(paired)_contig_13615:631-848|+	4|FCCA319ANXX_L6_wHAIPI038808-87+1_1_TX_(paired)_trimmed_(paired)_contig_54095:2054-2061|+	2.5	0	0.75	TAAACAAAAAATAAAAATCAATACACAATTGGAAACACCACCTAGGCTGAGTTTCAATACCCAAAAAGAAAACCAGAAACAAATACCAAATAACTCAAAA	ACCTGCAATTTATACTTTGTTCAAGATTTATGATAAAATTTCAATTGAGAGTTCAAATATCTGGGAAGAAGCTGGTTCTTGTGCTTTCTCTTGGATTGTA
	nSSR_512	TC	9|FCCA319ANXX-wHAIPI038427-80_L1_1__SJD_(paired)_trimmed_(paired)_contig_14124:61-278|+	5|FCCA319ANXX_L6_wHAIPI038808-87+1_1_TX_(paired)_trimmed_(paired)_contig_82202:124-133|+	2	0	0.65	CTGTTTCTCTCTCTACATTTCTCTCTCTCTTTCTGTCTTCTGTTTGGGACGAGAGATAAAGATATCGTACGCACCTCTCTACCCTCGTTTTGTCATTTGT	GCCGGCACACGGCAGAGAAAAAAGAAGAAAATTTTCTCTATCTTGCTCGACCCTGCAGAAAAGAAGAGAAGACACAGAGATCGATTGAAAGATAGATATC
	nSSR_513	TC	9|FCCA319ANXX-wHAIPI038427-80_L1_1__SJD_(paired)_trimmed_(paired)_contig_177662:48-265|+	10|FCCA319ANXX_L6_wHAIPI038808-87+1_1_TX_(paired)_trimmed_(paired)_contig_56459:495-514|-	0.5	0	0.98	GTACATTTAGTCGTACTCATGCCCCATTTTCATGGGTATGCTATGAACTAACTTGCGAGAATGCAGCAAATGTGACCATCTTTCATGTAGTTATTTGTGA	GCTCTCTCTCCCTACAATATATAATTGAGAACGACTAAGAAATGGGTAGTATTACTGTCTTAAAAATGAGGTTGGTAGTGGAGGTAATGACAGGAACTCT
	nSSR_514	TC	9|FCCA319ANXX-wHAIPI038427-80_L1_1__SJD_(paired)_trimmed_(paired)_contig_19410:168-385|+	8|FCCA319ANXX_L6_wHAIPI038808-87+1_1_TX_(paired)_trimmed_(paired)_contig_217378:369-384|+	0.5	0	1	TAAGAATAGGATATTGTGTGAATAACCAAATCCCGAATTGAGATAACAAACAATTAAGGCCTTTTCCTTTCTAAATTGAAGTCTTTTAGCCCCATTTGAT	ACTCTCTGATTCTCTGCAAATCATAAAAGATGGTATGTTTGGTTTCTAGGAAAGGAAGGGAATTGCAACGGTACAACAAGGGTCGCCGCTTAGTTGTTGG
	nSSR_515	TC	9|FCCA319ANXX-wHAIPI038427-80_L1_1__SJD_(paired)_trimmed_(paired)_contig_204576:36-253|+	10|FCCA319ANXX_L6_wHAIPI038808-87+1_1_TX_(paired)_trimmed_(paired)_contig_63175:100-119|-	0.5	0	0.98	TGGTGAAGTTGTTCAAGGTAATAACATGTTTATTTTCTACATCTCTTGTTAGTTTTGTCATTTGTAAAACAAATCTTGGTTTTGTCATTTGTAGGAGAAA	TAATGTCTACTGGACTAGGTCTAACTTGCGTTTTGGATTTCACTGTGTGAAGATTTTTCACTGTTCTCAGAACCTTATTTGTACGGACAGGAACTGAATT
	nSSR_516	TC	9|FCCA319ANXX-wHAIPI038427-80_L1_1__SJD_(paired)_trimmed_(paired)_contig_263981:121-338|+	14|FCCA319ANXX_L6_wHAIPI038808-87+1_1_TX_(paired)_trimmed_(paired)_contig_96092:713-740|-	2.5	0	0.99	TGCTAAAAACACCAATGCCCACGTGCTACGGCCTTCGCATCACGTGGCACTGTCCCTTCAACGGATGAACAGCCAAATTAATTACAAAAAATATTTTGAG	GTCAATATAAAGGCAAGCAAGGTTGTGTTGAACATGAACATACCGCATGCTTTCTCTTCCCCGAACTCCCTCAGGCTGGGAAATTAATAAGTGTTTGTGG
	nSSR_517	TC	9|FCCA319ANXX-wHAIPI038427-80_L1_1__SJD_(paired)_trimmed_(paired)_contig_270952:3-220|+	8|FCCA319ANXX_L6_wHAIPI038808-87+1_1_TX_(paired)_trimmed_(paired)_contig_150872:1140-1155|+	0.5	0	0.96	AGCTTAACTTGCTTAGATTAGCGACTGAGCTTGAACTAGCTAGCTAACAATCTCTGCTTAAACTTTTAACAGGTAGCTCATTTGTGTACCAGAGACCATT	CATATGTGTTGATGCATATATGTCATTCTTAATCTTGCTTTGTTTTAGTTGCTTAACATTAACTGCTAGTGTTTATTAACGTAATTAATAATGAAAATTG
	nSSR_518	TC	9|FCCA319ANXX-wHAIPI038427-80_L1_1__SJD_(paired)_trimmed_(paired)_contig_38875:128-345|+	7|FCCA319ANXX_L6_wHAIPI038808-87+1_1_TX_(paired)_trimmed_(paired)_contig_77424:217-230|-	1	0	0.78	CTAATGGGATTCCCTTTATATCTTGTCTTTTGAGAGATAATAATATAGTTTTAATTATATTCATTGAAAGAAAGAAACCCTAAAAGTGTTAAGGTTTTAG	AATTTTCGGGTTGCTCAAGAACTTCAAACCTCAAGCTTTGAAACTTGGGGATTGCTCTTCATTGTGATTGAAGCTCAATAACAACCAAGACAAAGGTATG
	nSSR_519	TC	9|FCCA319ANXX-wHAIPI038427-80_L1_1__SJD_(paired)_trimmed_(paired)_contig_5541:405-622|+	10|FCCA319ANXX_L6_wHAIPI038808-87+1_1_TX_(paired)_trimmed_(paired)_contig_48315:181-200|+	0.5	0	0.99	ATGATATGTTCGATGAAGATAGAAATAACAAGGAGAGCGGCACATACGACGGCGACGGCCCATGTCGACGTCTCCTCCATGGAAGGCTCATATTCAGCCA	TATGTGTTCGCGAGCGCCCGCGCCCAAGAACCTCTTGAAAATGAAATTAACCGGCAAAGATCGATGACGGAGGAAAGCACTCAGAGGCCGACGATATATA
	nSSR_520	TC	9|FCCA319ANXX-wHAIPI038427-80_L1_1__SJD_(paired)_trimmed_(paired)_contig_75835:773-990|+	10|FCCA319ANXX_L6_wHAIPI038808-87+1_1_TX_(paired)_trimmed_(paired)_contig_77250:386-405|-	0.5	0	0.99	CTTTTTGTTATTGCTCTCTGCAGAATGTGGATACTTGGTCAGTTTCCATTGTACTTTGGTTTTTACTCATTTTCTGTCAAGAAAGTTTTATAAGTTCCAT	TTATAATTACAATTATCTAAACAAGAGGTCTCTGAGCGCAAAGGGAATAGATTTCTATTTCTGTCTGTCCATGCCAAATGCCCCCTCCAAGTGCTCACAA
	nSSR_521	TC	9|FCCA319ANXX-wHAIPI038427-80_L1_1__SJD_(paired)_trimmed_(paired)_contig_81772:6-223|+	4|FCCA319ANXX_L6_wHAIPI038808-87+1_1_TX_(paired)_trimmed_(paired)_contig_41404:132-139|+	2.5	0	0.95	TAGTGGAAAATATATGAAAATAGATGAATCCGACACTTGGACACGTACCCAAACTCGACACCTTTACCCGAGTCCGTGTAACATAGCCTTTTGGCAAGAA	CTGGTTTTTTTCTGCAATGTCGCTGCCCTGTGATTCAAGCTATTGTTGTCCTCATCTTTAGGCTTCTGAAATAGTGCACACAGTTGATTTAAGGAAAGTT
	nSSR_522	TC	9|FCCA319ANXX-wHAIPI038427-80_L1_1__SJD_(paired)_trimmed_(paired)_contig_90352:353-570|+	10|FCCA319ANXX_L6_wHAIPI038808-87+1_1_TX_(paired)_trimmed_(paired)_contig_107071:992-1011|-	0.5	0	1	TGATCATTGGAGCGAAGATCAAAATAATGTCTTTGAGCTTATTAGATCAATCTCCAATGTCAAGGTTCTACATTTATATGGTATCTCTATACGTGTGAGA	TTCCTCTCTCTCAATTTTCTAGTATTGGATTTGGCTGGTGATCTTTTATGTTATTGATTGCCTATTATATATTTTCTTCTTGCATGTGGGATTTTCTATC
	nSSR_523	TCA	5|FCCA319ANXX-wHAIPI038427-80_L1_1__SJD_(paired)_trimmed_(paired)_contig_3366:156-370|+	4|FCCA319ANXX_L6_wHAIPI038808-87+1_1_TX_(paired)_trimmed_(paired)_contig_257380:759-770|-	0.5	0	0.97	TTGCTTCCTTAGTCATGTCTTGGAACCCACCAAATAGTTTGTCCCACTGAATGCAGTACAAAGGCTTTGAATGATGTTATGTGAAGGAAAGAAAAATGTC	TTTATTTTTTTTGGAAAAATTACACTCACACTTCCTCTAATTTTTGATATTTACAGGGACACCCTCTCTAATTTGAATAATATCAAAGACACCCCATCAT
	nSSR_524	TCA	9|FCCA319ANXX-wHAIPI038427-80_L1_1__SJD_(paired)_trimmed_(paired)_contig_47815:762-988|+	7|FCCA319ANXX_L6_wHAIPI038808-87+1_1_TX_(paired)_trimmed_(paired)_contig_135577:1127-1147|+	1	0	0.97	TTTTTCGCATTGTCTGAAATCAGTCTACTTTGTTTTCAATAACATTGCAAATGAGTCCGTTCGGTTGCATGTGTAGGATCATTTTTTGTAGTCATTGTTC	TTACCATCATCATTATGAATGATGGATTTGTGCTTTCAAATCTAATGGAAGACAATATCAAACATTATTTTCACGTGGTGTTTGATTTTCCCCTTGGACC
	nSSR_525	TCC	5|FCCA319ANXX-wHAIPI038427-80_L1_1__SJD_(paired)_trimmed_(paired)_contig_237208:22-236|+	2|FCCA319ANXX_L6_wHAIPI038808-87+1_1_TX_(paired)_trimmed_(paired)_contig_193157:719-724|-	1.5	0	0.7	TTTTAGACCCACCATTAATCCACTCGTCCAAGGCAAGAGCAGAGGACAACATTTCTACTACCAACACCAGCATAAATGATCAACAAGAAGAAATTTCAAA	AACTCCAAGCTGCACAGATAAAATCCCCACAAAGAGAGCATTCCTCGATATCTCCATCGATGGACAGCCTGCAGGTCGAATTATAATCGGTCTATATGGA
	nSSR_526	TCC	5|FCCA319ANXX-wHAIPI038427-80_L1_1__SJD_(paired)_trimmed_(paired)_contig_61739:753-967|+	4|FCCA319ANXX_L6_wHAIPI038808-87+1_1_TX_(paired)_trimmed_(paired)_contig_81127:754-765|+	0.5	0	0.98	CGCTATCCAATAGGAAAGAAGCGCATGCAGCCACTGGTAAGTCCTAAAAATTGCTAAATCATCCAAATACAGCTTTCAATATGACACCTCCCTCTTTGCT	TTCTTCCCTTTCTTGTTTATCTCATTTTCTCTGTTAACAACTCTACTAAAATTTTCAAAAACGATACAAAGGGATGCCTTTTGAATGATGTATACAATGT
	nSSR_527	TCG	6|FCCA319ANXX-wHAIPI038427-80_L1_1__SJD_(paired)_trimmed_(paired)_contig_104250:100-317|+	7|FCCA319ANXX_L6_wHAIPI038808-87+1_1_TX_(paired)_trimmed_(paired)_contig_22559:1662-1682|-	0.5	0	0.98	CGGAGCTCCATTGGCTTCTCTTCGCCTTGGTCTCCTACCCGACCGTCCCAAGGCCTGGCGATGATAGCGTACCAATGATACGCCATTATCATTACCATCA	TCTTCATTGCTCCCATTGTCATCGTCTTGATAAGTGGAATTAAACCCACTAAGAGGAGTGTTCTCATGCATTCCGACAGCATCCTCATCCAACGTCTGGT
	nSSR_528	TCT	5|FCCA319ANXX-wHAIPI038427-80_L1_1__SJD_(paired)_trimmed_(paired)_contig_118147:43-257|+	8|FCCA319ANXX_L6_wHAIPI038808-87+1_1_TX_(paired)_trimmed_(paired)_contig_188752:1128-1151|-	1.5	0	0.96	ACCCGCAGTTTCTTCAAACAACTTGTCAATTCCTAGTGACTCAGCTCCTGGTACAATCCTCTGCAATGCCATGATTTTCTTCTCTACTTCTGCCTTCCCA	TTTTCTTCTTCACCGCACTCAACAACAACATCGTTTTTACCCTTAATCTCTCTCCTCTTTCTTCGCATTCTCCGAGAACTGCAACGAAAACTGCCTAAAG
	nSSR_529	TCT	5|FCCA319ANXX-wHAIPI038427-80_L1_1__SJD_(paired)_trimmed_(paired)_contig_165718:315-529|+	4|FCCA319ANXX_L6_wHAIPI038808-87+1_1_TX_(paired)_trimmed_(paired)_contig_100504:164-175|+	0.5	0	0.98	CTTGATTTATATAATAGACAGACCAGAGCCAATGGAAAATAAAAGATTTGAATGTCTTACGAAATGGTAGTAACTATGACTATCAGGAATGAAAATTTTC	TTTTTTCTAATTGGGAGTCTGAAGCAGTGTGAAACCAGAATACCCAACATAAAGTTTGAAGTTGTTGACATCTTGAAATTTAAATTACTTTATAAACAAA
	nSSR_530	TCT	5|FCCA319ANXX-wHAIPI038427-80_L1_1__SJD_(paired)_trimmed_(paired)_contig_271836:50-264|+	4|FCCA319ANXX_L6_wHAIPI038808-87+1_1_TX_(paired)_trimmed_(paired)_contig_154845:153-164|+	0.5	0	0.99	TTCATTATCCACGCTTAGTGAGAAGAGTTTGGAATTGTGCACCGAGAATTTAGGCAGCGAGACGGGTACTGATATTATTGAAGATGGCATTTTTTCATTC	TCATCATCGGATTCAGAAACTGGGAATTGTTCTTCCCCAAAAAGGGAACAAGAACCAAAATTGCGTCAATTTTTGGGAGCTAAGAAAGTGAATTCTCGCA
	nSSR_531	TCT	6|FCCA319ANXX-wHAIPI038427-80_L1_1__SJD_(paired)_trimmed_(paired)_contig_226321:22-239|+	5|FCCA319ANXX_L6_wHAIPI038808-87+1_1_TX_(paired)_trimmed_(paired)_contig_62221:151-165|-	0.5	0	0.98	AAGTCTTTGGAGGTTGGAGAAGAAGCTAGAAGCAAGGGAGAAGAAGGCAAAAAAGGTTAGTTATTGTGTTTCTTTTGATAAGTTATAATGTTTGCATATC	TTTCTTCTTCTATGTTCATGCTATGTTAGGATTAGATGTTTAAGAGGGGTCTTCATGTTTAGGAGTTCTTTTATATATGTGATAGGAAAGTTTGAGTCTT
	nSSR_532	TCT	6|FCCA319ANXX-wHAIPI038427-80_L1_1__SJD_(paired)_trimmed_(paired)_contig_258983:78-295|+	4|FCCA319ANXX_L6_wHAIPI038808-87+1_1_TX_(paired)_trimmed_(paired)_contig_222633:495-506|-	1	0	0.89	TGCTTCATGATCCAGGATTAACACTTGGGGCGCCCATCCTCGTATTATCAGACCCTTTTTACCTTCCTTAATTCTCTCCTCGAATCCTTGAGGAAACCAC	TTTTCTTCTTCTTCTATATCCTCTCCCTTTGATCCTTTCCTCACAACCCAAATGAATTCCTGACCAGAGGCTTCAAGACCAATTGCAATTTCATAGAGTT
	nSSR_533	TCT	6|FCCA319ANXX-wHAIPI038427-80_L1_1__SJD_(paired)_trimmed_(paired)_contig_71865:1051-1268|+	5|FCCA319ANXX_L6_wHAIPI038808-87+1_1_TX_(paired)_trimmed_(paired)_contig_132040:1051-1065|+	0.5	0	0.99	AGTTGTTAAAAATCCCAATATGTTTCACGTTCGAGAGGTGTAATTAGTATATTACACTCTCTGGTCATGTTTCTTAGTTTCATTAGTTCAGTGTGCCATC	TGTTTTCATTAATAGGGTGGTGTTTGTTATAGTTTCTATCTGATTCTCCCATGTTTAATTGTTGTTAGTGTTTAGAAATAAGTGTAGCTAGCTACCAGCT
	nSSR_534	TCT	7|FCCA319ANXX-wHAIPI038427-80_L1_1__SJD_(paired)_trimmed_(paired)_contig_145899:307-527|+	4|FCCA319ANXX_L6_wHAIPI038808-87+1_1_TX_(paired)_trimmed_(paired)_contig_225013:162-173|-	1.5	0	0.96	CAAAGAATATGATTTCCTCCATCTTCCGTTTTGAAGCAATATTGTTTGAAGCCACCATTGTTACTTCGGATCAGTAACTCAAGATCTACAAAAATCAAGA	TTCTTCTTATTCCACCACCAATGATTTTATTGTAATTTTTTGTGTTTTCACTGTGTTTTCTATATTTTCACTGTATTTTTCAACATTTTCACTATGTTTT
	nSSR_535	TCT	8|FCCA319ANXX-wHAIPI038427-80_L1_1__SJD_(paired)_trimmed_(paired)_contig_93642:505-728|+	7|FCCA319ANXX_L6_wHAIPI038808-87+1_1_TX_(paired)_trimmed_(paired)_contig_134943:364-384|-	0.5	0	0.99	TGATAAGGGAAATACTGTTGAAAAATGGCCCAAACAAACATTAACCCGGCGATTGCTGAGCCGAGTTGAGTCCACATCTCTCCCATTTTCATCATCGTCA	TCAAGCTTTTGAGAATTGTGTAAAATATTTTTGAGTTCTGCAATTTACAGAGAAGAGAGATTGGGTTTTATAGACTAGTTGTCTTAAGGGCCAAGATAGT
	nSSR_536	TG	10|FCCA319ANXX-wHAIPI038427-80_L1_1__SJD_(paired)_trimmed_(paired)_contig_12108:1457-1676|+	8|FCCA319ANXX_L6_wHAIPI038808-87+1_1_TX_(paired)_trimmed_(paired)_contig_4687:1879-1894|+	1	0	1	ATTGCACTTGTTCTTAAAGTTCTTTGTACATATTGCTGATATAAAATAAATCATTTTTGATATGCTGATATAATTAGATATTCTATCTTTTTTTTCTTTT	AAATTATTTTAAATATTAACATTCCAGTGCTGCTTTAGTATTCTGCTGGTTTATTATTCATGTTGGCGATTCTAAACAGTCATACCCAAAATCTAAAGAA
	nSSR_537	TG	10|FCCA319ANXX-wHAIPI038427-80_L1_1__SJD_(paired)_trimmed_(paired)_contig_137279:575-794|+	8|FCCA319ANXX_L6_wHAIPI038808-87+1_1_TX_(paired)_trimmed_(paired)_contig_125049:620-635|+	1	0	0.99	CTTGATATTACTGAGACTTGTATGTTCAAAATGTTAGGGGTTCATGCCAAGGTTAGGTTAATCAACTCCCTCAAGATTGACTAATCCAACTTGATTAAAT	TATAGATTCTTGGGGTTGAGATAAGATATTTCAGATTACTTTAACTTTGATTGCAGAGGATAAAGATTCCTCAAGTGGCATATCAAGCAATTGTCTGGGC
	nSSR_538	TG	10|FCCA319ANXX-wHAIPI038427-80_L1_1__SJD_(paired)_trimmed_(paired)_contig_165758:18-237|+	7|FCCA319ANXX_L6_wHAIPI038808-87+1_1_TX_(paired)_trimmed_(paired)_contig_218831:167-180|+	1.5	0	0.98	ATCTTCATCTGATCCGTTTATTTGCATCCAACGGCAGAGCTTATTTGCTGACTTTAACGTAAAATATGGTTTTGCTGATAGGAACACAACTATATATATA	TTGTGGTCAAGTTTTCTAAAGAAACAGCAGTAATTCCATCGTTTTCTGCAATTACGCCACAAATTAGTGACTCTAACATATGAACAAAAAAACAAAAAGG
	nSSR_539	TG	10|FCCA319ANXX-wHAIPI038427-80_L1_1__SJD_(paired)_trimmed_(paired)_contig_222630:35-254|+	8|FCCA319ANXX_L6_wHAIPI038808-87+1_1_TX_(paired)_trimmed_(paired)_contig_126387:475-490|+	1	0	0.99	ATCCTCCAACTGGCTTCTATTATTAATAATCCCACGTCTCCTTTAATGCAATCTGTCTAAAGAGATTAGATATCAGATCTTAACTTTGAAAAACATAATC	AAGAGATATCAGATCTAGAGCCTAAGAGTCTTGACTTGTTGGCTTTTCCATCAGTGTACAGCAACTAAAATGGGAAGAAGAGAGAGAGGATGGAAGGAGA
	nSSR_540	TG	10|FCCA319ANXX-wHAIPI038427-80_L1_1__SJD_(paired)_trimmed_(paired)_contig_59393:881-1100|+	9|FCCA319ANXX_L6_wHAIPI038808-87+1_1_TX_(paired)_trimmed_(paired)_contig_5944:866-883|-	0.5	0	0.99	GTAATATCTCCCTCCACAAGCAAGTAGCAGATATCATCCACGTACGCATTGTTGTTATGGCTTGTCCCACGCCATACCAACGCACTGTGTTGCCAAGGGC	AATAGTTAGAGTGTATAACATTTGGTTTCAATAAAAATATCAAAGATTGACCATGATGCTATCCAAGTCCTACTTATGTAGTTTACAGAGTTTTATGTAG
	nSSR_541	TG	10|FCCA319ANXX-wHAIPI038427-80_L1_1__SJD_(paired)_trimmed_(paired)_contig_7446:649-868|+	7|FCCA319ANXX_L6_wHAIPI038808-87+1_1_TX_(paired)_trimmed_(paired)_contig_5537:1073-1086|+	1.5	0	1	ATTAAATGTTCTTATGTGCCATTTTTGCACTGTAATTGACTTCCCAAGCATGCTAATTAAATGTTTTTAAGATATTTATTTCCCTTTTACCTTTTGTGTT	TAAGTATTGAATAAAAAGAAGCTCCTGGCCTCTCACATTAAGTGTGTAGAGGAGATTAGCACTTCTAATTGAAAGTGCAATTTGATTTGGTTTGGAATAA
	nSSR_542	TG	11|FCCA319ANXX-wHAIPI038427-80_L1_1__SJD_(paired)_trimmed_(paired)_contig_158423:217-438|+	9|FCCA319ANXX_L6_wHAIPI038808-87+1_1_TX_(paired)_trimmed_(paired)_contig_107883:1884-1901|+	1	0	0.95	TTTTGGGTATTTGGAAAAAAGAAAAAAAGGTACACCAAAGAACTCAAGAACAAAATTTCCCTTGGCTCTGTTTGTTTTCACTGAAAATTGTTCTTGTATA	TATTTTCCTTCATTAATGCTTCGATTATCAGCATGCAAATCTTACCACGAAGCTTGGAGTAATCTTATGATGTATTTACAGTTAGCTTCAGGGGAAAAAA
	nSSR_543	TG	11|FCCA319ANXX-wHAIPI038427-80_L1_1__SJD_(paired)_trimmed_(paired)_contig_31345:188-409|+	10|FCCA319ANXX_L6_wHAIPI038808-87+1_1_TX_(paired)_trimmed_(paired)_contig_31976:495-514|+	0.5	0	1	ACTAATATCGGATCTTCACAATAATCAAGTGGTTTCATAAACAAATATTACATTAATAGACTCTTGGTTTCTTTGCAAAACCCACTCATGTTTCAATTTT	CACAGGATTAGTTGATATGGCTTCTGAGAATGGCCAAATTCTAAAATTAGGATCATGCAATTCGGCTTATAAATTTCTAGGTAACCAGCATTTTATGGAA
	nSSR_544	TG	11|FCCA319ANXX-wHAIPI038427-80_L1_1__SJD_(paired)_trimmed_(paired)_contig_42661:269-490|+	10|FCCA319ANXX_L6_wHAIPI038808-87+1_1_TX_(paired)_trimmed_(paired)_contig_106137:124-143|-	0.5	0	0.98	NNNNNTGACTGATATCTTGTGCTGTGATATGTAAAATTATGTCTACATTGTGGAGCTCTAAGGTGTGAACATTTTATGGACCATTTTTACAGATCCACTT	TTATCTTTTATCTTTTTTATGTTTTTGTACACCTATTTAATGTTGGCTTGACCCTTTTTTAAAAATAATTTAGAGGAGAGAATTCCCAACTCACTTCAAA
	nSSR_545	TG	12|FCCA319ANXX-wHAIPI038427-80_L1_1__SJD_(paired)_trimmed_(paired)_contig_18615:405-628|+	10|FCCA319ANXX_L6_wHAIPI038808-87+1_1_TX_(paired)_trimmed_(paired)_contig_133738:341-360|+	1	0	1	TATCTTCCATTTGATTCTCTAAACACTTCAAATTATGTGAGTTGGTGTTGCTCTTCATCTTCCATGCCAGAATCAAACCAAACCTGCATAAGTCTATGCA	TAGGTGGTGATTCTTTTAGTATTTTTAGGTTTAGCAATTGAAACTGTAGATTTAAGGATATAGGATGTATAGAATTAATTGGTTAATGAGAGAGATTTAA
	nSSR_546	TG	12|FCCA319ANXX-wHAIPI038427-80_L1_1__SJD_(paired)_trimmed_(paired)_contig_19166:474-697|+	11|FCCA319ANXX_L6_wHAIPI038808-87+1_1_TX_(paired)_trimmed_(paired)_contig_28125:2453-2474|+	0.5	0	1	GGACTTGTAACAATGTTTTTGGAAATAGTTTACTATTCTCTGAGACCATTTTTGGATGAAGAAGGGCATTTATCCCATTGAATATAAAAGTTTTCTGATA	AATGCAAGTACATAGGGAAGTGTAACTGATTTATAAGTAAGAAAGCAAGTACTTTTACATTGATAAATGTATTCCTCCTTGGACATGTGTGCAACTGGGA
	nSSR_547	TG	12|FCCA319ANXX-wHAIPI038427-80_L1_1__SJD_(paired)_trimmed_(paired)_contig_205166:248-471|+	14|FCCA319ANXX_L6_wHAIPI038808-87+1_1_TX_(paired)_trimmed_(paired)_contig_276484:139-166|-	1	0	0.99	AATCCAACAGTCAATTTTTCAAATATGTATCTCATAATTATTTGTGGGCTTCATGCTTCCATTAGATATAGAAGCATATGCTGACTAGATCGGGACTGTA	TATATAGGGACTTTATTATAAGGTGCACCTTACATAAAATTACTTAATGTGACTTGTGTAGGATCAATTGCAAAGCATATTTTGAAAAACTAATCGTTGG
	nSSR_548	TG	17|FCCA319ANXX-wHAIPI038427-80_L1_1__SJD_(paired)_trimmed_(paired)_contig_7392:470-703|+	15|FCCA319ANXX_L6_wHAIPI038808-87+1_1_TX_(paired)_trimmed_(paired)_contig_60831:507-536|+	1	0	0.98	TTGACCATATTATAAAATATAATTACCTTTTCACAAAAAACACTAAGTATTGAATATTGACATGCTCACTCTATAATTAGTTCTGTTTGCTATATATATA	TTATGGATCTTATCTTGATTCACACCAATAATTTTATGTCAATTAGTACAATCGCGTCATACGAGTTCGATTTTCAGCACGTCAGTTTGATATCACGATT
	nSSR_549	TG	6|FCCA319ANXX-wHAIPI038427-80_L1_1__SJD_(paired)_trimmed_(paired)_contig_102591:218-429|+	11|FCCA319ANXX_L6_wHAIPI038808-87+1_1_TX_(paired)_trimmed_(paired)_contig_16365:575-596|-	2.5	0	0.96	TATCCGTTCCTGCACTGAACATTACCTAAACATCCATTGCCAAGACATTGTTAGAATTTGAATTATGAGCCCTTTGATTCAAACCAAGCCTATATATATA	TATAATTGCTGGTTAATTTGCCTCGAACATGCAAGGGAAACAACTATCTTCTCATGAAATAGTGAAAATCAAATTGGGGTTTTTGCATCTTTGCCATAGT
	nSSR_550	TG	6|FCCA319ANXX-wHAIPI038427-80_L1_1__SJD_(paired)_trimmed_(paired)_contig_143729:731-942|+	7|FCCA319ANXX_L6_wHAIPI038808-87+1_1_TX_(paired)_trimmed_(paired)_contig_20215:1284-1297|+	0.5	0	0.99	TTAGTTTTGCCACCTTTACTTGAATGTAAAGTCGAGTTTATGATTCGTTGATAAAATTGCATGTAGGCATGTAGCTGGTCCTCTCCTCTATTTCTGTCTT	CGCGTGTACTTTAGTCAGTGCTTTTATCATCATCTTATTTTGATTTGCCCAAACTTGGGCTAAAATATGATTCAGCTTTGTATTAGGAAGTTTTGGTAAC
	nSSR_551	TG	6|FCCA319ANXX-wHAIPI038427-80_L1_1__SJD_(paired)_trimmed_(paired)_contig_200308:117-328|+	5|FCCA319ANXX_L6_wHAIPI038808-87+1_1_TX_(paired)_trimmed_(paired)_contig_10405:263-272|-	0.5	0	0.98	GTCCCATTTATTGAACTGTTTGGGTTCAGCAGATGACCAACAAACCTGGCTATATTATAAGGATTTCCTTCCTTAATCTTGGAACCTCACTATAGACATA	TTTTAAAAAATGGAATTTAAAAACAATCTGATAGCATAAGATTTGGTGGACCATGTGGCTAGTTAATACTAATTTGCGTCCATTTAGAACCCTTTACCTG
	nSSR_552	TG	6|FCCA319ANXX-wHAIPI038427-80_L1_1__SJD_(paired)_trimmed_(paired)_contig_22718:618-829|+	7|FCCA319ANXX_L6_wHAIPI038808-87+1_1_TX_(paired)_trimmed_(paired)_contig_53936:375-388|+	0.5	0	1	GAATATCATCTTCTTGCTTAATGGGAATTGTAGCTTGAAGTTGTATATTTCCAAAAGGTCAATATTCACATTTTCAAAGAATACAAGATCCTAATGTGCA	TACCTTGAAATTGTATATATCTTTCTCTTCCTTACTAATTGAATTTCCGGTTTGAAAATCAGTGGCATTAGTCCCATATAGCTTGAGGGATTGGCATTGG
	nSSR_553	TG	6|FCCA319ANXX-wHAIPI038427-80_L1_1__SJD_(paired)_trimmed_(paired)_contig_29440:843-1054|+	7|FCCA319ANXX_L6_wHAIPI038808-87+1_1_TX_(paired)_trimmed_(paired)_contig_149036:741-754|+	0.5	0	1	ATATATTTCTAATTGGTGTGTCCATATATAGGCTAAAACTGAAGTCTAAATGTGAACCATGTGTCACTCAACTCAATGGCATCATGCATAATGTGTATGC	GATTAAGAAGGTTTTGTGAATAGACTCAATTAGAAGTGTTCTTCTGCCTGTTACGGGACACCTCTATTAGTGATGAAATGACAGTTCAATCAACAGTGCA
	nSSR_554	TG	6|FCCA319ANXX-wHAIPI038427-80_L1_1__SJD_(paired)_trimmed_(paired)_contig_35115:1524-1735|+	9|FCCA319ANXX_L6_wHAIPI038808-87+1_1_TX_(paired)_trimmed_(paired)_contig_43471:1645-1662|+	1.5	0	0.99	CTCATTAAAGCACGTTTTCCTCCTTTTCCTACATTGAACATGTTTGCTTCTATAAAAGCAGTGGAATCAACTCACTACGAGTCTAAAGAAAAAAAAAGTT	TATTTTCCACAATATTTGCACAAGACATGACATAATTTCAGAAAGAAAGAAGAGATGTGTGAAAAATGCTTTAGCAGACATCATGTAAACTTAAAATCAG
	nSSR_555	TG	6|FCCA319ANXX-wHAIPI038427-80_L1_1__SJD_(paired)_trimmed_(paired)_contig_4261:439-650|+	4|FCCA319ANXX_L6_wHAIPI038808-87+1_1_TX_(paired)_trimmed_(paired)_contig_44990:201-208|-	1	0	0.96	GAAAATGATGGAGGAATTAGCTACTACGAGTGTATGATTTATTTTGTGTCTCGTTCTTTGGATTTGGTTTTCCAATTAGAGGATGACTTGATTGTATATA	TATATATATATGTATAGAATCCCGTTCTTGTGAGGACTTGGTATTTTGGCCAATGTAAAATGAGTATTTTGAAAAACTTACCGTTTGATTTAATATTCTT
	nSSR_556	TG	6|FCCA319ANXX-wHAIPI038427-80_L1_1__SJD_(paired)_trimmed_(paired)_contig_55047:401-612|+	11|FCCA319ANXX_L6_wHAIPI038808-87+1_1_TX_(paired)_trimmed_(paired)_contig_229932:166-187|-	2.5	0	0.98	TTACTGTTGCATTCTGAGTAACATGTAAGACTTTAACAAATAAAGTTTTTCACAAATTTCTTCTTAAATGCCAATGCATACATAAATACATATATCTCTC	TTTGTTTGTATTATGTATTGAAGAATGATTTCATGAATCCAAGATAGGCATCAGTGGCTGGACTTCTTCTATTGTGAGCTTTCCAAAACATTCAAGTCCT
	nSSR_557	TG	6|FCCA319ANXX-wHAIPI038427-80_L1_1__SJD_(paired)_trimmed_(paired)_contig_67763:71-282|+	5|FCCA319ANXX_L6_wHAIPI038808-87+1_1_TX_(paired)_trimmed_(paired)_contig_55009:394-403|-	0.5	0	1	ACCAGCTTCTTACATATCTCTTTCAGCCATGGAGATCGACTTTGCAGAATATCGACTGAGCTGCGAACTTCAAGGCCACGAAGACGACGTTCGTGGCATA	GCAATGCGGGCATAGCCACTTCATCAAGACACACTTAGCTATTTTTTTTCTCTCTGAACTTGCACTGTGCTAAGAGTTGGCGAAGAATCTCTGATGAGAA
	nSSR_558	TG	7|FCCA319ANXX-wHAIPI038427-80_L1_1__SJD_(paired)_trimmed_(paired)_contig_135125:416-629|+	8|FCCA319ANXX_L6_wHAIPI038808-87+1_1_TX_(paired)_trimmed_(paired)_contig_84944:883-898|-	0.5	0	0.99	GATGTGTATGAGAGAAACATTTAACCCAAGATAGATTTCTCAAAATACAAATTTCACATTGTGTTGTGCAAACCACTAGTAAAAATATTGGTAAACGGAA	TAACATAAGTATTCTAAATCTACTCCCTTTTAGGAATTGGTCCAAACTAATCTCTAAAAATAAATGAAATTGCCTGCAAAACTGTCGATATATCATTGCA
	nSSR_559	TG	7|FCCA319ANXX-wHAIPI038427-80_L1_1__SJD_(paired)_trimmed_(paired)_contig_222701:286-499|+	10|FCCA319ANXX_L6_wHAIPI038808-87+1_1_TX_(paired)_trimmed_(paired)_contig_322275:284-303|+	1.5	0	0.99	TAATTTAATGCCCCTAAATGATGAATTCTACCAGCAGCAGCTATGGAGCAATATCCAAGTGATGTTTTTGTCATAGTTACTCTGATAGGGCCAACAACTC	TTTTCTTCTTGCTTATCATGCTGACTGTGGATTATAAATGTGGAAATCTTAAAATCTTAACAGCATCCTTGTGGCTATGCATAGTTTTCCTTTTAGCTAG
	nSSR_560	TG	7|FCCA319ANXX-wHAIPI038427-80_L1_1__SJD_(paired)_trimmed_(paired)_contig_243893:218-431|+	8|FCCA319ANXX_L6_wHAIPI038808-87+1_1_TX_(paired)_trimmed_(paired)_contig_337217:414-429|+	0.5	0	0.97	ATCATTCCCATCAACAACAGGGGCAGACATTTCCTGCAATGCATATCAAATCAAGGTTTTAAGAAAACACTAACTTTGTATCATCATATACATACAGTCA	TAGCAAATAAGGGGAATTATGGAGGAAGCAAATCCATGGAATAGGAGGCACTGTCAATTGCACCAACTGAAGACTAAGTTCAACCACAACCAAATAGTAA
	nSSR_561	TG	7|FCCA319ANXX-wHAIPI038427-80_L1_1__SJD_(paired)_trimmed_(paired)_contig_33693:59-272|+	5|FCCA319ANXX_L6_wHAIPI038808-87+1_1_TX_(paired)_trimmed_(paired)_contig_31282:704-713|-	1	0	0.97	CTCTGAGCAGCATTGCTAGCTTTGTCCATCATCTGATTACCCTTTTCCTGAAAATTCATGCAAATTAATTGATGGGCATCAATTCAATGGAAAATGTCTT	TTTGTAGAGAGAGAAATTAATTAAGCTAACCTGAGCTTGGCCCTTGGCCTCACCAGCATGATAACTCATCTTCTGAGAATTGTCTGCCATCGTAATTGGT
	nSSR_562	TG	7|FCCA319ANXX-wHAIPI038427-80_L1_1__SJD_(paired)_trimmed_(paired)_contig_38805:249-462|+	8|FCCA319ANXX_L6_wHAIPI038808-87+1_1_TX_(paired)_trimmed_(paired)_contig_106878:915-930|+	0.5	0	0.99	TTATACACTGACATCAGTAATCCAACTCCTTCAACCAAACAGAAATTGTATGGATTGGGGATGTGTCACATTCCTGTCAATCACATATGTCTATTAACTT	AGTGGTTCCTAGCACTCATCAAGTACTATGTTTACCTCAAGGAACGAGACAATGTGACCTTTAACCTGTATTATGTTCTACGCTCTTTGAATATTTGGAG
	nSSR_563	TG	7|FCCA319ANXX-wHAIPI038427-80_L1_1__SJD_(paired)_trimmed_(paired)_contig_40315:1723-1936|+	6|FCCA319ANXX_L6_wHAIPI038808-87+1_1_TX_(paired)_trimmed_(paired)_contig_325589:172-183|-	0.5	0	0.97	GGAATATATGGAAAGAAAGAAATTGGAGGAATTTTTGATGGGCTAGAGTGTTCTATATAGGTGTTGAGGAATAGGTTTGCTAGCTCTCCCCTCTTTTTCT	GAGAAGTTTAATGGTTTTTGGAAGTTGTATCTCTTTCCATAATCTTCTAGATTCTTTAGTTAGTCTTGTGCTTGGCATTTTATTTCTTTTGTGTACAGGG
	nSSR_564	TG	7|FCCA319ANXX-wHAIPI038427-80_L1_1__SJD_(paired)_trimmed_(paired)_contig_5940:1386-1599|+	8|FCCA319ANXX_L6_wHAIPI038808-87+1_1_TX_(paired)_trimmed_(paired)_contig_21823:842-857|+	0.5	0	1	TTGTGTTTCAGTGAAACCCTAGAACGACTAGCATCTCTAACGTGCTTTCTCCACCAATATCTCTCGTTCGGCCATCTTTTCTGGCAAGTAAGTTCAAATC	TAGTGCAAATCTGATACCCAAATGCAGAGACTTTTCCTATATCCCTTTTGTCGATGGTGCATAAATATGAACAAGAGCATATATAAATACCTCAAATCTG
	nSSR_565	TG	8|FCCA319ANXX-wHAIPI038427-80_L1_1__SJD_(paired)_trimmed_(paired)_contig_140941:463-678|+	6|FCCA319ANXX_L6_wHAIPI038808-87+1_1_TX_(paired)_trimmed_(paired)_contig_309029:245-256|-	1	0	0.99	TTTAATCTTGTCGACCCAATGGAAAGGAATACAGTTGGTGTGCCGTCTGGTGGTTGGGTGGCAATTCGTTTCCTTGCTGATAACCCAGGTGAGAAATATA	TATCATACTATGAATCACTGTTTTAGATGCAACAATTACCTTACATGATGTGCAGCCTATCTTCCTAACATATTCAAAAATGCTACATTAAAAGGGGTTG
	nSSR_566	TG	8|FCCA319ANXX-wHAIPI038427-80_L1_1__SJD_(paired)_trimmed_(paired)_contig_194165:416-631|+	7|FCCA319ANXX_L6_wHAIPI038808-87+1_1_TX_(paired)_trimmed_(paired)_contig_135138:446-459|-	0.5	0	0.99	CTCATGGTAGACGTACATTCATACATTATTATGATCTGTTTGGCAATGGAAATATTGGAAAATAAAACAGAAGGCAAAGAAATCTCATTGATGAAATCCA	GTTCTTTATAAGAGATTGTACCTCATTTTTCTCTTTTATCATACTACTCTGCCCCAAATGACTAACATAGCAGAGATCAAAGTCCAAAAAGTTTGAAAAC
	nSSR_567	TG	8|FCCA319ANXX-wHAIPI038427-80_L1_1__SJD_(paired)_trimmed_(paired)_contig_28884:1097-1312|+	13|FCCA319ANXX_L6_wHAIPI038808-87+1_1_TX_(paired)_trimmed_(paired)_contig_5143:1721-1746|-	2.5	0	1	ATGACTAAAATTTTATTTTGCCTCATTTCAGAGCTGTTATTGGTTGAAGTTATTGCTTACATTCATTCATATCATTATTAAAATTCTCAGTATATGTATC	AAAATCTGTTACTTGTAACACCCTGATCCACTGCATACATACATGCTTGAGTACTTGCATATAGATTACAAAGTATTGAGAAGGTTCTTATTGGATAAGG
	nSSR_568	TG	8|FCCA319ANXX-wHAIPI038427-80_L1_1__SJD_(paired)_trimmed_(paired)_contig_32060:317-532|+	5|FCCA319ANXX_L6_wHAIPI038808-87+1_1_TX_(paired)_trimmed_(paired)_contig_170366:320-329|-	1.5	0	0.97	ATGTCAGTTTTACAAAATACACCTCCCACAATTAATTAAAGGCCTCATACTGACTTCGCGAAAGTCAACATATGTGTACAGGATCGGAACTATACGTGTA	CGCGCGCGCGTGTGCAAGTAAGCAAATGACTTAGGCTAAGTCAGCAAACACTTATGTGAGCGTTAGATCTCGACCATTTGAGTGATAATCTAGGCCAGTT
	nSSR_569	TG	8|FCCA319ANXX-wHAIPI038427-80_L1_1__SJD_(paired)_trimmed_(paired)_contig_57882:123-338|+	3|FCCA319ANXX_L6_wHAIPI038808-87+1_1_TX_(paired)_trimmed_(paired)_contig_170061:221-226|-	2.5	0	0.55	CAGCACTTCAGTAAAGAAAATATGAATATCTAAGACAGGAATGCAACCATGTAGAGCTTCAAACACAACCAGCATGTATAATTATACATAAACATATTCA	TAGTCCAATTGTCACAAAGATAGAAATGCAAGCATTATGACAAATTTAGATTAATCATTTAAAATTGAACAATTACCAGAAAGTATTATTACCCTACTTT
	nSSR_570	TG	8|FCCA319ANXX-wHAIPI038427-80_L1_1__SJD_(paired)_trimmed_(paired)_contig_88592:739-954|+	4|FCCA319ANXX_L6_wHAIPI038808-87+1_1_TX_(paired)_trimmed_(paired)_contig_144196:643-650|+	2	0	0.95	CTCCCATTCCGATATTTTTATTTGTGTAGCCTTGCCAATTTGCATGAAATTACAATAAAGTTAGTTCGTCTCATAGTGAAAATCAATGCGTCAAGATGTT	TTTTTATATATATGGACCATGTAGTTCTTTATGTAACCAACAATTTCAACTTATAAGCATAGTGTATACATACCCAAAATGCACATCTATTATATAGGTA
	nSSR_571	TG	9|FCCA319ANXX-wHAIPI038427-80_L1_1__SJD_(paired)_trimmed_(paired)_contig_128359:37-254|+	10|FCCA319ANXX_L6_wHAIPI038808-87+1_1_TX_(paired)_trimmed_(paired)_contig_230844:657-676|+	0.5	0	1	TTAAGCATGAATGTTAGCCTTTGGATCACCCAAATCTAAAGGCTTAAAATAAGAGTAAGATTTATTGCAAAAAACAGTGGCCATTGAACCTATCCCTCTT	TATTTACATTTGTGGCTTCAACTTTTGTGTAGTGTATCATATAATGGGATCCACGCATCTTGCAAGTTCACTGATGCTTGTTTAACTATTCTTAATAATT
	nSSR_572	TG	9|FCCA319ANXX-wHAIPI038427-80_L1_1__SJD_(paired)_trimmed_(paired)_contig_13995:666-883|+	12|FCCA319ANXX_L6_wHAIPI038808-87+1_1_TX_(paired)_trimmed_(paired)_contig_3731:142-165|-	1.5	0	0.98	GTAAACTGCACCTTAATAACACGTAACAATCGTATAGCTCCAGACTTGGTCATCACTTATTAGGAAAGGACAAATCCTTGGGGGCACCATAAAATATGTA	CGCACAGAAAAGTTACTTTCTTTCTCAAAAGCAAGCACAGCTTGCCTCCAAATTGTGCCAATTCTTAACTTATTTGAAGGTAGACGAAGCATTAGAGCCC
	nSSR_573	TG	9|FCCA319ANXX-wHAIPI038427-80_L1_1__SJD_(paired)_trimmed_(paired)_contig_56038:604-821|+	8|FCCA319ANXX_L6_wHAIPI038808-87+1_1_TX_(paired)_trimmed_(paired)_contig_87210:537-552|-	0.5	0	1	GCTTGATCTAGTGCTAATCAGTAATATTTTTAATAGGATGCTTGGGGAATGTAATAGGATGTATTAGAGCTTTCTGGATTCCTGCTATATCTCATACACC	TAAATAACCGACATAAGAGAACCTTCGGATCGAAAGACAGCCTCTGATGTAGTTTTTCATCCATTGCCATGTGTTGTGAGGAAAAAAGAGGAACAACCAG
	nSSR_574	TG	9|FCCA319ANXX-wHAIPI038427-80_L1_1__SJD_(paired)_trimmed_(paired)_contig_65841:300-517|+	8|FCCA319ANXX_L6_wHAIPI038808-87+1_1_TX_(paired)_trimmed_(paired)_contig_36848:519-534|+	0.5	0	0.99	GACATCACATTTTCTCGTCTCGGAGGTAACAAATACACACGCACCATTTTCTTCGATTCCTCTTTCTCTGTTTCACTTCTACAATTATTTGCACTATATA	TTTGAATTGTCAGTTTGATCTGATTTTATTTTGTGCGATGATTGAAGAATGGTTGGTTGATCGGAAGAGAATACCGTCGGATTGGCGAAAACGGCTGGCG
	nSSR_575	TG	9|FCCA319ANXX-wHAIPI038427-80_L1_1__SJD_(paired)_trimmed_(paired)_contig_88440:108-325|+	10|FCCA319ANXX_L6_wHAIPI038808-87+1_1_TX_(paired)_trimmed_(paired)_contig_18271:2598-2617|+	0.5	0	1	TAGGGCTGGGTACACCTTTTTTAGGTTGAGGGCCGTATATGATTGGTTGTATGGGGTGGGTTACACTTTTTGGTTATGGTGCTGGGTACACTTTTTGATA	TATTGTATAACCTCATACCATTTAGATTCTCTTCTCTGGTTGGAATTCTAGTTTACCTTTGTATTCTTCTAGCTTTCTTCTTTGATAAATAATTTCATTT
	nSSR_576	TG	9|FCCA319ANXX-wHAIPI038427-80_L1_1__SJD_(paired)_trimmed_(paired)_contig_91917:150-367|+	8|FCCA319ANXX_L6_wHAIPI038808-87+1_1_TX_(paired)_trimmed_(paired)_contig_140224:346-361|+	0.5	0	1	AGAGGAAATTGGTCTGGTAGAATAGAATAGTTTTAACAGATGATGATGATAAACAAATACAAAGCCATAAAAAGTATCACACACTTCTTGAAAAGAGGGT	TACAAGCTACAATGTTTAAGAAAATAAAATATGCCAGCTCATCACTAAACCATTTAGAATTCAGTTTATAGGCCATACCACTATCCTCTTCAAATGGTTC
	nSSR_577	TG	9|FCCA319ANXX-wHAIPI038427-80_L1_1__SJD_(paired)_trimmed_(paired)_contig_9905:1342-1559|+	8|FCCA319ANXX_L6_wHAIPI038808-87+1_1_TX_(paired)_trimmed_(paired)_contig_7345:471-486|-	0.5	0	0.94	TCACTAATCAAAGTCTATCATAAGTCTGCCACAAACCTTAGGAATTGTTATCAAACTGTCAATCCTTGCTGTAAGTCCCCTAAGATTGGATACTTGAAAA	TATTTATCCTCCTATGGTGCTCATGCTTGCAACAGCTCCATTAGATTATATACCTTTCTTTTCTAAAGCCACCACAAAATCTCTCCATATGATATGTCTT
	nSSR_578	TGA	5|FCCA319ANXX-wHAIPI038427-80_L1_1__SJD_(paired)_trimmed_(paired)_contig_180194:117-331|+	4|FCCA319ANXX_L6_wHAIPI038808-87+1_1_TX_(paired)_trimmed_(paired)_contig_287699:115-126|-	0.5	0	0.96	AGGCAATTCAAAGTGAGAAGGACAATGCTCAAGTGAAGAGAACTCTAGCTCTTCAATCCTCCATTCTTGAAGGGAATGATGGTGATGACTTTACCATCAG	CATGGCTCTTATCACTAGGCAATTTCAATCCTTCCTAAGGATGAAGAAGAACCAATCAAGATAAGGCAATGGGAGATTTGTCAAAGCCAATGATGGTAGA
	nSSR_579	TGA	7|FCCA319ANXX-wHAIPI038427-80_L1_1__SJD_(paired)_trimmed_(paired)_contig_7379:966-1186|+	5|FCCA319ANXX_L6_wHAIPI038808-87+1_1_TX_(paired)_trimmed_(paired)_contig_16021:250-264|+	1	0	0.97	ATAAAGAAGAAGAAGAGTTAAATTCTCCAATGCCTAATCAAGCTCAAGATGTCTTAAATAATGTTCATGATGAAATCGATATTGAGATTGAGAACATCAT	AGAAAGCATCCAACTTATTCCTTTGTCTACCACTCAATTAATATGTGAATCAAGCAGATCAAATTCTCAATCTTGCAAGCTTTGCCTTAGGAGATGACAA
	nSSR_580	TGA	9|FCCA319ANXX-wHAIPI038427-80_L1_1__SJD_(paired)_trimmed_(paired)_contig_171465:266-492|+	8|FCCA319ANXX_L6_wHAIPI038808-87+1_1_TX_(paired)_trimmed_(paired)_contig_19513:327-350|+	0.5	0	0.99	AGGCAATTCAAAGTGAGAAGGACAATGCTCAAGTGAAGAGAACTCTAGCTCTTCAATCTTCTATTCTTGAAGGGAATGATAGTGATGACTTCACCAACAT	TATGGCTCTCATCACTAGGCAATTCCAATCCTTCCTAAGAATGAAGAAGAACCAATCAAGACAAGGAAATGGAAGATTTGTCAAAGCTAATGATGGTAGA
	nSSR_581	TGC	6|FCCA319ANXX-wHAIPI038427-80_L1_1__SJD_(paired)_trimmed_(paired)_contig_188556:112-329|+	3|FCCA319ANXX_L6_wHAIPI038808-87+1_1_TX_(paired)_trimmed_(paired)_contig_244625:107-115|-	1.5	0	1	AATCAAAAACTGCTGGACCTCTCAAGCAGGATGCAATAGATCACAGGCTGGCCGATGGTGTTAATGGAAAGGAGTCCACATCACATGAGCCCCAGAAAGA	TACTTCCATTTTGAAGAATACCGTACCCTCTGATACTAATCCCGATGAGGTCAGCTCTTCTTTCTCCTATCTTAGATAAACCTAGTTTTATAAGACGTCT
PasN24	nSSR_582	TTC	12|FCCA319ANXX-wHAIPI038427-80_L1_1__SJD_(paired)_trimmed_(paired)_contig_205488:589-824|+	10|FCCA319ANXX_L6_wHAIPI038808-87+1_1_TX_(paired)_trimmed_(paired)_contig_188202:627-656|-	1	0	1	ACGCAAAAGAAATGATTAAATGGCAAAAGAAGAAAAAGAGAAAGCAAACATGGCCCAGACTATTATATAGAAATTGTCAAGGCCTAATTGTTGCCTCCAT	CTCTGGCCTGCTGCTGCAAAGAAATGGGCCGAACAGGTACAAGACTGCCGAGTTTTTGCTTAAACAGAATTAGGCCACATGTTCGGGTTCGGTCACCGCC
	nSSR_583	TTC	5|FCCA319ANXX-wHAIPI038427-80_L1_1__SJD_(paired)_trimmed_(paired)_contig_152776:33-247|+	4|FCCA319ANXX_L6_wHAIPI038808-87+1_1_TX_(paired)_trimmed_(paired)_contig_9757:155-166|+	0.5	0	1	AAAACAAGTTAATATCTATTTATTTATGCTTGTTTTCAGTCGAATAAAGCACTCATTTTAGAGATTGTGCTGTCAGCTTGTATAATCTATCATTGGTTGA	CTCTCTCGTAGATTGAGATTGTGGCACAGAATGGTTAGCTTGAATCTTACAGGGAATAATGAGCTAATACCTGTATAGTTAGCTTGCTCATCTTCTATAT
	nSSR_584	TTC	5|FCCA319ANXX-wHAIPI038427-80_L1_1__SJD_(paired)_trimmed_(paired)_contig_6557:535-749|+	4|FCCA319ANXX_L6_wHAIPI038808-87+1_1_TX_(paired)_trimmed_(paired)_contig_38010:1086-1097|-	0.5	0	0.98	GGCCTTAGTTTAGGGTTTTTGGAGAGATTGAATTTGCTAGAGAGCTCTTGGAGGCTTGCTAGAGGCTAAGAGGAGAGCTACAGCAGCTCAAAGGAAAGTT	TTTCTTCCTTTCTAATCATTTAATGGTATAGAAGCATGCTAGGACTTTTATTTGTTGCATTATAGTTCATAGGTCTCAGTTCTTTTTCACCTTCTTCTTC
PasN25	nSSR_585	TTC	6|FCCA319ANXX-wHAIPI038427-80_L1_1__SJD_(paired)_trimmed_(paired)_contig_234131:9-226|+	7|FCCA319ANXX_L6_wHAIPI038808-87+1_1_TX_(paired)_trimmed_(paired)_contig_122748:227-247|+	1	0	1	ATGTTGCTATATGATGGCAGCAGGTACTAACATTGTGTGAAGTTTGCTCGGTACTAGTGAGCTGTGAACTCACAAGGGGTCAATTGAATTTGTGGGTGCT	TTTTAGCGTATATTTCTATCACTCTGCTCGATTATAGTGAATGTCTGCTAGACTAAGGCACTTCTTGTGGCTAACTCCAGTGGTGTTGGGATGCAAGTTT
	nSSR_586	TTC	7|FCCA319ANXX-wHAIPI038427-80_L1_1__SJD_(paired)_trimmed_(paired)_contig_123351:129-349|+	2|FCCA319ANXX_L6_wHAIPI038808-87+1_1_TX_(paired)_trimmed_(paired)_contig_159179:353-358|+	2.5	0	0.76	AAGAAATAGGAGGTCAACCTGTACTAAGGATATCAAAGGAGATTCCCCAATTAACACATAACTCACGATTCCTAGGATTATCTTCAAAGTTTTGTTGTTT	TTTTCTTCTTTTATTTATGCTATGTTAGGATTAAATATTTAGAGTAGATTTTCATATTTGAGAGTTGTTTATTCTAGGATGCATAATAGGAATTAATAAT
	nSSR_587	TTC	9|FCCA319ANXX-wHAIPI038427-80_L1_1__SJD_(paired)_trimmed_(paired)_contig_52712:421-647|+	8|FCCA319ANXX_L6_wHAIPI038808-87+1_1_TX_(paired)_trimmed_(paired)_contig_94217:735-758|-	0.5	0	0.99	ATGAAAACCAGATATGTATTTTGTTCCATTGCCTGGCTGATAGAAATGAAGAGAGAAGTTTGGATTCTTGCAACAACTACTTGATTGTGTTTTGAATATT	TTTTTGAATATTTTTTGTTGCTATGTAGCTTCTTATAGGAAGAGTGAGGTCAAATATTAGAGTTAGTGACTTCCGACTCAATTAAGATAATAAGAGAAAG
PasN26	nSSR_588	TTC	9|FCCA319ANXX-wHAIPI038427-80_L1_1__SJD_(paired)_trimmed_(paired)_contig_64286:798-1024|+	8|FCCA319ANXX_L6_wHAIPI038808-87+1_1_TX_(paired)_trimmed_(paired)_contig_13704:2169-2192|+	1	0	1	GCAGTGATGTAGACTCCTTTTCTGAATGAGGCTCCGTTAGTGACTTATATTGTTTGATTTCTTTCACTCTTAACTTCTTATGTGATTTGAGTTAAACATA	TCTCCTTTTCTCTTGAGTTGTGTTTCTGGGTCCTCATGCAATTTTTCTTCTCTTCTATTAAATTTTCCATTAGCAATCAAAACAAAATGAAACAAAGTTT
	nSSR_589	TTG	5|FCCA319ANXX-wHAIPI038427-80_L1_1__SJD_(paired)_trimmed_(paired)_contig_46240:371-585|+	4|FCCA319ANXX_L6_wHAIPI038808-87+1_1_TX_(paired)_trimmed_(paired)_contig_75819:2390-2401|-	0.5	0	0.99	TAGCTTCCAAGTGTTCCTATTTTTATCAATTTTCTTCGATTTATGGTTAGGATTAGGGTTTTCTTTTTAGTTTCAAATCCGATGGAACCCTAATTAGTTT	TGTTTAAGAGTATGAAACCTTAGCTTCCAAATGCTTTTCTTTACTTTCCATTTTCCAAGTTTCCAAACATCCCTGTTTTATCCATTTTCTTTGATTATCA
	nSSR_590	TTG	6|FCCA319ANXX-wHAIPI038427-80_L1_1__SJD_(paired)_trimmed_(paired)_contig_152588:516-733|+	5|FCCA319ANXX_L6_wHAIPI038808-87+1_1_TX_(paired)_trimmed_(paired)_contig_213438:558-572|+	0.5	0	0.98	CAGTGAAATTCTTGAATTTCATTGTCTAGGCGCAATGAAATTTGTGACTTTCATTGTCTGGCCGTGCAATTAAATTTGGTCACGCTTTCTTTTTGTGTTT	TTCCTTAATGTACTAAATTTCACTCTGTACCAATGTTGATTTCCCCATCCCATCTAATTTCTTCCATTTTTTTATTCTACTTTTTTTTCCACATAATTTT
	nSSR_591	TTG	9|FCCA319ANXX-wHAIPI038427-80_L1_1__SJD_(paired)_trimmed_(paired)_contig_170121:391-617|+	7|FCCA319ANXX_L6_wHAIPI038808-87+1_1_TX_(paired)_trimmed_(paired)_contig_113436:633-653|+	1	0	0.98	GATACTCAATGGTGATTTACTGTTCTTGTGGTTGAATTGTTTGAGATTGATAATGAAAAATTAAAACTCATGCGTGCAATGCTTTTAAATTTTTTGGATT	TTAGCCATGTATACATGGTATTTGTCTTTTGTCTTGTTTGGGTTGAAATGTGAGGTTGTGTGGTGGAAAATTTTGATTTTCTAGTGGGTTTGGTTGAGCC
PasN27	nSSR_592	TTTA	5|FCCA319ANXX-wHAIPI038427-80_L1_1__SJD_(paired)_trimmed_(paired)_contig_115449:12-231|+	3|FCCA319ANXX_L6_wHAIPI038808-87+1_1_TX_(paired)_trimmed_(paired)_contig_91144:589-600|+	1	0	1	GGTGCACCACAAGTAACCTCAATTATCTCACTCCCACCAACGGTGGTATCAGAGCCAAACAGAGATTCCCATGAAATCAAAGTGCTTATTTTGATTTTAT	TTTTTGCCCAGAAATCAAAATGCTTGAAATCGATCAAACTTTGAGCACACCAGATTGAAGAGCTCGAGACGAGGAGCACAATGGTGCAAAGAACAAGCCA
	nSSR_593	TTTA	5|FCCA319ANXX-wHAIPI038427-80_L1_1__SJD_(paired)_trimmed_(paired)_contig_266957:459-678|+	4|FCCA319ANXX_L6_wHAIPI038808-87+1_1_TX_(paired)_trimmed_(paired)_contig_6970:1620-1635|-	0.5	0	0.98	TCCAGAGGTGGTCAAAAGGGGGGATTCTCTGAAGGCGGTCCTGCCATGCGGCAAAGTCTTTCTGACGGTTCGCTAGTGAGTTATTGACTTTTTCCAGCTG	TTTTCTGGTGGCAAATGCATTTGTGATGCAAATAATGACATCTTACTTTTTCCTGCCATGTATCTATTTGGCTTTTCATGAATGAGGAACTCTGCCTTTT
PasN28	nSSR_594	TTTA	5|FCCA319ANXX-wHAIPI038427-80_L1_1__SJD_(paired)_trimmed_(paired)_contig_32208:1080-1299|+	4|FCCA319ANXX_L6_wHAIPI038808-87+1_1_TX_(paired)_trimmed_(paired)_contig_99427:504-519|-	1	0	1	GAAGGTCCAAATTTTTGTACTTTTAGATTTGATTCGTCATTACTAAAAGATGACCGACTAACTGTCTTAGCAGTCTTGAATCTTGATTAGGATTTTCCTT	TTTTCTTGTGAGTTTAATGTTCACATTATCATTGTTTCATTATGTGTAATTTACTTGTTTAAAAAACTTTTGGCAGTGATATCTACCGAAGCCAAAAATA
PasN29	nSSR_595	TTTC	5|FCCA319ANXX-wHAIPI038427-80_L1_1__SJD_(paired)_trimmed_(paired)_contig_148211:635-854|+	6|FCCA319ANXX_L6_wHAIPI038808-87+1_1_TX_(paired)_trimmed_(paired)_contig_158280:544-567|-	1	0	0.99	ACAAGAGGTATTCTTTATGGTAGAATATCTGTACAACTAATTTCTGAACCATTCAGAAAGTGTTCAGTCATGCTTGGCTTTAATAATTTGCTACATAATA	TTCTTTTTCAAAAACCAAAAAATAGAAGAAAAACTCTAGCAGAATATACTTCATGCTCAAAAACAGCTACAAAATGCTGATTAAAATTCCTTTTATTAAC
PasN30	nSSR_596	TTTC	7|FCCA319ANXX-wHAIPI038427-80_L1_1__SJD_(paired)_trimmed_(paired)_contig_11258:1138-1365|+	5|FCCA319ANXX_L6_wHAIPI038808-87+1_1_TX_(paired)_trimmed_(paired)_contig_31539:1246-1265|-	1	0	0.99	CCTCAGCTGTTCAAACTCTCATGTTCAGTAATCAAAACTGTCATTTTGTGATGTAGAAACAACAACCCATGTATCCTTATGTAGTTATGTCCCACATTGG	TTTTTTTCATTTTTAAGAAGTGAGATGTGAACTCTCATGAAGGGTTCACGCCGGTAAATGCTTTAATCTTATACTTTATTTGTTTTCCACTAGTTTGAAG

## Sheet: Sheet2
引物序号	CPSSRID	Forward primer1 (5'->3')	Tm (centigrade)	Size (bp)	Average identity (%)	Average coverage (%)	Reverse primer1 (5'->3')	Tm (centigrade)	Size (bp)	Average identity (%)	Average coverage (%)	Product1 size (bp)	Start	End	Forward primer2 (5'->3')	Tm (centigrade)	Size (bp)	Average identity (%)	Average coverage (%)	Reverse primer2 (5'->3')	Tm (centigrade)	Size (bp)	Average identity (%)	Average coverage (%)	Product2 size (bp)	Start	End	Forward primer3 (5'->3')	Tm (centigrade)	Size (bp)	Average identity (%)	Average coverage (%)	Reverse primer3 (5'->3')	Tm (centigrade)	Size (bp)	Average identity (%)	Average coverage (%)	Product3 size (bp)	Start	End
1	CPSSR_1|AAAAG	GGCATGCTGTTACTTTTCTAGCC	60.181	23	N/A	N/A	GGTGCTCCAGCTCAACTATGA	59.792	21	N/A	N/A	173	173	345	GGCATGCTGTTACTTTTCTAGCC	60.181	23	N/A	N/A	AGGTGCTCCAGCTCAACTATG	59.791	21	100	100	174	173	346	GCATGCTGTTACTTTTCTAGCCA	59.56	23	N/A	N/A	GGTGCTCCAGCTCAACTATGA	59.792	21	N/A	N/A	172	174	345
	CPSSR_2|AAAT	Primers not available
2	CPSSR_3|AAAT	TGCCCCTAAGCAAAATGAGC	58.815	20	N/A	N/A	AGAGTGCAGACGTGGAGTTG	59.967	20	N/A	N/A	197	167	363	TGCCCCTAAGCAAAATGAGC	58.815	20	N/A	N/A	GAAGAGTGCAGACGTGGAGT	59.684	20	100	100	199	167	365	TGCCCCTAAGCAAAATGAGC	58.815	20	100	100	CAGACGTGGAGTTGGTGGAT	59.678	20	N/A	N/A	191	167	357
3	CPSSR_4|AAAT	AGGTTGCTACTAGCTGCCAT	58.792	20	100	100	ATAAACAAACGCCCTTAAGG	53.864	20	N/A	N/A	147	136	282	GCTACTAGCTGCCATCAAGC	58.775	20	100	100	ATAAACAAACGCCCTTAAGG	53.864	20	N/A	N/A	142	141	282	AGCCAAGGTTGCTACTAGCT	58.72	20	N/A	N/A	ATAAACAAACGCCCTTAAGG	53.864	20	N/A	N/A	152	131	282
4	CPSSR_5|AAAT	ACACCACTTGGCCACCTTTT	60.325	20	N/A	N/A	TCATCACTACTCAGGTCCTTGT	58.221	22	N/A	N/A	141	108	248	ACACCACTTGGCCACCTTTT	60.325	20	N/A	N/A	TCGCCGGAATATTTCGTTTT	56.143	20	100	100	179	108	286	TACACCACTTGGCCACCTTT	59.446	20	N/A	N/A	TCATCACTACTCAGGTCCTTGT	58.221	22	N/A	N/A	142	107	248
	CPSSR_6|AAC	Primers not available
	CPSSR_7|AAC	Primers not available
5	CPSSR_8|AAG	GACATGACACACCAACTACACT	58.271	22	N/A	N/A	CCTCGTCCTCGTCTTCTTCA	58.834	20	N/A	N/A	200	54	253	ACATGACACACCAACTACACT	57.162	21	N/A	N/A	CCTCGTCCTCGTCTTCTTCA	58.834	20	N/A	N/A	199	55	253	ACATGACACACCAACTACACT	57.162	21	100	80.95	TCCTCGTCCTCGTCTTCTTCA	60.271	21	N/A	N/A	200	55	254
	CPSSR_9|AAG	TCGATGGGGCTTCAACTTCT	59.016	20	N/A	N/A	GGAGGTGATCTCAACGGTCA	59.104	20	N/A	N/A	195	156	350	TCGATGGGGCTTCAACTTCT	59.016	20	N/A	N/A	GGTCAGTTCTTTTGCAGGCA	58.968	20	N/A	N/A	180	156	335	AGCTATCGATGGGGCTTCAA	58.868	20	N/A	N/A	GGAGGTGATCTCAACGGTCA	59.104	20	N/A	N/A	200	151	350
	CPSSR_10|AAG	Primers not available
	CPSSR_11|AAG	GACTCAACCTAAACATTCATCCCT	58.499	24	100	50	GGAATAGGAACTTAGGTTTGAG	53.92	22	N/A	N/A	188	135	322	AGACTCAACCTAAACATTCATCCC	58.499	24	N/A	N/A	GGAATAGGAACTTAGGTTTGAG	53.92	22	N/A	N/A	189	134	322	GACTCAACCTAAACATTCATCCCT	58.499	24	100	50	GAGTATTCATGTTTAGGAGTCC	53.753	22	N/A	N/A	169	135	303
	CPSSR_12|AAG	Primers not available
	CPSSR_13|AAG	CACGCTTGTTAGTCAAAAGA	54.203	20	100	85	AGGAACTCGAGCAACCCTTA	58.359	20	N/A	N/A	166	176	341	TCACGCTTGTTAGTCAAAAG	54.203	20	N/A	N/A	AGGAACTCGAGCAACCCTTA	58.359	20	100	95	167	175	341	CACGCTTGTTAGTCAAAAGA	54.203	20	N/A	N/A	AGGAACTCGAGCAACCCTTAA	59.024	21	N/A	N/A	166	176	341
6	CPSSR_14|AAG	CCCATGATTGCAGCAACAACA	59.999	21	N/A	N/A	AACCCTGCCTTTGCTCAGAG	60.251	20	N/A	N/A	124	174	297	TCCCATGATTGCAGCAACAAC	59.727	21	N/A	N/A	AACCCTGCCTTTGCTCAGAG	60.251	20	N/A	N/A	125	173	297	TGTTTCTTCCACAACCACCCT	59.713	21	N/A	N/A	AACCCTGCCTTTGCTCAGAG	60.251	20	N/A	N/A	189	109	297
7	CPSSR_15|AAG	ACACCTAATCCTAACATGGCA	56.697	21	N/A	N/A	AGGAGCAAGTTGGGAGCAAG	60.251	20	N/A	N/A	141	172	312	ACACCTAATCCTAACATGGCA	56.697	21	N/A	N/A	GCAAGTTGGGAGCAAGCAAG	60.319	20	N/A	N/A	137	172	308	AACACCTAATCCTAACATGGCA	57.415	22	N/A	N/A	AGGAGCAAGTTGGGAGCAAG	60.251	20	100	100	142	171	312
8	CPSSR_16|AAG	CTCAAACCTAAGTTCCTATTCC	53.92	22	N/A	N/A	CCCCATAGCATTCTTAGCCA	57.043	20	N/A	N/A	199	154	352	CTCAAACCTAAGTTCCTATTCC	53.92	22	N/A	N/A	CCCATAGCATTCTTAGCCACA	57.787	21	95.2	100	198	154	351	CTCAAACCTAAGTTCCTATTCC	53.92	22	N/A	N/A	GCCACACTTTTGAAGTCTTTGG	58.552	22	N/A	N/A	183	154	336
	CPSSR_17|AAT	Primers not available
	CPSSR_18|AAT	Primers not available
	CPSSR_19|AAT	Primers not available
	CPSSR_20|AAT	TGTCATATCCAGCATGTTGAGA	57.241	22	100	100	TGGCTTTGTTCTTCAGAATGCC	59.703	22	N/A	N/A	133	147	279	TGTCATATCCAGCATGTTGAGA	57.241	22	N/A	N/A	GGCTTTGTTCTTCAGAATGCCT	59.44	22	N/A	N/A	132	147	278	TGTCATATCCAGCATGTTGAG	55.752	21	N/A	N/A	TGGCTTTGTTCTTCAGAATGCC	59.703	22	N/A	N/A	133	147	279
	CPSSR_21|AAT	ACACAGTGCTAACGAAACCA	57.681	20	N/A	N/A	CTGGCATCCCTGTGTATGACA	59.79	21	N/A	N/A	199	89	287	ACACAGTGCTAACGAAACCA	57.681	20	N/A	N/A	ACTGGCATCCCTGTGTATGAC	59.79	21	N/A	N/A	200	89	288	ACACAGTGCTAACGAAACCA	57.681	20	N/A	N/A	TGGCATCCCTGTGTATGACA	58.716	20	N/A	N/A	198	89	286
	CPSSR_22|AAT	Primers not available
	CPSSR_23|AAT	ACCTGAATTCCCTGGCAAACA	60.133	21	N/A	N/A	AGGCAATGTTGACCCAGATGA	59.645	21	N/A	N/A	192	12	203	ACCTGAATTCCCTGGCAAACA	60.133	21	N/A	N/A	GGCAATGTTGACCCAGATGA	58.162	20	N/A	N/A	191	12	202	ACCTGAATTCCCTGGCAAACA	60.133	21	N/A	N/A	AGGCAATGTTGACCCAGATG	58.157	20	N/A	N/A	192	12	203
	CPSSR_24|AAT	CGCAGCGTTGAGACCAATTT	59.762	20	N/A	N/A	ACAAGGCAAGCTAGCAGTCA	59.602	20	N/A	N/A	111	130	240	CGCAGCGTTGAGACCAATTT	59.762	20	N/A	N/A	GTGCTCATGAACAGGGCTTG	59.475	20	N/A	N/A	171	130	300	CGCAGCGTTGAGACCAATTT	59.762	20	100	100	TGCTCATGAACAGGGCTTGG	60.61	20	N/A	N/A	170	130	299
	CPSSR_25|AAT	GCTAGCTAACCCTAGACATGCA	59.634	22	100	100	AGTTTAGTTGTTCGTGGTGT	55.156	20	N/A	N/A	170	25	194	AGCTAGCTAACCCTAGACATGC	59.369	22	100	100	AGTTTAGTTGTTCGTGGTGT	55.156	20	N/A	N/A	171	24	194	GCTAGCTAACCCTAGACATGCAT	59.993	23	100	100	AGTTTAGTTGTTCGTGGTGT	55.156	20	N/A	N/A	170	25	194
	CPSSR_26|AC	Primers not available
	CPSSR_27|AC	TCAAGCAATTCAGGTCTTCACA	58.181	22	N/A	N/A	ACCGACTAACTTAAGTGTGT	53.973	20	N/A	N/A	198	139	336	CAAGCAATTCAGGTCTTCACA	56.73	21	100	100	ACCGACTAACTTAAGTGTGT	53.973	20	100	100	197	140	336	TCAAGCAATTCAGGTCTTCACA	58.181	22	N/A	N/A	CTACCGACTAACTTAAGTGTGT	55.28	22	100	100	200	139	338
	CPSSR_28|AC	GTCCAAACTCAAAACCAACA	54.532	20	N/A	N/A	AGCGCTCGTACACACACATA	59.476	20	100	100	140	166	305	GTCCAAACTCAAAACCAACA	54.532	20	100	100	GCGCTCGTACACACACATAC	59.361	20	N/A	N/A	139	166	304	CACCTTAAGTCCAAACTCAAAACC	58.412	24	N/A	N/A	AGCGCTCGTACACACACATA	59.476	20	N/A	N/A	148	158	305
	CPSSR_29|AC	TCCATACCCACAAGCACCAC	59.962	20	N/A	N/A	TGGAGGTGGTGATGCTTCTG	59.674	20	N/A	N/A	172	176	347	CATACCCACAAGCACCACCT	59.962	20	N/A	N/A	TGGAGGTGGTGATGCTTCTG	59.674	20	N/A	N/A	170	178	347	TCCATACCCACAAGCACCAC	59.962	20	N/A	N/A	GGAGGTGGTGATGCTTCTGG	60.394	20	N/A	N/A	171	176	346
	CPSSR_30|AC	Primers not available
	CPSSR_31|AC	ATCCCGAGGAGTGAAGTGGT	60.252	20	N/A	N/A	TGGTGCTTTCCCTTTCCCTT	59.439	20	N/A	N/A	184	101	284	TCCCGAGGAGTGAAGTGGTA	59.593	20	N/A	N/A	TGGTGCTTTCCCTTTCCCTT	59.439	20	N/A	N/A	183	102	284	ATCCCGAGGAGTGAAGTGGT	60.252	20	100	100	ATGGTGCTTTCCCTTTCCCT	59.214	20	N/A	N/A	185	101	285
9	CPSSR_32|AC	ACTCATCTCTCTCGGTGCTC	58.611	20	N/A	N/A	TTGCCATCCCATGTCTGCAT	60.033	20	N/A	N/A	119	132	250	ACTCATCTCTCTCGGTGCTC	58.611	20	100	100	TCTTGCCATCCCATGTCTGC	60.395	20	N/A	N/A	121	132	252	ACTCATCTCTCTCGGTGCTC	58.611	20	N/A	N/A	CTTGCCATCCCATGTCTGCA	60.682	20	100	100	120	132	251
10	CPSSR_33|AC	TGACCTTAGCCTTCCTGCAG	59.385	20	N/A	N/A	CCCACAATTATCTATGGGTTTC	54.562	22	N/A	N/A	109	176	284	CTGACCTTAGCCTTCCTGCA	59.385	20	N/A	N/A	CCCACAATTATCTATGGGTTTC	54.562	22	N/A	N/A	110	175	284	AACTCGACCTGACCTTAGCC	59.104	20	N/A	N/A	CCCACAATTATCTATGGGTTTC	54.562	22	100	100	118	167	284
	CPSSR_34|AC	Primers not available
	CPSSR_35|AC	Primers not available
	CPSSR_36|AC	Primers not available
	CPSSR_37|AC	CCTCACTTGTCGAACAAACCA	58.715	21	N/A	N/A	GATGACTCCCATGCCAACGT	60.393	20	N/A	N/A	197	64	260	CCTCACTTGTCGAACAAACCA	58.715	21	N/A	N/A	ACGATGACTCCCATGCCAAC	60.393	20	N/A	N/A	199	64	262	ACCTCACTTGTCGAACAAACC	58.714	21	N/A	N/A	GATGACTCCCATGCCAACGT	60.393	20	N/A	N/A	198	63	260
	CPSSR_38|AC	CAGCGCTGAAATCGTTACCG	59.975	20	N/A	N/A	AATGGTCGCTCCTTTCTGGA	59.016	20	N/A	N/A	139	133	271	GGGATGCTTACACTGCACCT	60.035	20	N/A	N/A	AATGGTCGCTCCTTTCTGGA	59.016	20	100	100	183	89	271	CAGCGCTGAAATCGTTACCG	59.975	20	N/A	N/A	GAATGGTCGCTCCTTTCTGGA	60.066	21	N/A	N/A	140	133	272
	CPSSR_39|AC	Primers not available
	CPSSR_40|AC	CAAGCCGGCAAGATGTTGTC	60.11	20	95	100	CCATCATACCCTAATGCAAAGT	56.184	22	N/A	N/A	169	87	255	CAAGCCGGCAAGATGTTGTC	60.11	20	N/A	N/A	CCATCATACCCTAATGCAAAGTTG	58.165	24	100	100	169	87	255	AGCCGGCAAGATGTTGTCAT	60.323	20	N/A	N/A	CCATCATACCCTAATGCAAAGT	56.184	22	N/A	N/A	167	89	255
11	CPSSR_41|AC	AGCTGGGAGAGTTCATTGGC	60.035	20	N/A	N/A	CGGTGAGTTTCTGGGCTACA	59.68	20	N/A	N/A	189	95	283	CACCTTCCTCTTCTGTGCCA	59.602	20	N/A	N/A	TTCTCTGTCACACACGCACA	59.825	20	100	95	185	172	356	GGGAGAGTTCATTGGCAGCA	60.323	20	N/A	N/A	CGGTGAGTTTCTGGGCTACA	59.68	20	N/A	N/A	185	99	283
	CPSSR_42|AC	CCACTGTGGTCTTTTCCAAGC	59.662	21	N/A	N/A	TCAGACACGCTCGTAGCATT	59.474	20	N/A	N/A	192	65	256	CCACTGTGGTCTTTTCCAAGC	59.662	21	100	66.67	TTCAGACACGCTCGTAGCAT	59.474	20	N/A	N/A	193	65	257	CCACTGTGGTCTTTTCCAAGC	59.662	21	100	66.67	ATTCAGACACGCTCGTAGCA	59.474	20	100	100	194	65	258
	CPSSR_43|AC	Primers not available
	CPSSR_44|AC	CGCCATGAGTCCTGCAGTAA	60.108	20	100	100	GCTTTTCCCTTTTCATTTGTGC	57.527	22	100	100	197	60	256	ACGCCATGAGTCCTGCAGTA	61.258	20	N/A	N/A	GCTTTTCCCTTTTCATTTGTGC	57.527	22	N/A	N/A	198	59	256	CGCCATGAGTCCTGCAGTA	59.483	19	N/A	N/A	GCTTTTCCCTTTTCATTTGTGC	57.527	22	100	100	197	60	256
	CPSSR_45|AC	Primers not available
12	CPSSR_46|AC	TGTAGGTTGGAAGCAATGGAAC	58.846	22	100	100	GGTTTGGGTTACACTTTTGACACA	60.082	24	100	100	101	119	219	TGTAGGTTGGAAGCAATGGAAC	58.846	22	100	100	AGGTTTGGGTTACACTTTTGACAC	59.841	24	N/A	N/A	102	119	220	TGTAGGTTGGAAGCAATGGA	56.736	20	N/A	N/A	GGTTTGGGTTACACTTTTGACACA	60.082	24	100	100	101	119	219
13	CPSSR_47|AC	ACAGGACACAAACTCAGAGGA	58.601	21	N/A	N/A	GACTCCCATGTTCCAGCCAA	59.962	20	N/A	N/A	198	163	360	AGGACACAAACTCAGAGGAACA	59.228	22	N/A	N/A	GACTCCCATGTTCCAGCCAA	59.962	20	N/A	N/A	196	165	360	ACAGGACACAAACTCAGAGGAA	59.228	22	100	100	GACTCCCATGTTCCAGCCAA	59.962	20	N/A	N/A	198	163	360
	CPSSR_48|AC	Primers not available
	CPSSR_49|AC	CCGCCTGCAATTGTGGTTTT	60.25	20	N/A	N/A	TTGGCAGACATGACATGACA	57.435	20	N/A	N/A	197	161	357	CCGCCTGCAATTGTGGTTTT	60.25	20	N/A	N/A	TTGGCAGACATGACATGACATG	59.249	22	N/A	N/A	197	161	357	CCGCCTGCAATTGTGGTTTT	60.25	20	100	100	TGGCAGACATGACATGACAT	57.207	20	N/A	N/A	196	161	356
	CPSSR_50|AC	Primers not available
	CPSSR_51|AC	CATGGAGATGTGCAGACCGT	60.108	20	100	80	CAACATTGCTCCTACAAACCCA	59.11	22	N/A	N/A	199	43	241	CATGGAGATGTGCAGACCGT	60.108	20	N/A	N/A	ACATTGCTCCTACAAACCCA	57.03	20	100	100	197	43	239	CACATACCCGCATGCGAGTA	60.249	20	N/A	N/A	CAACATTGCTCCTACAAACCCA	59.11	22	N/A	N/A	149	93	241
	CPSSR_52|AC	CCGTGAATTTTGGCGTGCAT	60.388	20	100	100	GCCAGATATAGGACCCGTGT	58.661	20	N/A	N/A	139	98	236	CCGTGAATTTTGGCGTGCAT	60.388	20	100	100	TGCCAGATATAGGACCCGTGT	60.413	21	N/A	N/A	140	98	237	CCGTGAATTTTGGCGTGCA	60.008	19	N/A	N/A	GCCAGATATAGGACCCGTGT	58.661	20	N/A	N/A	139	98	236
	CPSSR_53|AC	Primers not available
	CPSSR_54|AC	ACTGGGAAGATGGTGGGGAT	60.254	20	N/A	N/A	ACAAGGCTTTCTCTACCTGCA	59.3	21	100	100	192	163	354	TGTGCAACTGGGAAGATGGT	59.522	20	N/A	N/A	ACAAGGCTTTCTCTACCTGCA	59.3	21	N/A	N/A	198	157	354	ACTGGGAAGATGGTGGGGAT	60.254	20	100	100	AGGCTTTCTCTACCTGCAAGT	59.019	21	N/A	N/A	189	163	351
	CPSSR_55|AC	TCTTAGCAACCAAACGGACCT	59.581	21	N/A	N/A	CAAGCGCATATCGTGTGACG	60.044	20	N/A	N/A	126	177	302	TCTTAGCAACCAAACGGACCT	59.581	21	100	90.48	AGCAGCTCCGAAATCCCAAT	59.743	20	N/A	N/A	106	177	282	TCTTAGCAACCAAACGGACCT	59.581	21	N/A	N/A	GAGCAGCTCCGAAATCCCAA	60.393	20	N/A	N/A	107	177	283
	CPSSR_56|ACA	AGCCTAGGGAATCAAATGCCT	59.144	21	N/A	N/A	TGACAACGTTCTTGATGTCCTCT	59.93	23	N/A	N/A	191	87	277	AGCCTAGGGAATCAAATGCCT	59.144	21	100	100	CCATGACAACGTTCTTGATGTCC	60.12	23	100	100	194	87	280	AGCCTAGGGAATCAAATGCCT	59.144	21	N/A	N/A	ACAACGTTCTTGATGTCCTCTCT	59.678	23	N/A	N/A	189	87	275
	CPSSR_57|AG	AGCTCCCATATTTATAGCTGCA	57.084	22	N/A	N/A	TGTCCACGCCAACACTTTGA	60.393	20	100	100	103	24	126	AGCTCCCATATTTATAGCTGCA	57.084	22	N/A	N/A	TTGTCCACGCCAACACTTTG	59.546	20	N/A	N/A	104	24	127	CAAGCTCCCATATTTATAGCTGCA	58.994	24	N/A	N/A	TGTCCACGCCAACACTTTGA	60.393	20	N/A	N/A	105	22	126
14	CPSSR_58|AG	ATCCTCTCCAGCTGCTCATG	59.24	20	N/A	N/A	TGGGCTGAAATAAGAGGGTGAG	59.76	22	100	100	179	75	253	ATCCTCTCCAGCTGCTCATG	59.24	20	N/A	N/A	GGGCTGAAATAAGAGGGTGAGT	59.76	22	N/A	N/A	178	75	252	ATCCTCTCCAGCTGCTCATG	59.24	20	N/A	N/A	TGGGCTGAAATAAGAGGGTGA	58.725	21	N/A	N/A	179	75	253
	CPSSR_59|AG	CCACAACCACATTGCAGCAA	59.896	20	100	100	CAAACCCCTCCGGCATTTTG	60.037	20	N/A	N/A	185	64	248	CCACAACCACATTGCAGCAA	59.896	20	N/A	N/A	ATCAAACCCCTCCGGCATTT	59.959	20	N/A	N/A	187	64	250	CCACAACCACATTGCAGCAA	59.896	20	N/A	N/A	TCAAACCCCTCCGGCATTTT	60.179	20	100	100	186	64	249
	CPSSR_60|AG	GCAATCCAAAGAGAATATGC	52.679	20	N/A	N/A	GGGGTGAAAAGGGATTTTGC	57.527	20	N/A	N/A	121	111	231	GCAATCCAAAGAGAATATGC	52.679	20	N/A	N/A	AGGGATTTTGCTCGGATGAA	57.193	20	N/A	N/A	112	111	222	GCAATCCAAAGAGAATATGC	52.679	20	N/A	N/A	AAGGGATTTTGCTCGGATGA	57.193	20	N/A	N/A	113	111	223
	CPSSR_61|AG	ACGCAATCACGCACACAGAT	60.951	20	N/A	N/A	TGAGATCTCCGTCTCTGCTGA	60.065	21	N/A	N/A	197	177	373	CGCAATCACGCACACAGATA	59.001	20	N/A	N/A	TGAGATCTCCGTCTCTGCTGA	60.065	21	100	100	196	178	373	CACACACACACGCAATCACG	60.654	20	N/A	N/A	CTCCGTCTCTGCTGAAGAAGT	59.456	21	N/A	N/A	200	168	367
	CPSSR_62|AG	GGGACCACAACATCGTCCAT	60.035	20	N/A	N/A	GAGGAAATGAAAGCAAGATGTTCC	58.594	24	N/A	N/A	118	86	203	GGGACCACAACATCGTCCAT	60.035	20	N/A	N/A	GCAAGATGTTCCAATGAAGTTC	56.236	22	N/A	N/A	106	86	191	GGGACCACAACATCGTCCAT	60.035	20	N/A	N/A	GGAAATGAAAGCAAGATGTTCC	56.213	22	100	86.36	116	86	201
	CPSSR_63|AG	TGCAAACAGAGATGATGTGGTG	59.184	22	100	100	GCTGGACCCTTTGACGATCA	60.036	20	N/A	N/A	150	166	315	TGCAAACAGAGATGATGTGGTG	59.184	22	N/A	N/A	TGCTGGACCCTTTGACGATC	60.036	20	N/A	N/A	151	166	316	TGCAAACAGAGATGATGTGGTG	59.184	22	100	100	CACCTGGTCCGAGGTTTTCA	59.892	20	N/A	N/A	114	166	279
	CPSSR_64|AG	GTCATGAATCATCAAAGCCCTA	56.207	22	N/A	N/A	ACGACTCCACAAGCCACAAA	60.107	20	N/A	N/A	152	136	287	GTCATGAATCATCAAAGCCCTA	56.207	22	100	100	TTTCACGACTCCACAAGCCA	59.821	20	N/A	N/A	156	136	291	GTCATGAATCATCAAAGCCCTA	56.207	22	N/A	N/A	CGACTCCACAAGCCACAAAG	59.412	20	N/A	N/A	151	136	286
	CPSSR_65|AG	TGTCTGGCTGGGTGTTTGTT	60.034	20	N/A	N/A	GGTCTACTCAATGTGGGAGGA	58.532	21	N/A	N/A	199	166	364	GTCTGGCTGGGTGTTTGTTG	59.615	20	N/A	N/A	GGTCTACTCAATGTGGGAGGA	58.532	21	N/A	N/A	198	167	364	TGTCTGGCTGGGTGTTTGTT	60.034	20	100	100	GGTCTACTCAATGTGGGAGGAA	59.162	22	100	100	199	166	364
	CPSSR_66|AG	ACACGAATGCTGAGCGTATTG	59.339	21	N/A	N/A	TGCACCAATGGAATCGGCTA	59.746	20	100	100	195	131	325	CACGAATGCTGAGCGTATTGA	59.073	21	N/A	N/A	TGCACCAATGGAATCGGCTA	59.746	20	100	100	194	132	325	GATAACACGAATGCTGAGCGT	59.073	21	100	61.9	TGCACCAATGGAATCGGCTA	59.746	20	100	100	199	127	325
	CPSSR_67|AG	ACCTCAACCAAACAACACGA	57.883	20	95	100	GGCCTTGGACATTGTGCTTG	60.038	20	100	100	171	35	205	ACCTCAACCAAACAACACGA	57.883	20	N/A	N/A	AATGGGGCCTTGGACATTGT	59.883	20	N/A	N/A	176	35	210	ACCTCAACCAAACAACACGA	57.883	20	95	100	GTGCTTGCAAACCCAACTCC	60.249	20	N/A	N/A	158	35	192
	CPSSR_68|AG	GAATGAATTGGGGTTACTCA	52.838	20	N/A	N/A	ATGATGCTGCAACAGGAGAA	57.498	20	N/A	N/A	200	167	366	GAATGAATTGGGGTTACTCA	52.838	20	N/A	N/A	AGGAGAAGCCGGACGATTA	57.797	19	100	100	187	167	353	TGAATGAATTGGGGTTACTC	52.838	20	N/A	N/A	AGGAGAAGCCGGACGATTA	57.797	19	N/A	N/A	188	166	353
	CPSSR_69|AG	TGTGCCTTCTAGCTCTTGGAG	59.448	21	N/A	N/A	ACCCACTCCTTTGAAACCCA	59.069	20	N/A	N/A	163	85	247	CTGTGCCTTCTAGCTCTTGGA	59.448	21	N/A	N/A	ACCCACTCCTTTGAAACCCA	59.069	20	N/A	N/A	164	84	247	TCTGTGCCTTCTAGCTCTTGG	59.448	21	N/A	N/A	ACCCACTCCTTTGAAACCCA	59.069	20	N/A	N/A	165	83	247
	CPSSR_70|AG	Primers not available
	CPSSR_71|AG	Primers not available
	CPSSR_72|AG	Primers not available
	CPSSR_73|AG	GGCTGGTCTTTCGCACTCTA	59.753	20	N/A	N/A	TGGAATCCAATTGTGTCGGTGA	60.225	22	N/A	N/A	120	134	253	GGCTGGTCTTTCGCACTCTA	59.753	20	100	100	GGAATCCAATTGTGTCGGTGAG	59.58	22	N/A	N/A	119	134	252	GGCTGGTCTTTCGCACTCTA	59.753	20	N/A	N/A	GGAATCCAATTGTGTCGGTGA	58.568	21	N/A	N/A	119	134	252
	CPSSR_74|AG	Primers not available
	CPSSR_75|AG	AGAAGCTCGTCCTGTTGCTT	59.605	20	100	100	AGCACTAGAAGAGAGCAGGT	57.77	20	N/A	N/A	169	110	278	AAGAAGCTCGTCCTGTTGCT	59.605	20	100	100	AGCACTAGAAGAGAGCAGGT	57.77	20	100	100	170	109	278	AGAAGCTCGTCCTGTTGCTT	59.605	20	100	100	CAAGCACTAGAAGAGAGCAGGT	59.767	22	N/A	N/A	171	110	280
	CPSSR_76|AG	ACGCCTGTGTATTGCTCATGA	60.066	21	N/A	N/A	GGCATAGCGTTCTCCATGGA	59.893	20	N/A	N/A	174	88	261	GCTCAGTAGGTTTACGCCTGT	60.067	21	N/A	N/A	GGCATAGCGTTCTCCATGGA	59.893	20	100	80	187	75	261	ACGCCTGTGTATTGCTCATGA	60.066	21	N/A	N/A	TGGCATAGCGTTCTCCATGG	60.179	20	N/A	N/A	175	88	262
	CPSSR_77|AG	TGATGCATTGAGGTTCGCTCT	60.066	21	N/A	N/A	TGCTCTGGTTTGCTCACCAA	60.107	20	N/A	N/A	179	159	337	TGATGCATTGAGGTTCGCTCT	60.066	21	N/A	N/A	ATGCTCTGGTTTGCTCACCA	59.889	20	N/A	N/A	180	159	338	GATGCATTGAGGTTCGCTCT	58.339	20	N/A	N/A	TGCTCTGGTTTGCTCACCAA	60.107	20	N/A	N/A	178	160	337
	CPSSR_78|AG	TGAGCCTTACCCAATTCATGCT	60.025	22	N/A	N/A	GCTGTACTGCTGGGCAAGTA	60.036	20	N/A	N/A	198	151	348	TGAGCCTTACCCAATTCATGCT	60.025	22	100	100	TGCTGGGCAAGTAGAGGTTG	59.963	20	N/A	N/A	191	151	341	TGAGCCTTACCCAATTCATGCT	60.025	22	N/A	N/A	GCTGGGCAAGTAGAGGTTGT	59.963	20	N/A	N/A	190	151	340
	CPSSR_79|AG	CCCAGCTCTTGTGCTTCTCA	59.964	20	100	100	TCACCCTTGAACCAGAGTTT	56.581	20	N/A	N/A	197	88	284	CCCAGCTCTTGTGCTTCTCA	59.964	20	N/A	N/A	TTCACCCTTGAACCAGAGTT	56.581	20	100	100	198	88	285	ACCCAGCTCTTGTGCTTCTC	59.964	20	100	100	TCACCCTTGAACCAGAGTTT	56.581	20	100	100	198	87	284
	CPSSR_80|AG	GGCACACTCAATCCTCTCTC	57.692	20	100	80	ATGGTTACAGTATGCTCTCT	53.134	20	100	100	189	69	257	ACCATGCACAAGTTTCCATG	56.887	20	N/A	N/A	ATGGTTACAGTATGCTCTCT	53.134	20	N/A	N/A	152	106	257	TGCACAAGTTTCCATGCATT	56.796	20	N/A	N/A	ATGGTTACAGTATGCTCTCT	53.134	20	N/A	N/A	148	110	257
	CPSSR_81|AG	CATTCAAGAGAGCCATTACAGA	55.892	22	N/A	N/A	AAAAGAGGTTGCCTGGGGAT	59.214	20	100	100	183	134	316	TCATTCAAGAGAGCCATTACAG	55.892	22	100	100	AAAAGAGGTTGCCTGGGGAT	59.214	20	N/A	N/A	184	133	316	CATTCAAGAGAGCCATTACAGA	55.892	22	100	100	GAGGTTGCCTGGGGATATCA	58.86	20	N/A	N/A	179	134	312
	CPSSR_82|AG	CGGCTTAAGGACAAGGTGGT	59.964	20	N/A	N/A	CCGAAATAACGGTCAACACG	57.503	20	N/A	N/A	197	10	206	AGTGCTGAAGTAGTTAGCTGCT	59.435	22	N/A	N/A	TTGGAGACCAATGGGGAAGC	59.96	20	100	100	190	88	277	AGTGCTGAAGTAGTTAGCTGCT	59.435	22	N/A	N/A	GGAGACCAATGGGGAAGCTT	59.667	20	100	100	188	88	275
	CPSSR_83|AG	GCGTTCCTGCTTCCTCTTAA	57.905	20	N/A	N/A	TGCAGGAATTGGACACCACA	59.815	20	N/A	N/A	181	0	180	GCGTTCCTGCTTCCTCTTAA	57.905	20	100	100	ACACCACAGAAAGGCCACAT	59.814	20	100	100	169	0	168	GCGTTCCTGCTTCCTCTTAA	57.905	20	N/A	N/A	GACACCACAGAAAGGCCACA	60.465	20	N/A	N/A	170	0	169
	CPSSR_84|AG	TGGCTCTCACAACCTTTTCCA	59.786	21	N/A	N/A	GGTGCAGGACCCATCTTAGG	59.819	20	N/A	N/A	151	149	299	TGGCTCTCACAACCTTTTCCA	59.786	21	100	100	TGCAGGACCCATCTTAGGTG	59.088	20	100	100	149	149	297	TGGCTCTCACAACCTTTTCCA	59.786	21	100	100	TGGTGCAGGACCCATCTTAG	59.088	20	100	100	152	149	300
	CPSSR_85|AG	Primers not available
	CPSSR_86|AG	Primers not available
	CPSSR_87|AG	AGTTTGTGACTACGGCTGCA	59.894	20	N/A	N/A	AAAAGCAGAGGAGGTGGTTT	57.244	20	100	100	149	106	254	GGGAGCATGGATTGGAGACC	60.179	20	N/A	N/A	AAAAGCAGAGGAGGTGGTTT	57.244	20	100	100	180	75	254	TGTGGGAGCATGGATTGGAG	59.743	20	N/A	N/A	AAAAGCAGAGGAGGTGGTTT	57.244	20	100	100	183	72	254
	CPSSR_88|AG	ACTAAGCAGATGGTGATGGT	56.219	20	N/A	N/A	AGTCCAACATGTACCGTCCA	58.656	20	N/A	N/A	198	68	265	AACTAAGCAGATGGTGATGGT	56.991	21	N/A	N/A	AGTCCAACATGTACCGTCCA	58.656	20	N/A	N/A	199	67	265	ACTAAGCAGATGGTGATGGT	56.219	20	N/A	N/A	AAGTCCAACATGTACCGTCCA	59.305	21	N/A	N/A	199	68	266
	CPSSR_89|AG	Primers not available
	CPSSR_90|AG	Primers not available
	CPSSR_91|AG	CCGGGTCCCTCTCCTCATTT	60.983	20	N/A	N/A	AGCATGATCGCTACGTCATCA	59.662	21	100	100	176	61	236	CCGGGTCCCTCTCCTCATTT	60.983	20	N/A	N/A	GCATGATCGCTACGTCATCAC	59.546	21	100	100	175	61	235	CCGGGTCCCTCTCCTCATTT	60.983	20	N/A	N/A	GCATCTCAAAGCATGATCGCT	59.397	21	N/A	N/A	185	61	245
	CPSSR_92|AG	ACAAGTCATGCTTCACAAATGC	58.354	22	N/A	N/A	TGAGTGTCCAAAGAACCACTTGA	60.055	23	N/A	N/A	174	163	336	ACAAGTCATGCTTCACAAATGC	58.354	22	100	100	TGAGTGTCCAAAGAACCACTTG	58.721	22	N/A	N/A	174	163	336	CAAGTCATGCTTCACAAATGCT	58.091	22	N/A	N/A	TGAGTGTCCAAAGAACCACTTGA	60.055	23	N/A	N/A	173	164	336
	CPSSR_93|AG	Primers not available
	CPSSR_94|AG	Primers not available
	CPSSR_95|AG	GTTCAAGAAGAGAAAACGTGAG	55.641	22	N/A	N/A	TCGGCTGCCAACGAGTTAAT	60.037	20	N/A	N/A	167	118	284	GTTCAAGAAGAGAAAACGTGAG	55.641	22	N/A	N/A	TCGGCTGCCAACGAGTTAATA	59.795	21	95.2	100	167	118	284	GTTCAAGAAGAGAAAACGTGAG	55.641	22	N/A	N/A	TCGGCTGCCAACGAGTTAA	59.632	19	N/A	N/A	167	118	284
	CPSSR_96|AG	GGACCTCCATTCCTCACAGC	60.107	20	N/A	N/A	GGACGCAGAAGGGTAAGCAT	60.108	20	N/A	N/A	187	70	256	CGGACCTCCATTCCTCACAG	59.823	20	N/A	N/A	GGACGCAGAAGGGTAAGCAT	60.108	20	N/A	N/A	188	69	256	TTGCCAAGCTGACCTTCACT	59.817	20	100	100	GGACGCAGAAGGGTAAGCAT	60.108	20	100	70	156	101	256
	CPSSR_97|AG	CAGCAAACCAACCACAGCAT	59.61	20	N/A	N/A	TCACACAAGGGTTGCAGTGT	60.035	20	N/A	N/A	107	153	259	CAGCAAACCAACCACAGCAT	59.61	20	N/A	N/A	CACCTCGGATCGTCACACAA	60.039	20	N/A	N/A	119	153	271	GAAGCAGCAAACCAACCACA	59.541	20	N/A	N/A	TCACACAAGGGTTGCAGTGT	60.035	20	N/A	N/A	111	149	259
	CPSSR_98|AG	TGTAGGCACACACACTGCTT	59.82	20	N/A	N/A	AAGGTGAAGAGACGCCCTTG	59.965	20	N/A	N/A	158	158	315	TGTAGGCACACACACTGCTT	59.82	20	N/A	N/A	CAAGGTGAAGAGACGCCCTT	59.965	20	N/A	N/A	159	158	316	TTGTAGGCACACACACTGCT	59.82	20	100	100	AAGGTGAAGAGACGCCCTTG	59.965	20	N/A	N/A	159	157	315
	CPSSR_99|AG	Primers not available
	CPSSR_100|AG	Primers not available
	CPSSR_101|AG	Primers not available
	CPSSR_102|AG	Primers not available
	CPSSR_103|AG	ACCGTGCGGCTCACTTAATT	60.321	20	N/A	N/A	CCCTCTCAAGGTTGCTGCTT	60.251	20	N/A	N/A	164	98	261	CCGTGCGGCTCACTTAATTC	59.626	20	N/A	N/A	CCCTCTCAAGGTTGCTGCTT	60.251	20	N/A	N/A	163	99	261	TGGGATGAAGACGGGTTTGG	59.962	20	N/A	N/A	CCAACGTTGGCACATTCCAT	59.397	20	N/A	N/A	175	50	224
	CPSSR_104|AG	Primers not available
	CPSSR_105|AG	CTGAACCCTTTCCAGCAGCT	60.251	20	N/A	N/A	AGAGGGTGGGAGAGTCTCAC	59.96	20	N/A	N/A	109	169	277	CTGAACCCTTTCCAGCAGCT	60.251	20	N/A	N/A	GAGAGGGTGGGAGAGTCTCA	59.667	20	N/A	N/A	110	169	278	CTGAACCCTTTCCAGCAGCT	60.251	20	100	100	AGGAGAGAGAGGGTGGGAGA	60.554	20	N/A	N/A	116	169	284
	CPSSR_106|AG	Primers not available
	CPSSR_107|AG	Primers not available
	CPSSR_108|AG	Primers not available
	CPSSR_109|AG	AAGAGACAACATTGCCCACA	57.637	20	N/A	N/A	AGGCACGGTCCTTTAATTCT	56.826	20	N/A	N/A	146	181	326	AAGAGACAACATTGCCCACA	57.637	20	100	100	ACATAAATAGGCACGGTCCT	56.309	20	N/A	N/A	154	181	334	AAGAGACAACATTGCCCACA	57.637	20	N/A	N/A	ACATAAATAGGCACGGTCCTT	57.074	21	100	100	154	181	334
	CPSSR_110|AG	CTTGTCATTGCAGGCAGCTG	60.109	20	N/A	N/A	ACAGTTGCTGGGTTCCATCA	59.522	20	N/A	N/A	119	54	172	CTTGTCATTGCAGGCAGCTG	60.109	20	N/A	N/A	CGACAGTTGCTGGGTTCCAT	60.606	20	N/A	N/A	121	54	174	CTTGTCATTGCAGGCAGCTG	60.109	20	100	100	GGATCAGCCGACAGTTGCT	60.079	19	N/A	N/A	129	54	182
	CPSSR_111|AG	TGCATTGGATCCAAAACTTGCT	59.366	22	N/A	N/A	TTGCGTCCAAGTGGTCCAAT	60.179	20	N/A	N/A	171	86	256	TGCATTGGATCCAAAACTTGCT	59.366	22	100	100	ATTTGCGTCCAAGTGGTCCA	60.179	20	100	100	173	86	258	TGGATCCAAAACTTGCTCCA	57.326	20	N/A	N/A	TTGCGTCCAAGTGGTCCAAT	60.179	20	N/A	N/A	166	91	256
	CPSSR_112|AG	GTCCACACCTGAGCCAGATC	60.108	20	N/A	N/A	GAGCTCTCTAGGGTTGATAGCC	59.439	22	N/A	N/A	102	138	239	GTCCACACCTGAGCCAGATC	60.108	20	100	100	AGCTCTCTAGGGTTGATAGCC	58.396	21	N/A	N/A	101	138	238	CCACACCTGAGCCAGATCTC	59.822	20	N/A	N/A	GAGCTCTCTAGGGTTGATAGCC	59.439	22	100	100	100	140	239
	CPSSR_113|AG	Primers not available
	CPSSR_114|AG	AGTGGGTAGGAGAAGAAGAGGA	59.345	22	N/A	N/A	ACTTGGGAGGGCAAGAATAGC	60.064	21	100	100	199	178	376	AGTGGGTAGGAGAAGAAGAGGAA	59.922	23	100	100	ACTTGGGAGGGCAAGAATAGC	60.064	21	100	100	199	178	376	GTGGGTAGGAGAAGAAGAGGA	57.897	21	100	100	ACTTGGGAGGGCAAGAATAGC	60.064	21	N/A	N/A	198	179	376
	CPSSR_115|AG	GATTTTGCCGGCTTGAAGCA	60.038	20	N/A	N/A	TGATCGGACTGCAGATGACG	59.899	20	N/A	N/A	183	24	206	GCATTTGTCACCGACCGTTC	60.11	20	N/A	N/A	GGCAGTGAGAGTTTGTCGGA	59.966	20	100	100	196	41	236	CATTTGTCACCGACCGTTCG	59.837	20	N/A	N/A	GGCAGTGAGAGTTTGTCGGA	59.966	20	N/A	N/A	195	42	236
	CPSSR_116|AG	CAAGAGAGAGTCGGCTGTGG	60.109	20	N/A	N/A	TGGCAACCTCACCCAATTGA	59.813	20	N/A	N/A	184	142	325	CAAGAGAGAGTCGGCTGTGG	60.109	20	N/A	N/A	AGTGGCAACCTCACCCAATT	59.812	20	N/A	N/A	186	142	327	CAAGAGAGAGTCGGCTGTGG	60.109	20	95	100	GAGTGGCAACCTCACCCAAT	60.251	20	100	100	187	142	328
	CPSSR_117|AG	Primers not available
	CPSSR_118|AG	AACAGACCCACACCAATCCC	59.888	20	N/A	N/A	CAGTCCACCACTAGCCCTTG	60.036	20	100	100	173	144	316	AACAGACCCACACCAATCCC	59.888	20	N/A	N/A	GCCCCTCCAAAGGACATACC	60.107	20	N/A	N/A	194	144	337	ACCAATCCCCACACACATGG	60.252	20	100	100	CAGTCCACCACTAGCCCTTG	60.036	20	100	100	162	155	316
	CPSSR_119|AG	GGTGTACAGCATGGTGTTCC	58.835	20	N/A	N/A	TCTCTTTGCATGCATTCCCA	57.781	20	100	90	199	127	325	GGGACTTTAGGTGAAGCTGCA	60.271	21	N/A	N/A	TCTCTTTGCATGCATTCCCA	57.781	20	N/A	N/A	164	162	325	TGGTGTACAGCATGGTGTTCC	60.545	21	N/A	N/A	TCTCTTTGCATGCATTCCCA	57.781	20	100	90	200	126	325
15	CPSSR_120|AG	TTTTGCTGGATCTGCATGGC	59.467	20	N/A	N/A	GCAGACACTTCATGGAGGGA	59.385	20	N/A	N/A	160	136	295	TTTGCTGGATCTGCATGGCA	60.612	20	100	100	GCAGACACTTCATGGAGGGA	59.385	20	100	95	159	137	295	TTTTGCTGGATCTGCATGGC	59.467	20	100	100	AGGTTCAACTGGCAGACACT	59.16	20	N/A	N/A	171	136	306
	CPSSR_121|AG	TGGGTTGGGTCCAAACACAT	59.737	20	N/A	N/A	CCATGGTGCTCACTCGAGAG	60.179	20	N/A	N/A	154	145	298	ATGGGTTGGGTCCAAACACA	59.737	20	N/A	N/A	CCATGGTGCTCACTCGAGAG	60.179	20	N/A	N/A	155	144	298	TGGGTTGGGTCCAAACACAT	59.737	20	N/A	N/A	AGAAGGTGTGGTCCATGGTG	59.598	20	N/A	N/A	166	145	310
	CPSSR_122|AG	AATATCGATCGGATATGGGA	52.856	20	N/A	N/A	AGAGGCTTTGAGCATTTCCA	57.408	20	N/A	N/A	153	159	311	GTTGGAGTCTAAAACTTCCA	52.744	20	N/A	N/A	AGAGGCTTTGAGCATTTCCA	57.408	20	100	100	200	112	311	ATCGATCGGATATGGGATAT	52.607	20	N/A	N/A	AGAGGCTTTGAGCATTTCCA	57.408	20	N/A	N/A	150	162	311
16	CPSSR_123|AG	ACTGGGAAAGACTAAATGCA	54.545	20	N/A	N/A	TTCCGTAGCAGTGTCTTCCA	58.666	20	N/A	N/A	193	152	344	ACTGGGAAAGACTAAATGCA	54.545	20	100	65	TCCGTAGCAGTGTCTTCCATC	59.523	21	N/A	N/A	192	152	343	ACTGGGAAAGACTAAATGCA	54.545	20	N/A	N/A	CCGTAGCAGTGTCTTCCATCT	59.521	21	N/A	N/A	191	152	342
	CPSSR_124|AG	AGGCAGCCCACTCTTCTTAA	58.638	20	100	100	CCCTCTTATTTTCGGCAATGGG	59.638	22	N/A	N/A	177	132	308	AGGCAGCCCACTCTTCTTAA	58.638	20	N/A	N/A	CCCCTCTTATTTTCGGCAATGG	59.638	22	100	100	178	132	309	ATAGGCAGCCCACTCTTCTT	58.411	20	N/A	N/A	CCCTCTTATTTTCGGCAATGGG	59.638	22	N/A	N/A	179	130	308
	CPSSR_125|AG	Primers not available
	CPSSR_126|AG	GTCCTGGGTCTGCAATCCAA	59.962	20	N/A	N/A	GCCTTTTGCAGTGGAGATCA	58.462	20	N/A	N/A	174	153	326	TTGTCCTGGGTCTGCAATCC	59.962	20	100	100	GCCTTTTGCAGTGGAGATCA	58.462	20	100	100	176	151	326	TTGTTGTCCTGGGTCTGCAA	59.743	20	N/A	N/A	GCCTTTTGCAGTGGAGATCA	58.462	20	N/A	N/A	179	148	326
	CPSSR_127|AG	CCTCGAATCTGGCCTTCTCT	58.881	20	100	100	TGAAATTGATCGGATGGTTG	53.963	20	N/A	N/A	176	22	197	ACCTTCTTGGCTCTTGGTGA	58.86	20	100	100	TGAAATTGATCGGATGGTTG	53.963	20	N/A	N/A	140	58	197	CCTTCTTGGCTCTTGGTGAC	58.472	20	100	100	TGAAATTGATCGGATGGTTG	53.963	20	100	100	139	59	197
	CPSSR_128|AG	AAGTGTGCATTGAACCTGGT	57.928	20	N/A	N/A	CTTACCTCCAAGCATGCAG	55.985	19	N/A	N/A	116	166	281	AAGTGTGCATTGAACCTGGT	57.928	20	N/A	N/A	AGAAGTAATGGGAGCTTACCTC	56.969	22	N/A	N/A	130	166	295	AAGTGTGCATTGAACCTGGT	57.928	20	N/A	N/A	AGAAGTAATGGGAGCTTACCT	55.753	21	N/A	N/A	130	166	295
	CPSSR_129|AG	Primers not available
	CPSSR_130|AG	GGCTCATGGTTGTGTCTTTGAG	59.773	22	N/A	N/A	TCGAGCAATTGAGGGACTGT	59.023	20	N/A	N/A	200	106	305	GGCTCATGGTTGTGTCTTTGA	58.77	21	N/A	N/A	TCGAGCAATTGAGGGACTGT	59.023	20	N/A	N/A	200	106	305	GGCTCATGGTTGTGTCTTTGAG	59.773	22	N/A	N/A	TCGAGCAATTGAGGGACTGTT	59.652	21	100	90.48	200	106	305
	CPSSR_131|AG	TCTACATTCTGCAAGCCCTCA	59.091	21	100	100	CGTTTCGGCTGCTTTCTCTC	59.56	20	N/A	N/A	151	178	328	TCTACATTCTGCAAGCCCTCA	59.091	21	N/A	N/A	CATTGTCGTTCGGCTTGGAG	59.556	20	N/A	N/A	122	178	299	TCTACATTCTGCAAGCCCTCA	59.091	21	N/A	N/A	CTCCATTGTCGTTCGGCTTG	59.556	20	100	100	125	178	302
	CPSSR_132|AG	AGGGGTTGAAAGCTCATTCGA	59.649	21	N/A	N/A	GGCCATCCCAATTCCCTCTT	59.737	20	94.7	95	129	147	275	TGTGGAGAAGAAGGGGTTGA	58.186	20	N/A	N/A	GGCCATCCCAATTCCCTCTT	59.737	20	N/A	N/A	140	136	275	GGGGTTGAAAGCTCATTCGA	58.179	20	N/A	N/A	GGCCATCCCAATTCCCTCTT	59.737	20	94.7	95	128	148	275
17	CPSSR_133|AG	ACTACCAAATTCCCACCAGCA	59.573	21	100	100	AGGTGTGGGCTTTACTTTCGT	59.858	21	100	100	117	179	295	ACTACCAAATTCCCACCAGCA	59.573	21	100	100	GTGGGCTTTACTTTCGTTGCA	59.665	21	N/A	N/A	113	179	291	ACTACCAAATTCCCACCAGCA	59.573	21	N/A	N/A	TGTGGGCTTTACTTTCGTTGC	59.665	21	100	100	114	179	292
	CPSSR_134|AG	ACCCAAAAGGAAGAGTGGAA	56.557	20	N/A	N/A	TCCCACACCAGTACCAGTGA	60.105	20	N/A	N/A	117	179	295	AACCCAAAAGGAAGAGTGGA	56.557	20	100	100	TCCCACACCAGTACCAGTGA	60.105	20	N/A	N/A	118	178	295	ACCCAAAAGGAAGAGTGGAA	56.557	20	100	100	TTTGCTCCCACACCAGTACC	59.89	20	100	100	122	179	300
	CPSSR_135|AGA	Primers not available
	CPSSR_136|AGA	Primers not available
	CPSSR_137|AGA	Primers not available
	CPSSR_138|AGA	Primers not available
	CPSSR_139|AGA	GGGTAAGTCGATCAAAAGGGAGT	60.055	23	N/A	N/A	TGGGGTGGATGCATTGAAACT	60.203	21	N/A	N/A	146	125	270	GTCGATCAAAAGGGAGTCTCTGT	60.056	23	100	100	TGGGGTGGATGCATTGAAACT	60.203	21	N/A	N/A	140	131	270	GGGTAAGTCGATCAAAAGGGAGT	60.055	23	100	100	TGGGGTGGATGCATTGAAAC	58.735	20	N/A	N/A	146	125	270
	CPSSR_140|AGA	AGAATGGTTGTATGCAGTTGAGC	59.558	23	100	100	ACACAGATTTTCCATGGCCAA	58.393	21	100	100	180	177	356	ATGGTTGTATGCAGTTGAGC	56.401	20	N/A	N/A	ACACAGATTTTCCATGGCCAA	58.393	21	100	100	177	180	356	GAATGGTTGTATGCAGTTGAGC	58.237	22	N/A	N/A	ACACAGATTTTCCATGGCCAA	58.393	21	N/A	N/A	179	178	356
	CPSSR_141|AGA	TCACAGTTAGGATTCCATGGCA	59.424	22	95.5	100	ACCCATCTCCCTTTCACAGA	57.955	20	N/A	N/A	174	137	310	TCACAGTTAGGATTCCATGGCA	59.424	22	N/A	N/A	ACCCATCTCCCTTTCACAGAA	58.652	21	100	100	174	137	310	CACAGTTAGGATTCCATGGCA	57.997	21	N/A	N/A	ACCCATCTCCCTTTCACAGA	57.955	20	N/A	N/A	173	138	310
	CPSSR_142|AGA	Primers not available
	CPSSR_143|AGC	Primers not available
	CPSSR_144|AGC	TGCTACTGCTGAGGCTTCTG	59.751	20	95	100	TGGATGGGCAACGGATATGG	59.89	20	N/A	N/A	150	132	281	TGCTACTGCTGAGGCTTCTG	59.751	20	N/A	N/A	GGGCAACGGATATGGTGGAT	59.89	20	N/A	N/A	145	132	276	TGCTACTGCTGAGGCTTCTG	59.751	20	N/A	N/A	GGATGGGCAACGGATATGGT	59.89	20	N/A	N/A	149	132	280
	CPSSR_145|AGC	TCTTCCTGGTGCTATGCTTCA	59.091	21	N/A	N/A	AGTTCAAAATCGGGCTAGAGCA	60.027	22	100	90.91	174	72	245	TCTTCCTGGTGCTATGCTTCA	59.091	21	N/A	N/A	TCAAAATCGGGCTAGAGCAG	57.684	20	N/A	N/A	171	72	242	TCTTCCTGGTGCTATGCTTCA	59.091	21	N/A	N/A	GTTCAAAATCGGGCTAGAGCAG	59.647	22	N/A	N/A	173	72	244
	CPSSR_146|AGT	Primers not available
18	CPSSR_147|AT	CATCCAATCACGTCACACACC	59.535	21	N/A	N/A	TGTTGCCATTTGAAGCTAGTGA	58.515	22	N/A	N/A	147	151	297	CATCCAATCACGTCACACACC	59.535	21	N/A	N/A	GCCATTTGAAGCTAGTGATGACA	59.309	23	N/A	N/A	143	151	293	CATCCAATCACGTCACACACC	59.535	21	100	100	TGCCATTTGAAGCTAGTGATGAC	59.309	23	N/A	N/A	144	151	294
	CPSSR_148|AT	TCAATCGGCAGCTCACAGTT	59.965	20	N/A	N/A	GGCTAAGCTCAGCATTCACG	59.345	20	N/A	N/A	191	55	245	ATCGGCAGCTCACAGTTCTC	60.108	20	N/A	N/A	GGCTAAGCTCAGCATTCACG	59.345	20	100	100	188	58	245	TCTCAATCGGCAGCTCACAG	60.108	20	N/A	N/A	GGCTAAGCTCAGCATTCACG	59.345	20	100	100	193	53	245
	CPSSR_149|AT	CCCTGTCCGATCCAACCAAA	59.962	20	N/A	N/A	TTAGTCACTCGCGGGATTCG	59.9	20	N/A	N/A	128	165	292	AGAAGTCCCTGTCCGATCCA	59.959	20	N/A	N/A	TTAGTCACTCGCGGGATTCG	59.9	20	N/A	N/A	134	159	292	CCCTGTCCGATCCAACCAAA	59.962	20	N/A	N/A	GGATAGGGGAGCAGCAAGTC	59.892	20	100	100	109	165	273
	CPSSR_150|AT	GCCATCGCATATCGTGTACG	59.292	20	N/A	N/A	CGCTTTTACAGGATCGGGACT	60.135	21	N/A	N/A	101	56	156	GCCATCGCATATCGTGTACG	59.292	20	N/A	N/A	AGGACGCTTTTACAGGATCGG	60.135	21	N/A	N/A	105	56	160	GCCATCGCATATCGTGTACG	59.292	20	N/A	N/A	GGACGCTTTTACAGGATCGG	58.713	20	100	100	104	56	159
	CPSSR_151|AT	TCTCAAGTAGTTGCTCCGAT	55.987	20	N/A	N/A	GTCCTAGGCTAGCTTGTCGT	58.895	20	N/A	N/A	188	72	259	ATCTCAAGTAGTTGCTCCGA	55.987	20	N/A	N/A	GTCCTAGGCTAGCTTGTCGT	58.895	20	N/A	N/A	189	71	259	TCTCAAGTAGTTGCTCCGATT	56.76	21	N/A	N/A	GTCCTAGGCTAGCTTGTCGT	58.895	20	N/A	N/A	188	72	259
	CPSSR_152|AT	TGCCAAAGCACACATACCAC	59.042	20	N/A	N/A	AACCCGTCTAGACACAAGGA	57.995	20	N/A	N/A	198	39	236	TGCCAAAGCACACATACCAC	59.042	20	N/A	N/A	ACCCGTCTAGACACAAGGAT	57.767	20	100	100	197	39	235	TGCCAAAGCACACATACCAC	59.042	20	N/A	N/A	AAACCCGTCTAGACACAAGGA	58.677	21	N/A	N/A	199	39	237
	CPSSR_153|AT	Primers not available
19	CPSSR_154|AT	TGTGTGAGTGTGTGTGTACCA	59.449	21	N/A	N/A	GGAATAGCACCATCCCTGCA	59.817	20	N/A	N/A	187	48	234	GTGTGTGAGTGTGTGTGTACC	59.069	21	N/A	N/A	GGAATAGCACCATCCCTGCA	59.817	20	N/A	N/A	188	47	234	TGTGTGAGTGTGTGTGTACCAA	60.028	22	N/A	N/A	GGAATAGCACCATCCCTGCA	59.817	20	N/A	N/A	187	48	234
	CPSSR_155|AT	Primers not available
	CPSSR_156|AT	AGGAGGAGTACGTGTCACTCT	59.648	21	100	100	CCATGATGATTGGAACAGCGT	58.981	21	100	100	155	80	234	AGGAGGAGTACGTGTCACTCT	59.648	21	100	100	CCATGATGATTGGAACAGCGTT	59.575	22	N/A	N/A	155	80	234	GGAGGAGTACGTGTCACTCT	58.176	20	N/A	N/A	CCATGATGATTGGAACAGCGT	58.981	21	100	100	154	81	234
	CPSSR_157|AT	Primers not available
	CPSSR_158|AT	TCTCCACCGAACTTGCATGA	59.315	20	100	100	TGCTGGGCATCCTCAAAAGG	60.613	20	100	100	167	181	347	TCTCCACCGAACTTGCATGA	59.315	20	100	100	GCTGGGCATCCTCAAAAGGT	60.613	20	100	100	166	181	346	TCTCCACCGAACTTGCATGA	59.315	20	N/A	N/A	GGTTGCTGGGCATCCTCAAA	60.9	20	100	100	170	181	350
	CPSSR_159|AT	Primers not available
	CPSSR_160|AT	Primers not available
	CPSSR_161|AT	TCGGCATGCATGACATCCAT	60.179	20	N/A	N/A	GCACATAAATTGGAACAGAGGGA	58.984	23	N/A	N/A	174	63	236	CACCATGACTTTCGGCATGC	60.179	20	N/A	N/A	GCACATAAATTGGAACAGAGGGA	58.984	23	100	95.65	185	52	236	TTCGGCATGCATGACATCCA	60.394	20	100	100	GCACATAAATTGGAACAGAGGGA	58.984	23	N/A	N/A	175	62	236
	CPSSR_162|AT	Primers not available
	CPSSR_163|AT	TGGTGATTGTCACTAGTGCA	56.781	20	N/A	N/A	AGTGTTGGCATGCAGAGTCA	59.891	20	100	100	148	89	236	TGGTGATTGTCACTAGTGCA	56.781	20	N/A	N/A	TCAGTGTTGGCATGCAGAGT	59.891	20	100	100	150	89	238	TGGTGATTGTCACTAGTGCA	56.781	20	100	100	CACACCCATGACCCATCGAT	59.819	20	N/A	N/A	114	89	202
	CPSSR_164|AT	Primers not available
	CPSSR_165|AT	GTGTTTTCCACGTCGCTTCT	59.065	20	N/A	N/A	ACTCGTTTAAGGCGGATCACA	59.726	21	N/A	N/A	154	103	256	GTGTTTTCCACGTCGCTTCT	59.065	20	N/A	N/A	GCAAACTCGTTTAAGGCGGAT	59.533	21	95.2	100	158	103	260	GTGTTTTCCACGTCGCTTCT	59.065	20	N/A	N/A	CTCGTTTAAGGCGGATCACA	57.995	20	N/A	N/A	153	103	255
	CPSSR_166|AT	GCAACATCACATGCAGAAGGG	60.135	21	N/A	N/A	TGAATGATTGCGCTGGTTAGC	59.598	21	95.2	100	114	147	260	GCAACATCACATGCAGAAGGG	60.135	21	N/A	N/A	GAGATGAATGATTGCGCTGGT	59.055	21	N/A	N/A	118	147	264	GCAACATCACATGCAGAAGGG	60.135	21	100	100	ATGAATGATTGCGCTGGTTAGC	59.966	22	N/A	N/A	115	147	261
	CPSSR_167|AT	CTAGGAGGACAGTGGGAGGA	59.368	20	95	100	GTGGGAGGCTAGGATAAGGC	59.312	20	N/A	N/A	189	131	319	CTAGGAGGACAGTGGGAGGAT	59.781	21	N/A	N/A	GTGGGAGGCTAGGATAAGGC	59.312	20	N/A	N/A	189	131	319	CTAGGAGGACAGTGGGAGGA	59.368	20	N/A	N/A	GGTGGGAGGCTAGGATAAGG	58.647	20	N/A	N/A	190	131	320
	CPSSR_168|AT	Primers not available
	CPSSR_169|AT	GACGTGCAGCTGTTTCCAAG	60.041	20	N/A	N/A	TGACAGAACGGACAACACCA	59.462	20	N/A	N/A	172	78	249	GACGTGCAGCTGTTTCCAAG	60.041	20	N/A	N/A	TGACAGAACGGACAACACCAT	59.86	21	100	100	172	78	249	GACGTGCAGCTGTTTCCAAG	60.041	20	N/A	N/A	ATGACAGAACGGACAACACCA	59.86	21	N/A	N/A	173	78	250
	CPSSR_170|AT	CGTGGACCGTCAGCATTAGA	59.827	20	100	100	TAACGGTGAAGCGACACAGG	60.319	20	N/A	N/A	196	105	300	ATTCCGGTGGCATTGCTTTG	59.753	20	N/A	N/A	GCCATCATAACGGTGAAGCG	59.695	20	N/A	N/A	171	137	307	ATTCCGGTGGCATTGCTTTG	59.753	20	N/A	N/A	TAACGGTGAAGCGACACAGG	60.319	20	N/A	N/A	164	137	300
	CPSSR_171|AT	CGCAAAGTTTTCAAACCTTTGG	57.742	22	N/A	N/A	GTCAGCATAAGTACTTCGCCAA	58.741	22	N/A	N/A	199	173	371	CTCGCAAAGTTTTCAAACCTTTGG	59.967	24	100	100	TGTGAGTAGAAGTACTGGCAGT	58.503	22	N/A	N/A	141	171	311	CGCAAAGTTTTCAAACCTTTGG	57.742	22	100	100	TGTCAGCATAAGTACTTCGCCAA	60.306	23	N/A	N/A	200	173	372
	CPSSR_172|AT	TGCATATCACGCATGCCAAA	58.899	20	N/A	N/A	AGTTAACATGAGGCCTTCAA	54.545	20	100	100	172	79	250	TGCATATCACGCATGCCAAA	58.899	20	N/A	N/A	AAGTTAACATGAGGCCTTCA	54.545	20	100	100	173	79	251	TGCATATCACGCATGCCAAAA	59.524	21	100	85.71	AGTTAACATGAGGCCTTCAA	54.545	20	N/A	N/A	172	79	250
	CPSSR_173|AT	Primers not available
	CPSSR_174|AT	Primers not available
	CPSSR_175|AT	TCCGCGTTGCTTGAACTACT	59.967	20	N/A	N/A	CAAGAGGTGAGGGACTGTGC	60.321	20	N/A	N/A	166	49	214	TCCGCGTTGCTTGAACTACT	59.967	20	N/A	N/A	GTGAGGGACTGTGCCTTGAT	59.674	20	N/A	N/A	160	49	208	TCGTCCCCACTATGGCTACT	59.739	20	100	100	CAAGAGGTGAGGGACTGTGC	60.321	20	N/A	N/A	133	82	214
	CPSSR_176|AT	AAGGAATGATGCAATACAGC	54.013	20	N/A	N/A	TTAGGGTCAATTGGGTGGCT	58.919	20	N/A	N/A	166	169	334	AAGGAATGATGCAATACAGC	54.013	20	N/A	N/A	AGGGTCAATTGGGTGGCTAT	58.691	20	100	100	164	169	332	TGCAATACAGCACAACATG	54.292	19	N/A	N/A	TTAGGGTCAATTGGGTGGCT	58.919	20	N/A	N/A	157	178	334
	CPSSR_177|AT	Primers not available
	CPSSR_178|AT	TGCTATGGTGCATCATGCCT	59.816	20	N/A	N/A	CCCACTTAACTGTATTTGTTGCTG	58.539	24	N/A	N/A	133	66	198	TGCTATGGTGCATCATGCCT	59.816	20	N/A	N/A	CCCACTTAACTGTATTTGTTGC	55.898	22	N/A	N/A	133	66	198	TGCTATGGTGCATCATGCCT	59.816	20	N/A	N/A	GCAACCCACTTAACTGTATTTG	55.898	22	N/A	N/A	137	66	202
20	CPSSR_179|AT	TGCATCCTAAGCTCGTGACA	59.105	20	N/A	N/A	ACTGGTGATGAGGTGGCAAG	59.963	20	N/A	N/A	199	162	360	TGCATCCTAAGCTCGTGACA	59.105	20	95	100	GGTGATGAGGTGGCAAGGAA	59.962	20	N/A	N/A	196	162	357	TTGCATCCTAAGCTCGTGACA	59.725	21	N/A	N/A	ACTGGTGATGAGGTGGCAAG	59.963	20	100	100	200	161	360
	CPSSR_180|AT	GGTACTCACAAATACGCTACCCA	60.119	23	100	100	TTGGTGACTGCCATTTGCCT	60.47	20	100	100	167	101	267	AGGTACTCACAAATACGCTACCC	59.868	23	100	100	TTGGTGACTGCCATTTGCCT	60.47	20	100	100	168	100	267	TGGTTGGGCATTACAACTTCT	57.763	21	N/A	N/A	TTGGTGACTGCCATTTGCCT	60.47	20	N/A	N/A	142	126	267
	CPSSR_181|AT	GAGGACAACCGCATAGGCAA	60.392	20	N/A	N/A	ACCGAATGTTGAATCACTGTGA	58.261	22	N/A	N/A	198	107	304	AGGACAACCGCATAGGCAAC	60.677	20	N/A	N/A	ACCGAATGTTGAATCACTGTGA	58.261	22	N/A	N/A	197	108	304	CTGAGGACAACCGCATAGGC	60.812	20	N/A	N/A	ACCGAATGTTGAATCACTGTGA	58.261	22	N/A	N/A	200	105	304
	CPSSR_182|AT	Primers not available
	CPSSR_183|AT	TGACACGAGTAACCAGTAGGG	58.835	21	N/A	N/A	TTGTGTACGTCCAAGGGATT	56.765	20	N/A	N/A	123	113	235	TGACACGAGTAACCAGTAGGG	58.835	21	N/A	N/A	AATTGTGTACGTCCAAGGGA	56.765	20	N/A	N/A	125	113	237	TGACACGAGTAACCAGTAGGG	58.835	21	100	57.14	ATTGTGTACGTCCAAGGGAT	56.533	20	100	100	124	113	236
	CPSSR_184|AT	Primers not available
	CPSSR_185|AT	Primers not available
	CPSSR_186|AT	GACCTACACCATCGCGCAAG	61.421	20	100	100	ACCAAAGACCAAGGCACTGT	59.741	20	100	100	164	30	193	GACCTACACCATCGCGCAA	60.447	19	N/A	N/A	ACCAAAGACCAAGGCACTGT	59.741	20	100	100	164	30	193	CCTACACCATCGCGCAAGT	60.448	19	N/A	N/A	ACCAAAGACCAAGGCACTGT	59.741	20	100	100	162	32	193
	CPSSR_187|AT	Primers not available
	CPSSR_188|AT	Primers not available
	CPSSR_189|AT	TGCAACGCAATCACAGAGTG	59.412	20	N/A	N/A	TGTAAGGTGCATATGCTCACT	57.088	21	N/A	N/A	144	27	170	GCAACGCAATCACAGAGTGT	59.412	20	N/A	N/A	TGTAAGGTGCATATGCTCACT	57.088	21	N/A	N/A	143	28	170	GCAACGCAATCACAGAGTGTT	60.002	21	N/A	N/A	TGTAAGGTGCATATGCTCACT	57.088	21	100	100	143	28	170
	CPSSR_190|AT	TCCATCTTCCAACACACCCT	58.555	20	N/A	N/A	TTGTAGAACACTTCATTGGC	53.822	20	100	100	199	40	238	TCTTCCAACACACCCTGAAA	56.887	20	N/A	N/A	CCTTTTGTAGAACACTTCATTGGC	58.777	24	N/A	N/A	199	44	242	ATCTTCCAACACACCCTGAA	56.654	20	N/A	N/A	CCTTTTGTAGAACACTTCATTGGC	58.777	24	N/A	N/A	200	43	242
	CPSSR_191|ATA	Primers not available
	CPSSR_192|ATA	GGATCCAGTCTCCTCCCCAT	60.105	20	N/A	N/A	GGTCAATTGGTATTGGATTTGGAC	58.34	24	N/A	N/A	200	77	276	GGATCCAGTCTCCTCCCCAT	60.105	20	N/A	N/A	GGTCAATTGGTATTGGATTTGG	55.639	22	N/A	N/A	200	77	276	GGATCCAGTCTCCTCCCCATA	59.85	21	N/A	N/A	GGTCAATTGGTATTGGATTTGGAC	58.34	24	N/A	N/A	200	77	276
	CPSSR_193|ATAC	GTTGTTGTTTTGTTGGCCTA	54.904	20	N/A	N/A	GCAGCAGTTCCAATGGAAGTC	59.799	21	100	100	126	168	293	GTTGTTGTTTTGTTGGCCTA	54.904	20	N/A	N/A	TGCAGCAGTTCCAATGGAAG	58.75	20	N/A	N/A	127	168	294	GTTGTTGTTTTGTTGGCCTA	54.904	20	N/A	N/A	GCAGCAGTTCCAATGGAAGT	58.749	20	N/A	N/A	126	168	293
	CPSSR_194|ATG	Primers not available
	CPSSR_195|ATG	TACTGACCCAAAGGCAAGGC	60.251	20	100	100	CACTAGCAGCAACCTCTCCA	59.39	20	100	100	197	120	316	TACTGACCCAAAGGCAAGGC	60.251	20	N/A	N/A	AGCAGCAACCTCTCCATCAA	59.305	20	N/A	N/A	193	120	312	CCCTACTGACCCAAAGGCAA	59.596	20	N/A	N/A	CACTAGCAGCAACCTCTCCA	59.39	20	100	100	200	117	316
	CPSSR_196|ATT	Primers not available
21	CPSSR_197|ATTT	GGAAACCACAGCAGTACCCA	59.89	20	N/A	N/A	GCTGCCTCCGTCCTCTTAAA	59.751	20	N/A	N/A	152	104	255	AGGAAACCACAGCAGTACCC	59.599	20	100	100	GCTGCCTCCGTCCTCTTAAA	59.751	20	N/A	N/A	153	103	255	GGAAACCACAGCAGTACCCA	59.89	20	N/A	N/A	TGCTGCCTCCGTCCTCTTAA	60.903	20	N/A	N/A	153	104	256
	CPSSR_198|CA	Primers not available
	CPSSR_199|CA	Primers not available
	CPSSR_200|CA	CGAGTGCCAGTCCTTCGTAA	59.757	20	100	100	TTCCCTAAGAGACGAAGACC	55.995	20	N/A	N/A	137	117	253	CGAGTGCCAGTCCTTCGTAA	59.757	20	N/A	N/A	TTTCCCTAAGAGACGAAGACC	56.766	21	100	100	138	117	254	CGAGTGCCAGTCCTTCGTAA	59.757	20	N/A	N/A	TTTTCCCTAAGAGACGAAGACC	57.468	22	N/A	N/A	139	117	255
	CPSSR_201|CA	Primers not available
	CPSSR_202|CA	TGGGAACACACTCTGGGAAC	59.528	20	N/A	N/A	ACGACCAACTCTTCTCACGA	58.684	20	N/A	N/A	149	56	204	GGGAACACACTCTGGGAACT	59.234	20	N/A	N/A	ACGACCAACTCTTCTCACGA	58.684	20	N/A	N/A	148	57	204	TGGGAACACACTCTGGGAAC	59.528	20	N/A	N/A	ACGACCAACTCTTCTCACGAA	59.32	21	100	71.43	149	56	204
	CPSSR_203|CA	TGTATCTCTGTAACGTGCGT	56.712	20	N/A	N/A	GCCTATGCTGACTTGATCATTCC	59.499	23	N/A	N/A	118	177	294	TGTATCTCTGTAACGTGCGT	56.712	20	100	100	TGCTGACTTGATCATTCCTGT	57.292	21	N/A	N/A	113	177	289	TTGTATCTCTGTAACGTGCGT	57.436	21	N/A	N/A	GCCTATGCTGACTTGATCATTCC	59.499	23	N/A	N/A	119	176	294
	CPSSR_204|CA	TGGGTACGCACACATGGAAA	59.891	20	100	100	TGTGGCACTCTAACCATGTT	57.051	20	N/A	N/A	165	122	286	TTGGGTACGCACACATGGAA	59.891	20	N/A	N/A	TGTGGCACTCTAACCATGTT	57.051	20	N/A	N/A	166	121	286	TTTGGGTACGCACACATGGA	59.891	20	N/A	N/A	TGTGGCACTCTAACCATGTT	57.051	20	N/A	N/A	167	120	286
	CPSSR_205|CA	GGGCAATGCTTTTCCTTACCC	59.793	21	N/A	N/A	TGCCTGGGTGAGGTTTTGAA	59.74	20	N/A	N/A	194	59	252	TCTGCCAACGGTAAGAGTGA	58.666	20	100	100	TGCCTGGGTGAGGTTTTGAA	59.74	20	N/A	N/A	163	90	252	AGGTCGCCATTCTACCAGAA	58.431	20	N/A	N/A	GAAGGAGTACGCGAATCGGT	59.9	20	N/A	N/A	196	146	341
	CPSSR_206|CA	GGGCTTTCTAGCTTCTATGTGC	59.125	22	N/A	N/A	TGTGATGCAAATGTGAGCCA	58.382	20	N/A	N/A	186	172	357	GGGCTTTCTAGCTTCTATGTGC	59.125	22	100	100	TGTGATGCAAATGTGAGCCAA	59.038	21	N/A	N/A	186	172	357	GGGCTTTCTAGCTTCTATGTGC	59.125	22	N/A	N/A	TTGTGATGCAAATGTGAGCCA	59.038	21	N/A	N/A	187	172	358
	CPSSR_207|CA	GGATAGACACAAGGCTGCCA	59.747	20	N/A	N/A	ACTGGGGTCAGCAAATTTGAC	59.036	21	N/A	N/A	150	115	264	GGATAGACACAAGGCTGCCA	59.747	20	N/A	N/A	GTGTATGTTACTGGGGTCAGCA	60.028	22	100	100	159	115	273	GGATAGACACAAGGCTGCCA	59.747	20	100	100	TGTGTATGTTACTGGGGTCAGC	60.028	22	N/A	N/A	160	115	274
	CPSSR_208|CA	TGAGCTGCAGTAGGAACTCA	58.367	20	N/A	N/A	TGACCTGAAGTGCGTACTCG	59.76	20	100	100	147	1	147	TGAGCTGCAGTAGGAACTCA	58.367	20	100	100	TGCGGTAGTGACCTGAAGTG	59.683	20	N/A	N/A	155	1	155	TGAGCTGCAGTAGGAACTCA	58.367	20	N/A	N/A	TGAACTGCGGTAGTGACCTG	59.683	20	95	100	160	1	160
	CPSSR_209|CA	AAGCTGACCTCAAGGCAAAA	57.928	20	N/A	N/A	CTCTCGATCCAGGACTCCCA	60.106	20	N/A	N/A	153	89	241	AAAGCTGACCTCAAGGCAAA	57.928	20	100	100	CTCTCGATCCAGGACTCCCA	60.106	20	N/A	N/A	154	88	241	AAAAGCTGACCTCAAGGCAA	57.928	20	100	100	CTCTCGATCCAGGACTCCCA	60.106	20	N/A	N/A	155	87	241
	CPSSR_210|CA	GCTTAACACAAGCAGCCTTT	57.199	20	N/A	N/A	AGGTCATGTCATGCATCGGA	59.167	20	N/A	N/A	192	129	320	GCTTAACACAAGCAGCCTTT	57.199	20	N/A	N/A	GTTCATTCCTCGCACAAGCA	59.126	20	N/A	N/A	157	129	285	GCTTAACACAAGCAGCCTTT	57.199	20	N/A	N/A	CCTCGCACAAGCAAACTACAC	60.07	21	N/A	N/A	150	129	278
	CPSSR_211|CA	TCTGCTTGGAACCCCACAAT	59.518	20	100	100	CCTTCCTCTTTACCGCAGCA	60.036	20	N/A	N/A	175	108	282	ATCTGCTTGGAACCCCACAA	59.518	20	100	100	CCTTCCTCTTTACCGCAGCA	60.036	20	100	100	176	107	282	AATCTGCTTGGAACCCCACA	59.518	20	N/A	N/A	CCTTCCTCTTTACCGCAGCA	60.036	20	N/A	N/A	177	106	282
	CPSSR_212|CA	AGATCTAAGTCAGCATCAGC	54.658	20	N/A	N/A	NACCCAAATCATCAACACATG	59.171	21	N/A	N/A	188	166	353	TAGATCTAAGTCAGCATCAGC	54.657	21	N/A	N/A	NACCCAAATCATCAACACATG	59.171	21	N/A	N/A	189	165	353	TTAGATCTAAGTCAGCATCAGC	55.451	22	100	100	NACCCAAATCATCAACACATG	59.171	21	N/A	N/A	190	164	353
	CPSSR_213|CAC	ATAAAGCCATCCCACACGCA	60.035	20	100	100	CAGGCTGCTGTTTGAGGAGA	59.964	20	N/A	N/A	109	173	281	ATAAAGCCATCCCACACGCA	60.035	20	N/A	N/A	GCACTCTTCCCCATTGGTGA	59.962	20	N/A	N/A	129	173	301	ATAAAGCCATCCCACACGCA	60.035	20	N/A	N/A	AGCACTCTTCCCCATTGGTG	59.961	20	N/A	N/A	130	173	302
	CPSSR_214|CAC	Primers not available
	CPSSR_215|CAC	CAATTTCCCGCCCCTCATGT	60.684	20	N/A	N/A	TGGACAGGGTGGTTTTGGAC	60.106	20	N/A	N/A	197	99	295	TCCCGCCCCTCATGTAATTT	59.077	20	95	100	TGGACAGGGTGGTTTTGGAC	60.106	20	N/A	N/A	192	104	295	TTCCCGCCCCTCATGTAATT	59.077	20	N/A	N/A	TGGACAGGGTGGTTTTGGAC	60.106	20	N/A	N/A	193	103	295
	CPSSR_216|CAT	Primers not available
22	CPSSR_217|CAT	TGGTGGTTGACAAGGATGCA	59.815	20	100	95	CTCATCGCTAAGTCTACCAGCA	59.641	22	100	100	126	136	261	TGGTGGTTGACAAGGATGCA	59.815	20	N/A	N/A	TCATCGCTAAGTCTACCAGCA	58.625	21	N/A	N/A	125	136	260	TGGTGGTTGACAAGGATGCA	59.815	20	N/A	N/A	TCATCGCTAAGTCTACCAGCAA	59.242	22	N/A	N/A	125	136	260
	CPSSR_218|CAT	TCAGCGCGTAAACCCTCAAT	60.037	20	N/A	N/A	ATGGTGGACGCAATGGTGAT	60.034	20	100	100	176	5	180	TCAGCGCGTAAACCCTCAAT	60.037	20	N/A	N/A	CAATGGTGGACGCAATGGTG	60.109	20	N/A	N/A	178	5	182	TCAGCGCGTAAACCCTCAAT	60.037	20	N/A	N/A	GGTGGACGCAATGGTGATTG	59.829	20	100	100	174	5	178
	CPSSR_219|CAT	Primers not available
	CPSSR_220|CCA	GTTGCACATCAACGGTGATCA	59.465	21	N/A	N/A	GTCAAACCGCCAATGACTGA	58.765	20	100	100	178	149	326	TGTCAGATCCATGCGCCTTT	60.035	20	N/A	N/A	TCCTGATCGAAGTTGTATTGCCA	60.055	23	N/A	N/A	189	103	291	TGCACATCAACGGTGATCAA	58.11	20	N/A	N/A	GTCAAACCGCCAATGACTGA	58.765	20	N/A	N/A	176	151	326
23	CPSSR_221|CCA	GCCGAAGAACCATCCACTGA	60.036	20	N/A	N/A	TCGAGGACGGACAATCAACC	59.754	20	N/A	N/A	163	38	200	TCCCCATTTTCCACCTGCAG	60.252	20	N/A	N/A	TCGAGGACGGACAATCAACC	59.754	20	N/A	N/A	103	98	200	CTCCCCATTTTCCACCTGCA	60.252	20	N/A	N/A	TCGAGGACGGACAATCAACC	59.754	20	100	100	104	97	200
	CPSSR_222|CCA	AGGGTTGTCTTGGTTGATGGA	59.22	21	N/A	N/A	GATTTCGTCCACCGCCACTA	60.109	20	N/A	N/A	127	121	247	AGGGTTGTCTTGGTTGATGGA	59.22	21	N/A	N/A	TTCGTCCACCGCCACTATTT	59.678	20	100	100	124	121	244	AGGGTTGTCTTGGTTGATGGA	59.22	21	N/A	N/A	TTTCGTCCACCGCCACTATT	59.678	20	100	100	125	121	245
24	CPSSR_223|CCTTTC	TGTGACAAACAACGCACACA	59.125	20	N/A	N/A	TGTGAATCGCTCCCCTGATG	59.821	20	100	100	189	156	344	TGTGACAAACAACGCACACA	59.125	20	100	100	TGCTGTTTCAAGCCGTGGTA	60.179	20	N/A	N/A	159	156	314	TGTGACAAACAACGCACACA	59.125	20	N/A	N/A	CTGGGCAGGTGAGGGTTTAC	60.323	20	95	100	118	156	273
	CPSSR_224|CT	TCTCCGGCATCTCTCACAGA	60.034	20	N/A	N/A	GAGCGAACAGATCAGCGAGA	59.9	20	100	100	162	143	304	TCTCCGGCATCTCTCACAGA	60.034	20	N/A	N/A	AGCGAACAGATCAGCGAGAG	59.9	20	N/A	N/A	161	143	303	TCTCCGGCATCTCTCACAGA	60.034	20	N/A	N/A	CATGGGTTTCGCTTCACTGC	60.11	20	100	100	115	143	257
	CPSSR_225|CT	Primers not available
	CPSSR_226|CT	CCGGTGAAAGCAGTAGCAGA	60.037	20	N/A	N/A	GCACATGCTTGGAAGTTGCA	59.968	20	N/A	N/A	128	168	295	CCGGTGAAAGCAGTAGCAGA	60.037	20	N/A	N/A	GCACATGCTTGGAAGTTGCAA	60.539	21	N/A	N/A	128	168	295	CCGGTGAAAGCAGTAGCAGAA	60.608	21	N/A	N/A	GCACATGCTTGGAAGTTGCA	59.968	20	N/A	N/A	128	168	295
	CPSSR_227|CT	Primers not available
	CPSSR_228|CT	AGCAGAACCTTCTACCGCAA	59.315	20	N/A	N/A	AGATGGTATAGAGGAAGCCCAT	57.847	22	N/A	N/A	199	61	259	AGCAGAACCTTCTACCGCAA	59.315	20	N/A	N/A	AGAGGAAGCCCATATTTGTGA	56.688	21	N/A	N/A	190	61	250	CGTGCCTACGTACAATGTCG	59.088	20	N/A	N/A	AGATGGTATAGAGGAAGCCCAT	57.847	22	N/A	N/A	161	99	259
	CPSSR_229|CT	Primers not available
	CPSSR_230|CT	Primers not available
	CPSSR_231|CT	AGCGAAAATCACCCATGCTT	58.451	20	N/A	N/A	GGTGGATCGCTCGCTATTCA	59.968	20	100	100	187	179	365	AGCGAAAATCACCCATGCTT	58.451	20	N/A	N/A	TGGTGGATCGCTCGCTATTC	59.968	20	N/A	N/A	188	179	366	AAGCGAAAATCACCCATGCT	58.451	20	N/A	N/A	GGTGGATCGCTCGCTATTCA	59.968	20	N/A	N/A	188	178	365
	CPSSR_232|CT	Primers not available
	CPSSR_233|CT	Primers not available
	CPSSR_234|CT	AGTTGAGCTCTCATTACCAA	53.975	20	N/A	N/A	TCACTTAGTAACAAGATCGAGTGC	58.6	24	N/A	N/A	173	110	282	AGTTGAGCTCTCATTACCAA	53.975	20	N/A	N/A	CACTTAGTAACAAGATCGAGTGCT	58.597	24	100	100	172	110	281	AGTTGAGCTCTCATTACCAA	53.975	20	100	100	AGTAACAAGATCGAGTGCTT	54.428	20	N/A	N/A	167	110	276
	CPSSR_235|CT	GGAATGATGATGGACCCCGAA	59.857	21	100	100	GGCTTTCGTTGTTGGCCTTT	59.896	20	N/A	N/A	104	110	213	TGATGATGGACCCCGAAAGT	58.715	20	100	100	GGCTTTCGTTGTTGGCCTTT	59.896	20	100	100	100	114	213	ACTTCCGCTAAACCATAGCCA	59.442	21	100	52.38	GGCTTTCGTTGTTGGCCTTT	59.896	20	N/A	N/A	126	88	213
	CPSSR_236|CT	GTCCACTAGGGGCACTATGC	59.893	20	N/A	N/A	GGCATTACAACGGCCAAAGG	60.109	20	100	100	177	88	264	GTTGGCTCCCTGTTCCTCAA	59.89	20	N/A	N/A	GGCATTACAACGGCCAAAGG	60.109	20	100	100	107	158	264	TTGACGTTGGCTCCCTGTTC	60.534	20	100	100	GGCATTACAACGGCCAAAGG	60.109	20	N/A	N/A	112	153	264
	CPSSR_237|CT	GCTGTTGAACATGGATGAGAGC	59.903	22	N/A	N/A	TCTGATGCCTAATCCCATGAGA	58.409	22	100	100	181	106	286	AGCAGAGTACACTGTTCTCGT	58.768	21	N/A	N/A	TCTGATGCCTAATCCCATGAGA	58.409	22	N/A	N/A	139	148	286	GCTGTTGAACATGGATGAGAGC	59.903	22	N/A	N/A	TCTGATGCCTAATCCCATGAGAA	59.024	23	N/A	N/A	181	106	286
	CPSSR_238|CT	ACATACGTCTCCCATGCACA	59.098	20	100	100	TATCAACGTCGCAGCATGGA	59.825	20	95	100	184	103	286	ACATACGTCTCCCATGCACA	59.098	20	N/A	N/A	GTCGCAGCATGGAGACCTAC	60.529	20	95	100	177	103	279	AACATACGTCTCCCATGCACA	59.722	21	N/A	N/A	TATCAACGTCGCAGCATGGA	59.825	20	N/A	N/A	185	102	286
	CPSSR_239|CT	CCCCTCGGTTTAGTGCTCTC	59.824	20	N/A	N/A	CAAAGAATGCGCGCACTTCT	60.11	20	N/A	N/A	153	130	282	CCCCTCGGTTTAGTGCTCTC	59.824	20	100	100	TCAAAGAATGCGCGCACTTC	60.11	20	N/A	N/A	154	130	283	CCGATAATGCCCCTCGGTTT	60.179	20	100	100	CAAAGAATGCGCGCACTTCT	60.11	20	N/A	N/A	162	121	282
25	CPSSR_240|CT	TGCATGTAAACCGAGTTCCCT	59.65	21	N/A	N/A	CCCACAACCAAAATCACACACA	59.833	22	N/A	N/A	162	38	199	GTGCATGTAAACCGAGTTCCC	59.533	21	100	100	CCCACAACCAAAATCACACACA	59.833	22	100	100	163	37	199	CCTTCTGGGCTCTTTTGTGTG	59.389	21	N/A	N/A	CCCACAACCAAAATCACACACA	59.833	22	N/A	N/A	144	56	199
	CPSSR_241|CT	Primers not available
	CPSSR_242|CT	TCAAACAGGCTGTGAAAGGGA	59.786	21	100	100	TCGTACTCTTCTCATTGGGT	55.595	20	N/A	N/A	185	89	273	TCAAACAGGCTGTGAAAGGGA	59.786	21	N/A	N/A	TCGTACTCTTCTCATTGGGTACT	58.403	23	N/A	N/A	185	89	273	TCAAACAGGCTGTGAAAGGGA	59.786	21	N/A	N/A	ATCGTACTCTTCTCATTGGGT	56.168	21	100	100	186	89	274
	CPSSR_243|CT	ACCACCAAATCTGACTCCTTTGA	59.862	23	N/A	N/A	AGGTTCTTCAAAAGGAGGGGAA	59.211	22	N/A	N/A	200	102	301	ACCACCAAATCTGACTCCTTTG	58.51	22	N/A	N/A	AGGTTCTTCAAAAGGAGGGGAA	59.211	22	100	100	200	102	301	ACCACCAAATCTGACTCCTTTGA	59.862	23	100	100	AGGTTCTTCAAAAGGAGGGGAAA	59.793	23	N/A	N/A	200	102	301
	CPSSR_244|CT	CGCTGCTGGAAAACGTAAGG	59.834	20	N/A	N/A	GGTCTCGGAAGAAGCACCAA	59.965	20	N/A	N/A	148	111	258	CGCTGCTGGAAAACGTAAGG	59.834	20	N/A	N/A	TTGTTTGGGCTCTCGGTCTC	59.965	20	N/A	N/A	162	111	272	CGCTGCTGGAAAACGTAAGG	59.834	20	N/A	N/A	CTCTCGGTCTCGGAAGAAGC	59.9	20	N/A	N/A	153	111	263
	CPSSR_245|CT	Primers not available
26	CPSSR_246|CT	AGATTTGCTGCTATGTGACAG	56.326	21	100	100	TGTCATTCCCCAGCCTACAC	59.382	20	N/A	N/A	194	77	270	CTGCTATGTGACAGCCTTAA	55.165	20	N/A	N/A	TGTCATTCCCCAGCCTACAC	59.382	20	100	100	187	84	270	AGATTTGCTGCTATGTGACA	55.052	20	N/A	N/A	TGTCATTCCCCAGCCTACAC	59.382	20	100	100	194	77	270
	CPSSR_247|CT	TGACCAGCAATCTCACATTCTCA	59.992	23	N/A	N/A	CCGCCTCCATGACCTCATTA	59.241	20	N/A	N/A	194	138	331	ACCAGCAATCTCACATTCTCACT	59.991	23	N/A	N/A	CCGCCTCCATGACCTCATTA	59.241	20	N/A	N/A	192	140	331	ACTTTGACCAGCAATCTCACA	57.787	21	N/A	N/A	CCGCCTCCATGACCTCATTA	59.241	20	N/A	N/A	198	134	331
	CPSSR_248|CT	Primers not available
	CPSSR_249|CT	TAGCACCGATCTGGACGACT	60.394	20	N/A	N/A	CTTCCAAGTCTTCACCCGACT	59.655	21	100	100	160	89	248	TTAGCACCGATCTGGACGAC	59.545	20	N/A	N/A	CTTCCAAGTCTTCACCCGACT	59.655	21	100	100	161	88	248	TAGCACCGATCTGGACGACT	60.394	20	100	100	TTCCAAGTCTTCACCCGACT	58.58	20	N/A	N/A	159	89	247
	CPSSR_250|CT	AGATGGGTGGAAAACGCTCT	59.307	20	100	100	GTGCTCACACTAGTAGCTCTTCA	59.808	23	100	100	192	68	259	AGATGGGTGGAAAACGCTCT	59.307	20	N/A	N/A	TGCTCACACTAGTAGCTCTTCA	58.578	22	N/A	N/A	191	68	258	AGATGGGTGGAAAACGCTCT	59.307	20	N/A	N/A	GTGCTCACACTAGTAGCTCT	56.396	20	N/A	N/A	192	68	259
	CPSSR_251|CT	Primers not available
	CPSSR_252|CT	TGAACACCGAAGACGATGCT	59.683	20	100	100	TCGCACTGTGCAGATCTTGA	59.682	20	100	100	173	28	200	TGAACACCGAAGACGATGCT	59.683	20	N/A	N/A	CGCACTGTGCAGATCTTGAG	59.28	20	100	100	172	28	199	ATGAACACCGAAGACGATGCT	60.067	21	N/A	N/A	TCGCACTGTGCAGATCTTGA	59.682	20	N/A	N/A	174	27	200
	CPSSR_253|CT	Primers not available
	CPSSR_254|CT	AAGCTCGAGGAGAACTGCTT	59.027	20	N/A	N/A	GATTGGATGGGGAAGTGCCA	60.033	20	100	100	172	121	292	AAAGCTCGAGGAGAACTGCT	59.027	20	N/A	N/A	GATTGGATGGGGAAGTGCCA	60.033	20	N/A	N/A	173	120	292	AAGCTCGAGGAGAACTGCTT	59.027	20	100	100	AAGGAGCCGGTTGGAGATTG	60.035	20	N/A	N/A	196	121	316
	CPSSR_255|CT	Primers not available
	CPSSR_256|CT	Primers not available
	CPSSR_257|CT	Primers not available
	CPSSR_258|CT	GCTGATTGTGCAATGAATGTGC	59.653	22	N/A	N/A	GCTAGCCGGCATCTTCAAGA	60.179	20	95	100	168	176	343	GCTGATTGTGCAATGAATGTGC	59.653	22	N/A	N/A	TTAGGCTAGCCGGCATCTTC	59.607	20	N/A	N/A	172	176	347	GCTGATTGTGCAATGAATGTGC	59.653	22	100	90.91	CTTAGGCTAGCCGGCATCTT	59.605	20	N/A	N/A	173	176	348
	CPSSR_259|CT	TGCAGTGGCTGGTCAAATCA	60.179	20	N/A	N/A	TCAATTGTGGCTGAGACCCT	58.933	20	N/A	N/A	105	134	238	CCCCAGCCCGAACTCAATAA	59.745	20	x \?N/A	N/A	TCAATTGTGGCTGAGACCCT	58.933	20	N/A	N/A	165	74	238	ACATGCAGTGGCTGGTCAAA	60.468	20	100	100	TCAATTGTGGCTGAGACCCT	58.933	20	N/A	N/A	108	131	238
	CPSSR_260|CT	Primers not available
	CPSSR_261|CT	Primers not available
	CPSSR_262|CT	AAACGTCCATCACCCACACC	60.536	20	N/A	N/A	TTATGGGGCCCGCAAAGAAA	60.252	20	N/A	N/A	126	149	274	CCAGACCGAACCCGACAAAA	60.533	20	N/A	N/A	GCAGCCTTTTCAGCCCTTTT	59.606	20	N/A	N/A	133	179	311	AGACCGAACCCGACAAAACC	60.534	20	N/A	N/A	GCAGCCTTTTCAGCCCTTTT	59.606	20	N/A	N/A	131	181	311
	CPSSR_263|CT	CGGAAAAGATTCGCTGCGTT	59.834	20	100	100	CGCCCAACACATTTGTCAGT	59.332	20	N/A	N/A	197	132	328	CGGAAAAGATTCGCTGCGTT	59.834	20	N/A	N/A	ACGCCCAACACATTTGTCAG	59.332	20	N/A	N/A	198	132	329	CGGAAAAGATTCGCTGCGTT	59.834	20	100	100	CGCCCAACACATTTGTCAGTT	59.933	21	100	100	197	132	328
	CPSSR_264|CT	TTCGCGAAAGTCAGCATGTG	59.487	20	95	100	TTTTCGAGAGGGAGGGTTGC	59.964	20	100	100	134	80	213	TTCGCGAAAGTCAGCATGTG	59.487	20	N/A	N/A	GGCTCCAACATGTACACCCA	59.962	20	100	100	176	80	255	TTCGCGAAAGTCAGCATGTG	59.487	20	N/A	N/A	TGGGCTCCAACATGTACACC	59.962	20	N/A	N/A	178	80	257
	CPSSR_265|CT	Primers not available
	CPSSR_266|CT	TCGTCCAATCAAACCTCTCA	56.487	20	100	100	AGCTATCACGCCATTGCCAT	60.179	20	N/A	N/A	177	111	287	TCGTCCAATCAAACCTCTCA	56.487	20	N/A	N/A	GCTATCACGCCATTGCCATC	59.761	20	N/A	N/A	176	111	286	TCGTCCAATCAAACCTCTCA	56.487	20	100	100	GACAGCTATCACGCCATTGC	59.694	20	90	100	180	111	290
	CPSSR_267|CT	Primers not available
	CPSSR_268|CT	TCTCCGACGATCCAGCAAAG	59.827	20	N/A	N/A	CCGTCACCAGAGCACAGATT	60.037	20	100	100	158	168	325	CTCTCCGACGATCCAGCAAA	59.827	20	N/A	N/A	CCGTCACCAGAGCACAGATT	60.037	20	N/A	N/A	159	167	325	TCTCCGACGATCCAGCAAAG	59.827	20	N/A	N/A	CATAACCCGTCACCAGAGCA	59.751	20	N/A	N/A	164	168	331
27	CPSSR_269|CT	ATTGGCCATCACGAGCATCA	60.107	20	100	100	TTCTAGCTCGGTCAGGGACA	59.961	20	N/A	N/A	179	116	294	ATTGGCCATCACGAGCATCA	60.107	20	N/A	N/A	CGGTCAGGGACACGCTAAAT	60.108	20	95	100	171	116	286	GCCAACTTGCACACCTGATC	59.758	20	N/A	N/A	GAGGTTGGCTTTCGCTTTGG	60.039	20	N/A	N/A	142	179	320
	CPSSR_270|CT	CCCTCCCCAGATCCTCCATT	60.403	20	N/A	N/A	GAAGAGGACCATGTCAGGACA	59.097	21	N/A	N/A	195	10	204	CCCTCCCCAGATCCTCCATT	60.403	20	N/A	N/A	AGAGGACCATGTCAGGACAA	57.97	20	100	100	193	10	202	CCCTCCCCAGATCCTCCATT	60.403	20	N/A	N/A	AAGAGGACCATGTCAGGACA	57.97	20	N/A	N/A	194	10	203
	CPSSR_271|CT	AGAATTATGCGCGCACACAC	59.903	20	N/A	N/A	TCCAACGAAACTGCCGAGAA	59.895	20	N/A	N/A	191	181	371	AGAATTATGCGCGCACACAC	59.903	20	N/A	N/A	CTCCAACGAAACTGCCGAGA	60.32	20	N/A	N/A	192	181	372	AAGAATTATGCGCGCACACA	59.198	20	N/A	N/A	TCCAACGAAACTGCCGAGAA	59.895	20	100	100	192	180	371
	CPSSR_272|CT	GGGGTGATCATCAACTCAGACA	59.763	22	100	100	AGAATCACCTTTTCCACGCA	57.73	20	N/A	N/A	109	177	285	GGGGTGATCATCAACTCAGACA	59.763	22	100	100	CACCTTTTCCACGCATATTGGA	59.248	22	100	100	104	177	280	GGGGTGATCATCAACTCAGACA	59.763	22	N/A	N/A	TCACCTTTTCCACGCATATTGG	59.248	22	N/A	N/A	105	177	281
	CPSSR_273|CT	Primers not available
	CPSSR_274|CT	Primers not available
	CPSSR_275|CT	Primers not available
	CPSSR_276|CT	TCTCTTGAGCTAGCCCATTTCA	59.16	22	N/A	N/A	TGGGTCGCATCTTCCTCAAA	59.31	20	N/A	N/A	148	163	310	TCTCTTGAGCTAGCCCATTTCA	59.16	22	100	100	TTGGGTCGCATCTTCCTCAA	59.31	20	N/A	N/A	149	163	311	TTCATGGAAGACAGGTGACC	57.141	20	N/A	N/A	TGGGTCGCATCTTCCTCAAA	59.31	20	N/A	N/A	130	181	310
	CPSSR_277|CT	Primers not available
	CPSSR_278|CT	Primers not available
	CPSSR_279|CT	Primers not available
	CPSSR_280|CT	Primers not available
	CPSSR_281|CT	CGCGATCGATTGTGGATTGC	60.383	20	100	100	AGGAACTCGCTTAGGGTCCT	59.959	20	N/A	N/A	164	94	257	GGATTCGCGATCGATTGTGG	59.491	20	N/A	N/A	AGGAACTCGCTTAGGGTCCT	59.959	20	100	100	169	89	257	GCGATCGATTGTGGATTGCA	59.343	20	N/A	N/A	AGGAACTCGCTTAGGGTCCT	59.959	20	N/A	N/A	163	95	257
	CPSSR_282|CT	AGGATTTCGGTGCTACTGCT	59.095	20	N/A	N/A	ACCCAGTACCAAGTACCACA	57.894	20	N/A	N/A	182	119	300	GGTGCTACTGCTTGTATGGGT	60.065	21	N/A	N/A	ACCCAGTACCAAGTACCACA	57.894	20	100	100	174	127	300	TCGGTGCTACTGCTTGTATGG	60.135	21	N/A	N/A	ACCCAGTACCAAGTACCACA	57.894	20	N/A	N/A	176	125	300
	CPSSR_283|CT	Primers not available
	CPSSR_284|CT	Primers not available
	CPSSR_285|CT	Primers not available
	CPSSR_286|CT	Primers not available
	CPSSR_287|CT	GGGCCGGCTTTATAGACCAG	60.25	20	N/A	N/A	CCAAGAGGCCACCCATAGTC	59.819	20	N/A	N/A	157	171	327	GGCCGGCTTTATAGACCAGT	59.531	20	N/A	N/A	CCAAGAGGCCACCCATAGTC	59.819	20	N/A	N/A	156	172	327	GGCCGGCTTTATAGACCAGT	59.531	20	N/A	N/A	TACAAAGCCGGCCCTAGGTA	60.325	20	N/A	N/A	179	172	350
	CPSSR_288|CT	Primers not available
	CPSSR_289|CT	AGTTTCAGGCTTGCCATCCA	59.887	20	N/A	N/A	TCCCATCGTTCTCTAGAATTGA	56.371	22	N/A	N/A	173	140	312	CAGTTTCAGGCTTGCCATCC	59.471	20	N/A	N/A	TCCCATCGTTCTCTAGAATTGA	56.371	22	N/A	N/A	174	139	312	GGTCAGTTTCAGGCTTGCCA	60.823	20	N/A	N/A	TCCCATCGTTCTCTAGAATTGA	56.371	22	N/A	N/A	177	136	312
	CPSSR_290|CT	TTGTGCGATTGCCGTTAAGC	60.11	20	N/A	N/A	GGGTAGGGTTTCGTGAAGGG	60.036	20	N/A	N/A	193	81	273	GATTGCCGTTAAGCTGCGAA	59.554	20	N/A	N/A	GGGTAGGGTTTCGTGAAGGG	60.036	20	N/A	N/A	187	87	273	ATTGCCGTTAAGCTGCGAAG	59.552	20	N/A	N/A	GGGTAGGGTTTCGTGAAGGG	60.036	20	N/A	N/A	186	88	273
	CPSSR_291|CT	Primers not available
	CPSSR_292|CT	TCACTGCCAACTGACTCCAC	59.893	20	100	100	TGTCTCGGGTGATTTTGCCA	59.89	20	N/A	N/A	140	134	273	CTGCCAACTGACTCCACACT	59.893	20	N/A	N/A	TGTCTCGGGTGATTTTGCCA	59.89	20	N/A	N/A	137	137	273	ACTGCCAACTGACTCCACAC	60.179	20	100	100	TGTCTCGGGTGATTTTGCCA	59.89	20	100	100	138	136	273
	CPSSR_293|CT	TGTGACACTGTCTCACTCTGC	59.932	21	N/A	N/A	AGGGTAACACTTGCAGGCAA	59.815	20	N/A	N/A	192	130	321	TGTGACACTGTCTCACTCTGC	59.932	21	N/A	N/A	AAGGGTAACACTTGCAGGCA	59.815	20	N/A	N/A	193	130	322	GTGACACTGTCTCACTCTGCT	59.66	21	N/A	N/A	AGGGTAACACTTGCAGGCAA	59.815	20	N/A	N/A	191	131	321
	CPSSR_294|CT	GTGTTGTGCACGGAAAGCAG	60.592	20	N/A	N/A	TGGCCTCTTGTGTCTTTCCA	59.157	20	100	100	180	67	246	GTTGTGCACGGAAAGCAGTA	59.058	20	N/A	N/A	TGGCCTCTTGTGTCTTTCCA	59.157	20	N/A	N/A	178	69	246	GTGTTGTGCACGGAAAGCAG	60.592	20	N/A	N/A	GCTTCAATGGCCTCTTGTGTC	59.799	21	100	100	187	67	253
	CPSSR_295|CTCAA	Primers not available
	CPSSR_296|CTG	Primers not available
	CPSSR_297|CTT	Primers not available
	CPSSR_298|CTT	Primers not available
	CPSSR_299|CTT	TTGCCACCTATCTCCGCATC	59.893	20	N/A	N/A	GTGTCTTCGCCTCTGAAGCT	60.038	20	N/A	N/A	119	148	266	TTGCCACCTATCTCCGCATC	59.893	20	N/A	N/A	ATGCATTAATCCCGGCACCT	59.814	20	N/A	N/A	178	148	325	TTGCCACCTATCTCCGCATC	59.893	20	N/A	N/A	GTCTTCGCCTCTGAAGCTCA	59.755	20	100	100	117	148	264
	CPSSR_300|CTT	AGCCTTCTACTTGCTCGAAACA	59.963	22	N/A	N/A	GGGGTGCTGTTTGTTTTACCA	59.242	21	N/A	N/A	199	130	328	AGCCTTCTACTTGCTCGAAACA	59.963	22	N/A	N/A	TGGGGTGCTGTTTGTTTTACC	59.242	21	100	100	200	130	329	TGCTCGAAACATAGGTCTACTCC	59.619	23	N/A	N/A	GGTGGGGTGCTGTTTGTTTT	59.46	20	N/A	N/A	191	141	331
	CPSSR_301|CTT	ACACCATGCTGCTCAGGTTT	60.179	20	N/A	N/A	CGTACATGTGGCTCAACTGC	59.556	20	N/A	N/A	194	179	372	CTTACACAGGCAGCTCGACA	60.038	20	N/A	N/A	CTGCCTCGAGACACTTCAGT	59.399	20	100	80	195	162	356	CTTACACAGGCAGCTCGACA	60.038	20	N/A	N/A	ACTGCCTCGAGACACTTCAG	59.399	20	100	85	196	162	357
	CPSSR_302|CTT	Primers not available
	CPSSR_303|CTT	TACGGGGACATCCTGCATTG	59.82	20	N/A	N/A	TGTTAGGGAGAGTGGGCTGA	59.884	20	N/A	N/A	127	173	299	TACGGGGACATCCTGCATTG	59.82	20	100	100	AGGGCTGCTCATATTGCCAA	59.74	20	N/A	N/A	178	173	350	TACGGGGACATCCTGCATTG	59.82	20	N/A	N/A	AAGGGCTGCTCATATTGCCA	59.74	20	100	100	179	173	351
28	CPSSR_304|CTTCAT	GCCCTTTTGCCTTGGTTTTCT	59.859	21	N/A	N/A	TGTTGCCAGACTTTGCTGAG	58.688	20	100	100	147	24	170	GCATCTATCAGGCCCTTTTGC	59.661	21	N/A	N/A	TGTTGCCAGACTTTGCTGAG	58.688	20	N/A	N/A	158	13	170	GCCCTTTTGCCTTGGTTTTC	58.407	20	N/A	N/A	TGTTGCCAGACTTTGCTGAG	58.688	20	N/A	N/A	147	24	170
	CPSSR_305|GA	Primers not available
	CPSSR_306|GA	Primers not available
	CPSSR_307|GA	GCATTTTCCAAAACTGACCTTCG	59.264	23	N/A	N/A	GCTAGTTGTCACATCATTTGGT	56.965	22	N/A	N/A	185	106	290	GCATTTTCCAAAACTGACCTTCG	59.264	23	N/A	N/A	AGCTAGTTGTCACATCATTTGG	56.694	22	N/A	N/A	186	106	291	AGACTTTTCTACGGGACAACA	56.89	21	N/A	N/A	GCTAGTTGTCACATCATTTGGT	56.965	22	100	100	119	172	290
	CPSSR_308|GA	Primers not available
	CPSSR_309|GA	Primers not available
	CPSSR_310|GA	GCAGATGAGGCTGTGATGGT	60.107	20	100	100	CGCGTTGCTCCATTTCGTTT	60.385	20	N/A	N/A	147	100	246	GCAGATGAGGCTGTGATGGT	60.107	20	N/A	N/A	TCTTTCTCGTGCCCTAGCTG	59.467	20	N/A	N/A	167	100	266	GCAGATGAGGCTGTGATGGT	60.107	20	N/A	N/A	GTCTTTCTCGTGCCCTAGCT	59.467	20	N/A	N/A	168	100	267
	CPSSR_311|GA	Primers not available
	CPSSR_312|GA	GTGACTTCACATCGAATGT	53.033	19	N/A	N/A	TGGATTATATTGTCGAGGCAAG	56.039	22	N/A	N/A	192	66	257	GTGACTTCACATCGAATGT	53.033	19	N/A	N/A	GGATTATATTGTCGAGGCAAGT	56.037	22	N/A	N/A	191	66	256	GTGACTTCACATCGAATGT	53.033	19	N/A	N/A	TGGATTATATTGTCGAGGCA	53.924	20	N/A	N/A	192	66	257
	CPSSR_313|GA	GAGTCTGCTGGTATCCCACA	58.805	20	100	100	CTGGTTCATGCCCAGGATCA	59.743	20	N/A	N/A	159	160	318	AGAGTCTGCTGGTATCCCACA	60.273	21	100	100	CTGGTTCATGCCCAGGATCA	59.743	20	N/A	N/A	160	159	318	CAGAGTCTGCTGGTATCCCA	58.511	20	N/A	N/A	CTGGTTCATGCCCAGGATCA	59.743	20	N/A	N/A	161	158	318
	CPSSR_314|GA	TGTGATGGAGCCCACAAAGA	59.23	20	100	100	GCCAGGACAGTTTCGAGTGA	59.966	20	N/A	N/A	169	109	277	TGTGATGGAGCCCACAAAGA	59.23	20	N/A	N/A	AGTGCCAGGACAGTTTCGAG	59.966	20	N/A	N/A	172	109	280	TGTGATGGAGCCCACAAAGA	59.23	20	N/A	N/A	TGCCAGGACAGTTTCGAGTG	60.25	20	100	100	170	109	278
	CPSSR_315|GA	AGCAAATCCATCAAAGGCATGT	59.164	22	N/A	N/A	TGCTTTCATCAAGTTAAGGTACCC	58.992	24	N/A	N/A	134	115	248	AGCAAATCCATCAAAGGCATGT	59.164	22	N/A	N/A	ACTCCTTTCAATGGATCTTTGC	56.938	22	N/A	N/A	153	115	267	AGCAAATCCATCAAAGGCATGT	59.164	22	100	100	TCACCCATCCTTCCAATTATGA	56.849	22	100	100	199	115	313
	CPSSR_316|GA	Primers not available
	CPSSR_317|GA	TGTTGTAGACGCAGCCATGA	59.68	20	N/A	N/A	TTTCAAGCCCCTCATGCACT	59.887	20	100	100	154	128	281	TGTTGTAGACGCAGCCATGA	59.68	20	N/A	N/A	ACTTTCAAGCCCCTCATGCA	59.887	20	N/A	N/A	156	128	283	GTGTTGTAGACGCAGCCATG	59.556	20	N/A	N/A	TTTCAAGCCCCTCATGCACT	59.887	20	N/A	N/A	155	127	281
	CPSSR_318|GA	Primers not available
	CPSSR_319|GA	Primers not available
	CPSSR_320|GA	TGTGTAGGCGCATGTGAAGT	59.965	20	N/A	N/A	ATCTGCGGTTCATCAGTGCA	60.036	20	N/A	N/A	126	165	290	CGCATGTGAAGTTGCTTGCT	60.04	20	100	100	ATCTGCGGTTCATCAGTGCA	60.036	20	N/A	N/A	118	173	290	GTAGGCGCATGTGAAGTTGC	60.179	20	100	100	ATCTGCGGTTCATCAGTGCA	60.036	20	N/A	N/A	123	168	290
	CPSSR_321|GA	CAGGAGTCCATGGCCCTTTT	59.96	20	N/A	N/A	TGACTCTTTCCCATCTCTCCGA	60.292	22	100	100	172	82	253	GCATAGTGACCGCCCCATTA	59.892	20	N/A	N/A	TGACTCTTTCCCATCTCTCCGA	60.292	22	N/A	N/A	129	125	253	CAGGAGTCCATGGCCCTTTT	59.96	20	100	100	GACTCTTTCCCATCTCTCCGA	58.62	21	N/A	N/A	171	82	252
	CPSSR_322|GA	Primers not available
	CPSSR_323|GA	AGTGTGGAGGGAGTGAGTGT	60.105	20	N/A	N/A	GCCCAGCTTAGTTGGCATTG	59.826	20	N/A	N/A	154	175	328	ACAGTGTGGAGGGAGTGAGT	60.105	20	N/A	N/A	GCCCAGCTTAGTTGGCATTG	59.826	20	100	100	156	173	328	CAGTGTGGAGGGAGTGAGTG	59.68	20	N/A	N/A	GCCCAGCTTAGTTGGCATTG	59.826	20	100	100	155	174	328
	CPSSR_324|GA	Primers not available
	CPSSR_325|GA	TGAGTGGTGTCCAGATCAACT	58.671	21	N/A	N/A	GCAGGCTAAGGTGGGTGAAT	60.034	20	N/A	N/A	197	157	353	TGAGTGGTGTCCAGATCAACT	58.671	21	100	100	GCCAGCTAACACCTCAGGAG	60.108	20	N/A	N/A	152	157	308	TGAGTGGTGTCCAGATCAACT	58.671	21	100	100	GAGCCAGCTAACACCTCAGG	60.108	20	N/A	N/A	154	157	310
	CPSSR_326|GA	Primers not available
	CPSSR_327|GA	GGGAAGGCAGTAGTTCCTCA	58.723	20	100	100	TGCTTGCCTTCAATTACAGAACC	59.744	23	N/A	N/A	198	153	350	TGGGAAGGCAGTAGTTCCTC	58.723	20	100	100	TGCTTGCCTTCAATTACAGAACC	59.744	23	N/A	N/A	199	152	350	TGGGAAGGCAGTAGTTCCTCA	60.484	21	100	100	TGCTTGCCTTCAATTACAGAACC	59.744	23	N/A	N/A	199	152	350
	CPSSR_328|GA	GTCAAGGGTCGGACACATGT	59.965	20	N/A	N/A	GGTTCCCCAACATGCAACAT	59.024	20	N/A	N/A	195	157	351	GTCAAGGGTCGGACACATGT	59.965	20	N/A	N/A	GGGTTCCCCAACATGCAACA	61.118	20	N/A	N/A	196	157	352	TCAAGGGTCGGACACATGTC	59.68	20	N/A	N/A	GGTTCCCCAACATGCAACAT	59.024	20	100	95	194	158	351
	CPSSR_329|GA	GCCACATGAAGCTTGAGTCC	59.193	20	N/A	N/A	CTCTCACCATCCCCAACACC	60.035	20	N/A	N/A	132	90	221	GCCACATGAAGCTTGAGTCC	59.193	20	N/A	N/A	CTCACCATCCCCAACACCAA	59.888	20	N/A	N/A	130	90	219	ACCAGTTCCAATCTCAGCCA	58.933	20	N/A	N/A	CTCTCACCATCCCCAACACC	60.035	20	100	100	148	74	221
	CPSSR_330|GA	GTCTATGGTGCTCGGCTCTC	59.969	20	100	100	GCATCGGAAAGAGCCATTCC	59.335	20	N/A	N/A	167	122	288	CTATGGTGCTCGGCTCTCAG	59.968	20	N/A	N/A	GCATCGGAAAGAGCCATTCC	59.335	20	N/A	N/A	165	124	288	GGTGCTCGGCTCTCAGAAAT	60.108	20	N/A	N/A	GCATCGGAAAGAGCCATTCC	59.335	20	N/A	N/A	161	128	288
	CPSSR_331|GA	GGCCTTGAAGATCCGCTGAT	60.179	20	N/A	N/A	CCCATTCAAGTGCTGCCATT	59.1	20	N/A	N/A	170	39	208	GGCCTTGAAGATCCGCTGAT	60.179	20	N/A	N/A	CCCCATTCAAGTGCTGCCAT	60.974	20	N/A	N/A	171	39	209	TACCTGGCCTTGAAGATCCG	59.169	20	N/A	N/A	CCCATTCAAGTGCTGCCATT	59.1	20	100	100	175	34	208
29	CPSSR_332|GA	AGCACAAAGAAAGGATGCATCA	58.841	22	N/A	N/A	TCCTGCCTCTGGTTAACTGC	59.675	20	N/A	N/A	200	136	335	AGCACAAAGAAAGGATGCATCA	58.841	22	N/A	N/A	CCTGCCTCTGGTTAACTGCT	59.674	20	100	100	199	136	334	GCACAAAGAAAGGATGCATCA	57.419	21	N/A	N/A	TCCTGCCTCTGGTTAACTGC	59.675	20	N/A	N/A	199	137	335
	CPSSR_333|GA	ATGTGCTCATCAACCAAAGT	55.535	20	N/A	N/A	GGTGTAGTTCTTCTCCAAACCCT	59.927	23	N/A	N/A	172	121	292	ATGTGCTCATCAACCAAAGT	55.535	20	100	100	TGGTGTAGTTCTTCTCCAAACCC	60.181	23	N/A	N/A	173	121	293	ATGTGCTCATCAACCAAAGT	55.535	20	100	100	GGTGTAGTTCTTCTCCAAACCC	58.59	22	100	100	172	121	292
	CPSSR_334|GA	Primers not available
	CPSSR_335|GA	Primers not available
	CPSSR_336|GA	Primers not available
	CPSSR_337|GA	Primers not available
	CPSSR_338|GA	Primers not available
	CPSSR_339|GA	ACTTAGCAATGTCGCAGAGTG	58.659	21	N/A	N/A	GCCGAAACCCTCATCATTGC	59.899	20	N/A	N/A	146	180	325	ACTTAGCAATGTCGCAGAGTG	58.659	21	100	100	AAACAGTGCCGAAACCCTCA	60.107	20	N/A	N/A	153	180	332	ACTTAGCAATGTCGCAGAGTG	58.659	21	100	100	AACAGTGCCGAAACCCTCAT	59.89	20	N/A	N/A	152	180	331
	CPSSR_340|GA	CAGAGCTTAGGGCCCTTGAC	60.107	20	N/A	N/A	GAGGTCGCTGGCATCTAACA	59.824	20	N/A	N/A	117	127	243	CTTAGGGCCCTTGACCTTCC	59.744	20	N/A	N/A	GAGGTCGCTGGCATCTAACA	59.824	20	N/A	N/A	112	132	243	CAGAGCTTAGGGCCCTTGAC	60.107	20	N/A	N/A	ATGGCTGCTAGGATGGAGGT	60.401	20	N/A	N/A	132	127	258
	CPSSR_341|GA	Primers not available
	CPSSR_342|GA	ACCACCTGTGACAACCATGA	59.157	20	N/A	N/A	AGGCCTCGCGTCAACATTAA	60.037	20	N/A	N/A	159	100	258	ACCACCTGTGACAACCATGA	59.157	20	N/A	N/A	AAGGCCTCGCGTCAACATTA	60.037	20	N/A	N/A	160	100	259	ACCACCTGTGACAACCATGA	59.157	20	N/A	N/A	TAAAGGCCTCGCGTCAACAT	60.037	20	N/A	N/A	162	100	261
	CPSSR_343|GA	AACCGGGTCAAGCTTACAGG	59.964	20	N/A	N/A	TACCGTCTTCGCCACCTCTA	60.035	20	N/A	N/A	200	56	255	CGACCGACACCCATCAAAGA	60.038	20	100	100	TACCGTCTTCGCCACCTCTA	60.035	20	100	100	143	113	255	CGACCGACACCCATCAAAGA	60.038	20	N/A	N/A	CAATACCGTCTTCGCCACCT	60.108	20	N/A	N/A	146	113	258
	CPSSR_344|GA	Primers not available
	CPSSR_345|GA	Primers not available
	CPSSR_346|GA	AGGGCTTTCAAAACGCCTCA	60.467	20	N/A	N/A	TGCATCTTTGTCTCTGTCTCTCT	59.169	23	100	73.91	115	123	237	GGGCTTTCAAAACGCCTCAT	59.397	20	N/A	N/A	TGCATCTTTGTCTCTGTCTCTCT	59.169	23	100	73.91	114	124	237	AGGGCTTTCAAAACGCCTCA	60.467	20	N/A	N/A	TGCATCTTTGTCTCTGTCTCTCTC	60.082	24	N/A	N/A	115	123	237
	CPSSR_347|GA	TGCAGAACTTTCCCTCTCTAGAC	59.488	23	N/A	N/A	GCACCGGCAAATGTCAAAGT	59.968	20	N/A	N/A	136	71	206	TGCAGAACTTTCCCTCTCTAGAC	59.488	23	N/A	N/A	TTCAAACCCACACTGCCACT	60.034	20	N/A	N/A	166	71	236	TGCAGAACTTTCCCTCTCTAGAC	59.488	23	N/A	N/A	ACACTGCCACTAACGCTGTT	60.179	20	N/A	N/A	157	71	227
	CPSSR_348|GA	Primers not available
	CPSSR_349|GA	Primers not available
	CPSSR_350|GA	Primers not available
	CPSSR_351|GA	Primers not available
	CPSSR_352|GA	Primers not available
	CPSSR_353|GA	AGAGAGTGAGAGTTGAGAGTCG	58.665	22	N/A	N/A	ACCCAAAATTCAACTCCCAAACC	59.864	23	N/A	N/A	193	179	371	AGAGAGTGAGAGTTGAGAGTCG	58.665	22	100	100	CCCAAAATTCAACTCCCAAACCT	59.609	23	N/A	N/A	192	179	370	GAGAGTGAGAGTTGAGAGTCG	57.26	21	N/A	N/A	ACCCAAAATTCAACTCCCAAACC	59.864	23	N/A	N/A	192	180	371
	CPSSR_354|GA	AGTCCACACAGGTGCAAGAC	60.179	20	100	100	AAGGTAGGGCATGCTAGCAC	59.819	20	N/A	N/A	190	131	320	AAGTCCACACAGGTGCAAGA	59.454	20	N/A	N/A	AAGGTAGGGCATGCTAGCAC	59.819	20	N/A	N/A	191	130	320	AGTCCACACAGGTGCAAGAC	60.179	20	N/A	N/A	GGCCGTGAGCTTCATAGTGG	60.812	20	100	100	112	131	242
	CPSSR_355|GA	Primers not available
	CPSSR_356|GA	Primers not available
	CPSSR_357|GA	ACCATCCAGCATTGGGATCA	59.071	20	N/A	N/A	ACTGCTTACACTTGGCCTGA	59.235	20	N/A	N/A	125	16	140	ACCATCCAGCATTGGGATCA	59.071	20	N/A	N/A	TGCTTACACTTGGCCTGAAGT	59.857	21	N/A	N/A	123	16	138	ACCATCCAGCATTGGGATCA	59.071	20	N/A	N/A	ACTGCTTACACTTGGCCTGAA	59.857	21	N/A	N/A	125	16	140
	CPSSR_358|GA	GCACCAAGAGACCGAGAGAG	59.828	20	N/A	N/A	ACGAAAGCAGTCGACCCTTT	59.894	20	N/A	N/A	170	104	273	GCACCAAGAGACCGAGAGAG	59.828	20	N/A	N/A	AACGAAAGCAGTCGACCCTT	59.894	20	100	100	171	104	274	GCACCAAGAGACCGAGAGAG	59.828	20	N/A	N/A	AGTCGACCCTTTGGCATGTT	59.89	20	N/A	N/A	162	104	265
	CPSSR_359|GA	Primers not available
	CPSSR_360|GA	ACAGAACAGTTAAGCCGCAA	58.038	20	N/A	N/A	TGTGTCTTTGGTCAGCTGGT	59.454	20	N/A	N/A	200	98	297	ACAGAACAGTTAAGCCGCAAA	58.706	21	N/A	N/A	TGTGTCTTTGGTCAGCTGGT	59.454	20	N/A	N/A	200	98	297	AGGAAGTGTAGCCAAGGAAAGT	59.288	22	N/A	N/A	GCCTTGTGTCTTTGGTCAGC	59.688	20	N/A	N/A	151	151	301
	CPSSR_361|GA	Primers not available
	CPSSR_362|GA	Primers not available
	CPSSR_363|GA	ACACGAGCATCATGGTGATCA	59.792	21	N/A	N/A	GGTTGCAGCGTTTCGGATAC	59.904	20	N/A	N/A	199	121	319	ACACGAGCATCATGGTGATCA	59.792	21	N/A	N/A	TGGTTGCAGCGTTTCGGATA	60.321	20	N/A	N/A	200	121	320	CACACGAGCATCATGGTGATC	59.404	21	100	95.24	GGTTGCAGCGTTTCGGATAC	59.904	20	N/A	N/A	200	120	319
	CPSSR_364|GA	Primers not available
	CPSSR_365|GA	AGTTCAGTTTCCGTGGCTGT	59.82	20	N/A	N/A	ACTCCCAAGTCTGAAATGGTCT	59.018	22	N/A	N/A	198	40	237	AGTTCAGTTTCCGTGGCTGT	59.82	20	N/A	N/A	AATGGTCTTTCCTAGCCGTT	56.826	20	N/A	N/A	184	40	223	AGTTCAGTTTCCGTGGCTGT	59.82	20	N/A	N/A	TGAAATGGTCTTTCCTAGCCGTT	60.245	23	100	100	187	40	226
	CPSSR_366|GA	GGTGGTGGTCCTTTGGAGTT	59.815	20	100	75	TGCAAATTCCACACGTCGATG	59.803	21	N/A	N/A	190	121	310	GGTGGTGGTCCTTTGGAGTT	59.815	20	100	75	GCAAATTCCACACGTCGATGT	59.803	21	95.2	100	189	121	309	GGTGGTGGTCCTTTGGAGTT	59.815	20	N/A	N/A	TTGCAAATTCCACACGTCGA	58.7	20	N/A	N/A	191	121	311
	CPSSR_367|GA	GGTCCAAGTACCCAACGACA	59.606	20	100	100	CCACACTCAGCCTCTCTCAC	59.754	20	N/A	N/A	134	107	240	TGGTCCAAGTACCCAACGAC	59.606	20	N/A	N/A	CCACACTCAGCCTCTCTCAC	59.754	20	100	90	135	106	240	AAGCTTCCTCGCTCACAGAG	59.754	20	N/A	N/A	TGAGCTGTTACCCTTGTGCA	59.528	20	N/A	N/A	158	180	337
	CPSSR_368|GA	Primers not available
	CPSSR_369|GA	TCGGTCGAGGCTCTCTAGTT	59.748	20	N/A	N/A	TGGTGCTTTAGTGATGGGCAT	59.994	21	N/A	N/A	168	30	197	CGCCTCACGCCTCTATTCTC	60.318	20	N/A	N/A	TGGTGCTTTAGTGATGGGCAT	59.994	21	N/A	N/A	192	6	197	GTCGGTCGAGGCTCTCTAGT	60.462	20	N/A	N/A	TGGTGCTTTAGTGATGGGCAT	59.994	21	100	100	169	29	197
30	CPSSR_370|GA	AGCAAGACTTTCCCACCCAA	59.444	20	N/A	N/A	TGTCTGTGATTTTCTGGCATCA	58.246	22	N/A	N/A	115	131	245	AAGCAAGACTTTCCCACCCA	59.444	20	N/A	N/A	TGTCTGTGATTTTCTGGCATCA	58.246	22	100	100	116	130	245	AGCAAGACTTTCCCACCCAA	59.444	20	100	100	GGATTTGTCTGTGATTTTCTGGCA	60.022	24	N/A	N/A	120	131	250
	CPSSR_371|GA	Primers not available
	CPSSR_372|GA	Primers not available
	CPSSR_373|GA	CACTGGTGTGAGCAAACAGC	59.97	20	100	100	GAGGTCTGCAGTTCCGAACA	59.966	20	N/A	N/A	144	58	201	CACTGGTGTGAGCAAACAGC	59.97	20	N/A	N/A	AGGTCTGCAGTTCCGAACAG	59.966	20	N/A	N/A	143	58	200	CCCCTTCCCTCTCTCTTCCA	59.957	20	N/A	N/A	GAGGTCTGCAGTTCCGAACA	59.966	20	100	100	179	23	201
	CPSSR_374|GA	CTAGAAGATGCTGGCAGCGA	59.896	20	100	100	TTGGCACCTTTGGACACACT	60.034	20	N/A	N/A	191	72	262	CTAGAAGATGCTGGCAGCGA	59.896	20	100	100	GGCACCTTTGGACACACTCT	60.179	20	N/A	N/A	189	72	260	AGCGAGAGAGAGGGTCCAAA	60.252	20	N/A	N/A	TTGGCACCTTTGGACACACT	60.034	20	N/A	N/A	176	87	262
	CPSSR_375|GA	TCTCAAAACGGACAAAAGAACAGG	59.904	24	N/A	N/A	TGCGATGTTCAGAGATGGGA	58.806	20	N/A	N/A	156	177	332	CTCAAAACGGACAAAAGAACAGG	58.649	23	N/A	N/A	TGCGATGTTCAGAGATGGGA	58.806	20	N/A	N/A	155	178	332	TCAAAACGGACAAAAGAACAGG	57.636	22	N/A	N/A	TGCGATGTTCAGAGATGGGA	58.806	20	N/A	N/A	154	179	332
	CPSSR_376|GA	GCGAGTTCCTGAAACAAGCA	59.056	20	100	100	GTTGAGTTCCAGCCCCTGTT	60.179	20	100	100	184	151	334	TGCGAGTTCCTGAAACAAGC	59.056	20	N/A	N/A	GTTGAGTTCCAGCCCCTGTT	60.179	20	N/A	N/A	185	150	334	GCGAGTTCCTGAAACAAGCA	59.056	20	100	100	TGCTGTCCGTTGAGTTCCAG	60.25	20	N/A	N/A	192	151	342
	CPSSR_377|GA	Primers not available
	CPSSR_378|GA	AAAACCCTTGACCAGCCTCA	59.444	20	N/A	N/A	TTTGCAGTTGCCAAGACAGC	59.897	20	100	100	199	163	361	AAAACCCTTGACCAGCCTCA	59.444	20	100	100	CGACAGAGGCAGCACTTACT	59.755	20	100	100	109	163	271	AAAACCCTTGACCAGCCTCA	59.444	20	N/A	N/A	GGCAGCACTTACTCCGACAA	60.32	20	100	100	102	163	264
	CPSSR_379|GA	GCAGGCATGGCATCTGAAAG	59.898	20	N/A	N/A	TGTGGGGCTGATGCTATATCG	59.724	21	N/A	N/A	199	143	341	GCAGGCATGGCATCTGAAAG	59.898	20	100	100	GTGGGGCTGATGCTATATCGT	59.724	21	N/A	N/A	198	143	340	GCAGGCATGGCATCTGAAAG	59.898	20	100	100	TGGGGCTGATGCTATATCGT	58.355	20	N/A	N/A	197	143	339
	CPSSR_380|GAA	Primers not available
	CPSSR_381|GAA	Primers not available
	CPSSR_382|GAA	Primers not available
31	CPSSR_383|GAA	CGTGCAACACCCAACAGTAA	58.982	20	N/A	N/A	CCTTATGCTGCCCTTCCCTT	59.74	20	N/A	N/A	106	144	249	CGTGCAACACCCAACAGTAA	58.982	20	N/A	N/A	GTTGCCTTATGCTGCCCTTC	59.543	20	N/A	N/A	110	144	253	CGTGCAACACCCAACAGTAAA	59.598	21	N/A	N/A	CCTTATGCTGCCCTTCCCTT	59.74	20	N/A	N/A	106	144	249
	CPSSR_384|GAA	ACCTCTTTACTTGCTTTGAGCT	57.908	22	N/A	N/A	ATGGCAGAGCAAATGGAGCT	60.033	20	N/A	N/A	168	51	218	ACCTCTTTACTTGCTTTGAGCT	57.908	22	N/A	N/A	TGGCAGAGCAAATGGAGCTT	60.251	20	N/A	N/A	167	51	217	ACCTCTTTACTTGCTTTGAGCT	57.908	22	N/A	N/A	TCAGCAACAGTCATGGCAGA	59.602	20	N/A	N/A	180	51	230
	CPSSR_385|GAG	Primers not available
32	CPSSR_386|GAT	GGCTTTGTTCTGCATAATTGTACG	59.207	24	100	100	ACTGTAACACATTACTCACCAC	56.046	22	N/A	N/A	109	61	169	ACTTCTCTTTCGAATTGGGT	54.579	20	N/A	N/A	ACTGTAACACATTACTCACCAC	56.046	22	100	100	137	33	169	GTTCTGCATAATTGTACGTCCT	56.531	22	N/A	N/A	ACTGTAACACATTACTCACCAC	56.046	22	100	100	103	67	169
	CPSSR_387|GAT	Primers not available
33	CPSSR_388|GATT	GTCCGTCGTCCACAGAGATC	59.901	20	N/A	N/A	AATCCAGCCCTGTTGCCAAT	60.252	20	100	100	189	97	285	GTCCGTCGTCCACAGAGATC	59.901	20	N/A	N/A	TACAATCCAGCCCTGTTGCC	60.323	20	N/A	N/A	192	97	288	GTCCGTCGTCCACAGAGATC	59.901	20	N/A	N/A	GCCCTGTTGCCAATCTCCAT	60.685	20	100	100	183	97	279
	CPSSR_389|GCA	Primers not available
	CPSSR_390|GGT	GGGAACTTGGCAGTGGCTAA	60.251	20	100	100	GCAGCTAGGCCTTACTCCAC	60.179	20	N/A	N/A	183	74	256	CAGTGGCTAAACTGCGGAGT	60.321	20	100	100	GCAGCTAGGCCTTACTCCAC	60.179	20	100	85	173	84	256	GGGAACTTGGCAGTGGCTAA	60.251	20	N/A	N/A	TTACTCCACTGGCCCTGCTA	60.253	20	N/A	N/A	172	74	245
	CPSSR_391|GT	TCTTGGCATCCAAACACCGA	59.89	20	100	100	CGGAATGAGCACGCAAAGTC	60.179	20	N/A	N/A	119	124	242	TCTTGGCATCCAAACACCGA	59.89	20	N/A	N/A	GGAATGAGCACGCAAAGTCA	59.126	20	N/A	N/A	118	124	241	CTTGGCATCCAAACACCGAT	58.823	20	100	100	CGGAATGAGCACGCAAAGTC	60.179	20	100	85	118	125	242
	CPSSR_392|GT	TCGGTTCTGCTTCAATTCTGC	59.193	21	N/A	N/A	CAGGGGAAGCGTGGTATCTG	60.179	20	N/A	N/A	118	80	197	TCGGTTCTGCTTCAATTCTGC	59.193	21	100	85.71	CACAGGGGAAGCGTGGTATC	60.462	20	N/A	N/A	120	80	199	TCGGTTCTGCTTCAATTCTGC	59.193	21	100	85.71	ACAGGGGAAGCGTGGTATCT	60.618	20	N/A	N/A	119	80	198
	CPSSR_393|GT	AGTGCACCTATTTGCTTGTGAG	59.184	22	N/A	N/A	GTCAGTTCCCAAGGTGCCTT	60.179	20	N/A	N/A	200	179	378	AGTGCACCTATTTGCTTGTGA	58.137	21	N/A	N/A	GTCAGTTCCCAAGGTGCCTT	60.179	20	N/A	N/A	200	179	378	GGTGATTGATGCTGCTGCTG	59.899	20	100	100	TGGACTGAAAGATTTGCATGCT	58.841	22	N/A	N/A	165	97	261
	CPSSR_394|GT	CTGACAGCTCACACGCCATT	60.952	20	N/A	N/A	TCTGCTCCTACTATATTTCGTCCA	58.617	24	N/A	N/A	197	114	310	GCCATTGCCATCCTCTGCTT	61.041	20	N/A	N/A	TCTGCTCCTACTATATTTCGTCCA	58.617	24	100	100	183	128	310	TGACAGCTCACACGCCATT	59.929	19	N/A	N/A	TCTGCTCCTACTATATTTCGTCCA	58.617	24	N/A	N/A	196	115	310
	CPSSR_395|GT	Primers not available
	CPSSR_396|GT	TGGTTTGTGTCATGTGCATGT	58.97	21	N/A	N/A	ACCTAGCTTTCATGCCCACA	59.302	20	N/A	N/A	123	86	208	TGGTTTGTGTCATGTGCATGTC	59.966	22	N/A	N/A	ACCTAGCTTTCATGCCCACA	59.302	20	N/A	N/A	123	86	208	TGGTTTGTGTCATGTGCATGT	58.97	21	N/A	N/A	CCTCACCCTGGAAAGTGACA	59.235	20	100	90	184	86	269
	CPSSR_397|GT	TTTTGTGGAACTGTGTTACG	54.399	20	95	100	AGCTGTGACACTAGGTAAGCA	58.752	21	N/A	N/A	184	181	364	TTTTGTGGAACTGTGTTACG	54.399	20	95	100	AGCAGAACTCTTCCCATCAGA	58.455	21	N/A	N/A	167	181	347	TTTTGTGGAACTGTGTTACG	54.399	20	N/A	N/A	GCTGTGACACTAGGTAAGCAG	58.388	21	N/A	N/A	183	181	363
	CPSSR_398|GT	Primers not available
	CPSSR_399|GT	TCGCATTGGATCAAGCAAGA	57.888	20	N/A	N/A	TCCATCTTCAGTTGATTGCT	54.639	20	100	100	171	104	274	TGAATCGCATTGGATCAAGCA	58.633	21	N/A	N/A	TCCATCTTCAGTTGATTGCT	54.639	20	N/A	N/A	175	100	274	GTGAATCGCATTGGATCAAGCA	59.902	22	90.9	100	TCCATCTTCAGTTGATTGCTAC	56.166	22	N/A	N/A	176	99	274
	CPSSR_400|GT	ACTGCAACCCTGTTCAAACT	57.856	20	100	100	CCAGCAGCAGAAACCTACCA	59.963	20	N/A	N/A	139	155	293	ACTGCAACCCTGTTCAAACT	57.856	20	100	100	ACCCAGCAGCAGAAACCTAC	59.963	20	100	100	141	155	295	ACTGCAACCCTGTTCAAACT	57.856	20	100	100	GTACCCAGCAGCAGAAACCT	59.963	20	N/A	N/A	143	155	297
	CPSSR_401|GT	AAGGCAAATGAGCTCTTGGC	59.107	20	N/A	N/A	TGCTCTCTCAAGAAAGCCACT	59.304	21	N/A	N/A	178	162	339	AAAGGCAAATGAGCTCTTGGC	59.726	21	N/A	N/A	TGCTCTCTCAAGAAAGCCACT	59.304	21	100	100	179	161	339	AAGGCAAATGAGCTCTTGGC	59.107	20	100	100	TGCTCTCTCAAGAAAGCCACTT	59.895	22	100	100	178	162	339
34	CPSSR_402|GTG	GTTTATGCTGCTGCCGCTTT	60.109	20	100	100	CGTGTTCGGCCTTTCTACCT	60.038	20	N/A	N/A	158	137	294	GTTTATGCTGCTGCCGCTTT	60.109	20	100	100	GACACTCTTCTGCCATGCCA	60.322	20	N/A	N/A	124	137	260	GTTTATGCTGCTGCCGCTTT	60.109	20	N/A	N/A	TGGGACACTCTTCTGCCATG	59.674	20	N/A	N/A	127	137	263
	CPSSR_403|TA	Primers not available
	CPSSR_404|TA	TGCATCAAAACCGTCCAGATG	59.188	21	N/A	N/A	GAGTATCTAATCCAACGATCGT	55.298	22	N/A	N/A	194	144	337	GCATCAAAACCGTCCAGATGT	59.187	21	N/A	N/A	GAGTATCTAATCCAACGATCGT	55.298	22	100	100	193	145	337	TTGCATCAAAACCGTCCAGA	58.026	20	N/A	N/A	GAGTATCTAATCCAACGATCGT	55.298	22	N/A	N/A	195	143	337
	CPSSR_405|TA	Primers not available
	CPSSR_406|TA	TTTAGACACGGGGCCATGTC	60.036	20	N/A	N/A	TGGTGCACCCCATCTGAATT	59.591	20	N/A	N/A	183	155	337	TTTAGACACGGGGCCATGTC	60.036	20	N/A	N/A	TTGGTGCACCCCATCTGAAT	59.591	20	N/A	N/A	184	155	338	TTTAGACACGGGGCCATGTC	60.036	20	N/A	N/A	ATTGGTGCACCCCATCTGAA	59.591	20	N/A	N/A	185	155	339
	CPSSR_407|TA	Primers not available
	CPSSR_408|TA	Primers not available
	CPSSR_409|TA	AGTCCGGACTGCAATGGATC	59.821	20	N/A	N/A	ATTCAATCCAACGGCCGGTT	60.611	20	N/A	N/A	150	167	316	AGTCCGGACTGCAATGGATC	59.821	20	N/A	N/A	TCAATCCAACGGCCGGTTTT	60.824	20	N/A	N/A	148	167	314	AGTCCGGACTGCAATGGATC	59.821	20	100	95	TTCAATCCAACGGCCGGTTT	60.824	20	N/A	N/A	149	167	315
	CPSSR_410|TA	CAAACAAGGGGCGTTCAACA	59.542	20	100	100	TTGGCCAAACTGGAGCTTGA	60.106	20	N/A	N/A	107	123	229	CAAACAAGGGGCGTTCAACA	59.542	20	100	100	TGGCCAAACTGGAGCTTGAT	59.887	20	N/A	N/A	106	123	228	TCAAACAAGGGGCGTTCAAC	59.258	20	100	100	TTGGCCAAACTGGAGCTTGA	60.106	20	N/A	N/A	108	122	229
	CPSSR_411|TA	Primers not available
	CPSSR_412|TA	Primers not available
	CPSSR_413|TA	CAACCACTACCATCCCACCA	59.304	20	N/A	N/A	TGGTAGTCCAAGGTGATGGG	58.715	20	N/A	N/A	149	141	289	CAACCACTACCATCCCACCA	59.304	20	100	100	GGTAGTCCAAGGTGATGGGT	58.714	20	100	100	148	141	288	CAACCACTACCATCCCACCA	59.304	20	100	100	TGGTAGTCCAAGGTGATGGGT	60.486	21	N/A	N/A	149	141	289
	CPSSR_414|TA	CCATACAGTAGCACACATGGC	59.057	21	100	100	GCCACAAGCAAAGGTTTACCA	59.589	21	95.2	100	170	125	294	TCCATACAGTAGCACACATGGC	60.42	22	N/A	N/A	GCCACAAGCAAAGGTTTACCA	59.589	21	95.2	100	171	124	294	CCATACAGTAGCACACATGGCT	60.421	22	N/A	N/A	GCCACAAGCAAAGGTTTACCA	59.589	21	N/A	N/A	170	125	294
	CPSSR_415|TA	AAGCACACCACACCAACAAA	58.739	20	N/A	N/A	AGCAATCCATGGGCAATCGT	60.396	20	N/A	N/A	166	160	325	AAGCACACCACACCAACAAA	58.739	20	N/A	N/A	GCAATCCATGGGCAATCGTT	59.539	20	N/A	N/A	165	160	324	AAGCACACCACACCAACAAA	58.739	20	100	65	GGCAATCGTTTCACTGGCTT	59.402	20	100	100	155	160	314
	CPSSR_416|TA	TCACCAAAATTGCGCTGTGA	58.972	20	N/A	N/A	CCATATGGTCAGTGCAAAGCA	58.906	21	N/A	N/A	162	75	236	TCACCAAAATTGCGCTGTGA	58.972	20	N/A	N/A	GTCCATATGGTCAGTGCAAAGC	59.902	22	N/A	N/A	164	75	238	TCACCAAAATTGCGCTGTGA	58.972	20	N/A	N/A	TCCATATGGTCAGTGCAAAGCA	60.291	22	100	100	163	75	237
	CPSSR_417|TA	Primers not available
	CPSSR_418|TA	ACCTTAGCCTTCTCAAACTGCA	59.893	22	N/A	N/A	GGGATAGCAATGGGGTTAGGG	59.924	21	N/A	N/A	173	152	324	ACCTTAGCCTTCTCAAACTGCA	59.893	22	N/A	N/A	AGCAATGGGGTTAGGGTGAT	58.691	20	100	100	168	152	319	AGCCTTCTCAAACTGCAAACA	58.622	21	N/A	N/A	GGGATAGCAATGGGGTTAGGG	59.924	21	N/A	N/A	168	157	324
	CPSSR_419|TA	Primers not available
	CPSSR_420|TA	TGCAACAGCCTTCTTCCTGT	59.817	20	100	100	CCCAAAACTGCCAACTGACC	59.611	20	N/A	N/A	153	161	313	CCTGCAACAGCCTTCTTCCT	60.251	20	N/A	N/A	CCCAAAACTGCCAACTGACC	59.611	20	N/A	N/A	155	159	313	CTGCAACAGCCTTCTTCCTG	59.12	20	N/A	N/A	CCCAAAACTGCCAACTGACC	59.611	20	N/A	N/A	154	160	313
	CPSSR_421|TA	AATTCGGCCATGGGGACTTT	59.959	20	N/A	N/A	AGCCTCCCAAGCCTCTCATA	60.031	20	100	100	153	86	238	AATTCGGCCATGGGGACTTT	59.959	20	N/A	N/A	TAGCCTCCCAAGCCTCTCAT	60.031	20	100	100	154	86	239	AATTCGGCCATGGGGACTTT	59.959	20	N/A	N/A	AACTAGCCTCCCAAGCCTCT	60.253	20	N/A	N/A	157	86	242
	CPSSR_422|TA	AGAAAGGGGTGGTGCGTATG	60.035	20	N/A	N/A	GGCAGGGATGAGGATTACCG	59.965	20	N/A	N/A	195	85	279	AGAAAGGGGTGGTGCGTATG	60.035	20	N/A	N/A	CGGCAGGGATGAGGATTACC	59.965	20	100	100	196	85	280	AGAAAGGGGTGGTGCGTATG	60.035	20	N/A	N/A	GAGGATTACCGGCCTGACTG	59.895	20	N/A	N/A	186	85	270
	CPSSR_423|TA	TCAATTATGATCCGGTCAGCTGT	59.865	23	N/A	N/A	GCAAAAGTCATCATATGCCCACT	59.617	23	N/A	N/A	185	178	362	TCAATTATGATCCGGTCAGCTGT	59.865	23	N/A	N/A	ACGCAAAAGTCATCATATGCC	57.302	21	N/A	N/A	187	178	364	CAATTATGATCCGGTCAGCTGT	58.529	22	N/A	N/A	GCAAAAGTCATCATATGCCCACT	59.617	23	N/A	N/A	184	179	362
	CPSSR_424|TA	ATTTGCAGGGCCGGGTTCTA	61.859	20	N/A	N/A	ATGATGCGGCTGATGTCGAT	59.966	20	N/A	N/A	149	148	296	ATTTGCAGGGCCGGGTTCTA	61.859	20	N/A	N/A	ATGCGGCTGATGTCGATCTC	60.319	20	N/A	N/A	146	148	293	ATTTGCAGGGCCGGGTTCTA	61.859	20	N/A	N/A	GATGCGGCTGATGTCGATCT	60.319	20	N/A	N/A	147	148	294
	CPSSR_425|TA	GGACGGTCTTTCACCCACAT	59.964	20	N/A	N/A	TAGTCGGGGTGTCAAGGACT	59.886	20	100	80	187	177	363	GGACGGTCTTTCACCCACAT	59.964	20	N/A	N/A	AGTAGTCGGGGTGTCAAGGA	59.886	20	N/A	N/A	189	177	365	GGACGGTCTTTCACCCACAT	59.964	20	100	85	AGGAGTAGTCGGGGTGTCAA	59.886	20	N/A	N/A	192	177	368
	CPSSR_426|TA	CAACAGTTGGATCACTATGA	52.623	20	N/A	N/A	TAGAGCCAGACTTCCATGC	56.52	19	N/A	N/A	200	35	234	CAACAGTTGGATCACTATGA	52.623	20	N/A	N/A	AGAGCCAGACTTCCATGC	56.619	18	N/A	N/A	199	35	233	CAACAGTTGGATCACTATGA	52.623	20	N/A	N/A	TAGAGCCAGACTTCCATG	52.821	18	N/A	N/A	200	35	234
	CPSSR_427|TA	Primers not available
	CPSSR_428|TA	Primers not available
	CPSSR_429|TA	Primers not available
	CPSSR_430|TA	Primers not available
	CPSSR_431|TA	GCATTCCTTAGGACAAGTTTGT	56.881	22	100	100	ACGGAGGTTTACATCAGACACT	59.102	22	N/A	N/A	136	170	305	AGCATTCCTTAGGACAAGTTTG	56.609	22	N/A	N/A	ACGGAGGTTTACATCAGACACT	59.102	22	N/A	N/A	137	169	305	GAAGCATTCCTTAGGACAAGT	55.585	21	N/A	N/A	ACGGAGGTTTACATCAGACACT	59.102	22	N/A	N/A	139	167	305
	CPSSR_432|TA	GCGCGTGGCTCTTTAAGAAG	59.905	20	N/A	N/A	ACGTGTCGACACTGGAACTC	59.97	20	N/A	N/A	106	158	263	GCGCGTGGCTCTTTAAGAAG	59.905	20	100	100	AACACGTGTCGACACTGGAA	59.826	20	N/A	N/A	109	158	266	GCGCGTGGCTCTTTAAGAAG	59.905	20	N/A	N/A	CACGTGTCGACACTGGAACT	60.249	20	N/A	N/A	107	158	264
	CPSSR_433|TA	GATTAGGGGCGGGTTTGGAA	60.034	20	N/A	N/A	AGGGTTTGTCTTATGAGGGCAT	59.417	22	100	100	191	114	304	GATTAGGGGCGGGTTTGGAA	60.034	20	N/A	N/A	GGGTTTGTCTTATGAGGGCATG	59.31	22	100	100	190	114	303	GGGGCGGGTTCGAGATATAC	59.754	20	100	100	AGGGTTTGTCTTATGAGGGCAT	59.417	22	100	100	145	160	304
	CPSSR_434|TA	TGGTTGGGGATTTTGCTGTTG	59.584	21	N/A	N/A	GCCTCCTCTTACCCAACCAC	60.035	20	N/A	N/A	173	140	312	GGTTGGGGATTTTGCTGTTGT	59.584	21	100	100	GCCTCCTCTTACCCAACCAC	60.035	20	100	100	172	141	312	TGGTTGGGGATTTTGCTGTTG	59.584	21	N/A	N/A	AGCCTCCTCTTACCCAACCA	60.179	20	100	100	174	140	313
	CPSSR_435|TA	AAAACTACCGGGCTCTTGCA	59.89	20	100	100	TCTTCTGCCACCCAACAGTT	59.449	20	N/A	N/A	197	92	288	AAAACTACCGGGCTCTTGCA	59.89	20	N/A	N/A	TTCTTCTGCCACCCAACAGT	59.449	20	N/A	N/A	198	92	289	CGGGCTCTTGCAGATGCTAT	60.25	20	100	100	TCTTCTGCCACCCAACAGTT	59.449	20	N/A	N/A	189	100	288
	CPSSR_436|TA	GCGGACAATAAGCGGACAAC	59.904	20	100	100	CTTACCCTGTCCAGCTGAGC	60.108	20	100	95	200	148	347	GCGGACAATAAGCGGACAAC	59.904	20	N/A	N/A	CCTGTCCAGCTGAGCCTTTA	59.385	20	N/A	N/A	195	148	342	CGGACAATAAGCGGACAACC	59.275	20	N/A	N/A	CTTACCCTGTCCAGCTGAGC	60.108	20	N/A	N/A	199	149	347
	CPSSR_437|TA	TTTTGCGCCAGGTAGATCTT	57.51	20	N/A	N/A	GGTGCCTGAAAATGCATGCA	60.037	20	N/A	N/A	141	121	261	TTTTGCGCCAGGTAGATCTT	57.51	20	N/A	N/A	TGGTGCCTGAAAATGCATGC	60.037	20	N/A	N/A	142	121	262	TGCGCCAGGTAGATCTTATACA	58.772	22	N/A	N/A	GGTGCCTGAAAATGCATGCA	60.037	20	100	100	138	124	261
	CPSSR_438|TA	TGTTGAACAGAGTTTCGTAAGC	57.211	22	N/A	N/A	AGAGCAAGTGGAAAGACCCA	58.86	20	N/A	N/A	185	162	346	TGTGTATGTCTAGCTCTGAGCA	58.644	22	N/A	N/A	AAACAGATTGTGCAAACGCA	57.424	20	N/A	N/A	121	126	246	TGTTGAACAGAGTTTCGTAAGC	57.211	22	N/A	N/A	TGGAAAGACCCAATGAAGGCA	59.853	21	N/A	N/A	177	162	338
	CPSSR_439|TA	Primers not available
	CPSSR_440|TA	Primers not available
	CPSSR_441|TA	TGAGGTCACCTAATGCATTCA	57.001	21	N/A	N/A	GGCACACACGACCATTATAGC	59.402	21	N/A	N/A	127	172	298	TGAGGTCACCTAATGCATTCATCA	60.08	24	N/A	N/A	GGCACACACGACCATTATAGC	59.402	21	N/A	N/A	127	172	298	TTGAGGTCACCTAATGCATTCA	57.7	22	N/A	N/A	GGCACACACGACCATTATAGC	59.402	21	N/A	N/A	128	171	298
	CPSSR_442|TAA	Primers not available
	CPSSR_443|TAA	TGGAGTTGATGTAGGTTACCCA	58.477	22	N/A	N/A	GCAGTGCCACCTTCATTATGC	60.202	21	N/A	N/A	193	88	280	TGGAGTTGATGTAGGTTACCCAA	59.089	23	95.7	100	GCAGTGCCACCTTCATTATGC	60.202	21	N/A	N/A	193	88	280	ATGGAGTTGATGTAGGTTACCCA	58.891	23	N/A	N/A	GCAGTGCCACCTTCATTATGC	60.202	21	N/A	N/A	194	87	280
	CPSSR_444|TAA	TGGGATGTAAGTGGGAAAGGG	59.361	21	N/A	N/A	ACATGTCCTAATCTACCATGCCA	59.284	23	N/A	N/A	150	73	222	GGGATGTAAGTGGGAAAGGGA	59.08	21	95.2	100	ACATGTCCTAATCTACCATGCCA	59.284	23	100	100	149	74	222	TGGGATGTAAGTGGGAAAGGG	59.361	21	N/A	N/A	ACATGTCCTAATCTACCATGCCAA	59.834	24	N/A	N/A	150	73	222
	CPSSR_445|TAC	Primers not available
	CPSSR_446|TAC	AGGGGTGTCTGGGCATCATA	60.327	20	N/A	N/A	AGAAACTGGCAGAATTCCACA	57.772	21	N/A	N/A	197	79	275	AGGGGTGTCTGGGCATCATA	60.327	20	N/A	N/A	ACTGGCAGAATTCCACATATTGC	59.617	23	N/A	N/A	193	79	271	AGGGGTGTCTGGGCATCATA	60.327	20	N/A	N/A	TGGCAGAATTCCACATATTGCT	58.365	22	N/A	N/A	191	79	269
	CPSSR_447|TAT	GTAGCTGCCTCTGAAGTGCA	60.037	20	100	100	GGTATCCTGCACCTGCTTGT	60.035	20	N/A	N/A	130	155	284	TGTAGCTGCCTCTGAAGTGC	60.037	20	N/A	N/A	GGTATCCTGCACCTGCTTGT	60.035	20	N/A	N/A	131	154	284	GTAGCTGCCTCTGAAGTGCA	60.037	20	N/A	N/A	TGGTATCCTGCACCTGCTTG	60.035	20	N/A	N/A	131	155	285
	CPSSR_448|TC	NCACATGCTTTTGACATCCG	59.127	20	N/A	N/A	TCTGTGAGTGAGAGAGTGAGC	58.841	21	100	100	133	110	242	NCACATGCTTTTGACATCCG	59.127	20	100	95	CTGTGAGTGAGAGAGTGAGCT	58.838	21	N/A	N/A	132	110	241	NCACATGCTTTTGACATCCG	59.127	20	N/A	N/A	TCTGTGAGTGAGAGAGTGAGCT	60.225	22	N/A	N/A	133	110	242
	CPSSR_449|TC	AGGAAAAGGAAAACCCACCTGT	60.023	22	N/A	N/A	GCGGTGGCACCAAATAAGTG	60.109	20	N/A	N/A	180	144	323	AGGAAAAGGAAAACCCACCTGT	60.023	22	N/A	N/A	CCGTTGGTGGGGTCATTTCT	60.251	20	N/A	N/A	159	144	302	AGGAAAAGGAAAACCCACCTGT	60.023	22	N/A	N/A	GCTGCACCCCATCTCTTTCA	60.323	20	N/A	N/A	109	144	252
	CPSSR_450|TC	Primers not available
	CPSSR_451|TC	CTCGATCATCTGAGTGGTAGACA	59.12	23	95.7	100	TATCCAAACCTCGCGCTCAA	59.752	20	100	100	121	177	297	CTCGATCATCTGAGTGGTAGACA	59.12	23	N/A	N/A	TTATCCAAACCTCGCGCTCA	59.752	20	N/A	N/A	122	177	298	TCGATCATCTGAGTGGTAGACA	58.114	22	100	81.82	TATCCAAACCTCGCGCTCAA	59.752	20	N/A	N/A	120	178	297
	CPSSR_452|TC	Primers not available
	CPSSR_453|TC	TGTCATTCTTCTCCTGTTGTGT	57.578	22	100	100	ACCCAAGCACTCAAGAAACT	57.263	20	N/A	N/A	200	134	333	TGTCATTCTTCTCCTGTTGTGT	57.578	22	N/A	N/A	ACCCAAGCACTCAAGAAACTT	57.982	21	100	100	200	134	333	TGTCATTCTTCTCCTGTTGTG	55.827	21	N/A	N/A	ACCCAAGCACTCAAGAAACT	57.263	20	N/A	N/A	200	134	333
	CPSSR_454|TC	CATTTAGGAGCCCGCCTAGG	59.965	20	N/A	N/A	GATAGAGATTGTGACCTGATGT	55.081	22	N/A	N/A	171	74	244	AAATCTCAAGGCTGGCCCAA	59.885	20	N/A	N/A	GATAGAGATTGTGACCTGATGT	55.081	22	100	100	144	101	244	CCCAACGTATGAGCTCACCA	59.751	20	100	90	GATAGAGATTGTGACCTGATGT	55.081	22	N/A	N/A	129	116	244
	CPSSR_455|TC	Primers not available
	CPSSR_456|TC	TTCCTATTCTCTCTCACCCA	54.539	20	N/A	N/A	AAGCCAACAGGTAGGTGAGA	58.27	20	N/A	N/A	178	106	283	AGATTTCCTATTCTCTCTCACCCA	58.467	24	100	100	AAGCCAACAGGTAGGTGAGA	58.27	20	100	100	182	102	283	TTTCCTATTCTCTCTCACCCA	55.402	21	N/A	N/A	AAGCCAACAGGTAGGTGAGA	58.27	20	N/A	N/A	179	105	283
	CPSSR_457|TC	TGGGTGCCGATAAATTGAGCT	60.065	21	N/A	N/A	AGAGTGAGACAGAGACACAACG	59.708	22	N/A	N/A	131	114	244	GGGTGCCGATAAATTGAGCTG	59.665	21	N/A	N/A	AGAGTGAGACAGAGACACAACG	59.708	22	100	100	130	115	244	TGGGTGCCGATAAATTGAGC	58.611	20	N/A	N/A	AGAGTGAGACAGAGACACAACG	59.708	22	N/A	N/A	131	114	244
	CPSSR_458|TC	GGGAACAGAAGGGTCAAGGG	59.962	20	100	100	AAGCATCGCCCACTGATTCT	59.746	20	N/A	N/A	194	142	335	GGGGAACAGAAGGGTCAAGG	59.962	20	100	100	AAGCATCGCCCACTGATTCT	59.746	20	100	100	195	141	335	GGGAACAGAAGGGTCAAGGG	59.962	20	100	100	CAAGCATCGCCCACTGATTC	59.62	20	N/A	N/A	195	142	336
	CPSSR_459|TC	AGTGTTTTCAAGGAGCAATGGT	58.7	22	100	100	GCTGACAGCCCCATTTCTCA	60.323	20	100	100	171	178	348	TGAGTGTTTTCAAGGAGCAATGG	59.681	23	N/A	N/A	GCTGACAGCCCCATTTCTCA	60.323	20	100	100	173	176	348	GAGTGTTTTCAAGGAGCAATGGT	59.681	23	N/A	N/A	GCTGACAGCCCCATTTCTCA	60.323	20	100	100	172	177	348
	CPSSR_460|TC	Primers not available
	CPSSR_461|TC	Primers not available
	CPSSR_462|TC	TGACTCCATTGCAGGCAAGT	59.889	20	N/A	N/A	GGATGCCTGCTATCATCAATCC	58.985	22	N/A	N/A	167	84	250	TGACTCCATTGCAGGCAAGT	59.889	20	N/A	N/A	TGCCTGCTATCATCAATCCAAGA	59.863	23	95.7	100	164	84	247	CTGGTGGGGTGACTCCATTG	60.323	20	N/A	N/A	GGATGCCTGCTATCATCAATCC	58.985	22	N/A	N/A	176	75	250
	CPSSR_463|TC	ACACATTAGGAGAAACCGAGA	56.391	21	N/A	N/A	GGTTGACGAACTCCTTAATTGCT	59.248	23	N/A	N/A	200	116	315	ACACATTAGGAGAAACCGAGAA	57.115	22	N/A	N/A	GGTTGACGAACTCCTTAATTGCT	59.248	23	100	100	200	116	315	ACACATTAGGAGAAACCGAGA	56.391	21	N/A	N/A	GGTTGACGAACTCCTTAATTGC	57.92	22	100	100	200	116	315
	CPSSR_464|TC	TCCTTCCCCTGAAGCAAAGT	58.851	20	N/A	N/A	AGTTCATCATTCTGCAGGGGTT	59.958	22	N/A	N/A	185	122	306	CCTTCCCCTGAAGCAAAGTGA	60.203	21	N/A	N/A	AGTTCATCATTCTGCAGGGGTT	59.958	22	100	100	184	123	306	TCCTTCCCCTGAAGCAAAGTG	60.203	21	100	100	AGTTCATCATTCTGCAGGGGTT	59.958	22	N/A	N/A	185	122	306
	CPSSR_465|TC	Primers not available
35	CPSSR_466|TC	CCTCATCGCTAGCTGAAGAGT	59.319	21	100	100	TGTGAGGCTGTATGCATGGG	60.107	20	N/A	N/A	195	52	246	ACCTCATCGCTAGCTGAAGAG	59.319	21	N/A	N/A	TGTGAGGCTGTATGCATGGG	60.107	20	100	100	196	51	246	CCTCATCGCTAGCTGAAGAGT	59.319	21	N/A	N/A	GTGAGGCTGTATGCATGGGA	59.819	20	N/A	N/A	194	52	245
	CPSSR_467|TC	CGCCAAAGGAGAGAGCACTT	60.321	20	N/A	N/A	GCCCTGAGGTCTTCCTATGG	59.238	20	N/A	N/A	156	64	219	CTGAGCGCCAAAGGAGAGAG	60.46	20	N/A	N/A	GCCCTGAGGTCTTCCTATGG	59.238	20	N/A	N/A	161	59	219	GCTCTGAGGGATTTGGTTCCA	59.995	21	N/A	N/A	CTTTTGGCGGCCATCAATGT	59.753	20	N/A	N/A	181	100	280
	CPSSR_468|TC	Primers not available
	CPSSR_469|TC	ATCTTGCCGTTGCTCCATCT	59.746	20	100	100	AGAGACAAGCAACACACAGA	57.012	20	N/A	N/A	181	72	252	AGATCTTGCCGTTGCTCCAT	59.746	20	N/A	N/A	AGAGACAAGCAACACACAGA	57.012	20	N/A	N/A	183	70	252	ATGGAGATCTTGCCGTTGCT	59.746	20	N/A	N/A	AGAGACAAGCAACACACAGA	57.012	20	N/A	N/A	187	66	252
	CPSSR_470|TC	TGCTACGAGGACCCTTCAAG	59.104	20	100	100	TGGGAGGGAGATGTTATGGGA	59.703	21	N/A	N/A	195	66	260	TGCTACGAGGACCCTTCAAG	59.104	20	N/A	N/A	GTGGGAGGGAGATGTTATGGG	59.578	21	N/A	N/A	196	66	261	GCTACGAGGACCCTTCAAGA	58.816	20	N/A	N/A	TGGGAGGGAGATGTTATGGGA	59.703	21	N/A	N/A	194	67	260
	CPSSR_471|TC	CCTTCCAAATAAGCGCATGCA	59.865	21	N/A	N/A	CCCATGCATCACTGGAAGGA	59.743	20	N/A	N/A	163	138	300	CCTTCCAAATAAGCGCATGCA	59.865	21	100	100	TCCCATGCATCACTGGAAGG	59.743	20	N/A	N/A	164	138	301	CCCTTCCAAATAAGCGCATGC	60.537	21	N/A	N/A	CCCATGCATCACTGGAAGGA	59.743	20	100	100	164	137	300
	CPSSR_472|TC	GCAGTCTGCATTTGCGTCAA	60.04	20	N/A	N/A	GGAGCTGAACTTGCATCAAACA	59.706	22	100	100	200	66	265	GCAGTCTGCATTTGCGTCAA	60.04	20	100	100	GGAGCTGAACTTGCATCAAAC	58.061	21	N/A	N/A	200	66	265	GCAGTCTGCATTTGCGTCAA	60.04	20	100	100	GGAGCTGAACTTGCATCAAACAA	60.244	23	N/A	N/A	200	66	265
	CPSSR_473|TC	Primers not available
	CPSSR_474|TC	CCTGCAATTCCTCTCTCTCTCC	59.897	22	N/A	N/A	AGAGAGAGAGTTGCCGGGAT	60.033	20	100	100	115	169	283	CCCTGCAATTCCTCTCTCTCTC	59.897	22	100	77.27	AGAGAGAGAGTTGCCGGGAT	60.033	20	N/A	N/A	116	168	283	CTCCCTGCAATTCCTCTCTCTC	59.897	22	N/A	N/A	AGAGAGAGAGTTGCCGGGAT	60.033	20	N/A	N/A	118	166	283
	CPSSR_475|TC	TGGGAATTGCCTACGTCCAC	60.036	20	100	100	GATGAGTGGCAGTGCAAAGG	59.475	20	N/A	N/A	184	103	286	TGGGAATTGCCTACGTCCAC	60.036	20	N/A	N/A	GGATGAGTGGCAGTGCAAAG	59.475	20	N/A	N/A	185	103	287	TGGGAATTGCCTACGTCCAC	60.036	20	N/A	N/A	AATGGGATGAGTGGCAGTGC	60.682	20	N/A	N/A	189	103	291
	CPSSR_476|TC	GGACTGCTGAAGCCATGCT	60.378	19	N/A	N/A	CTGTCTCCAAGAGCGCAGAA	60.038	20	95	100	169	167	335	GGACTGCTGAAGCCATGCT	60.378	19	N/A	N/A	TCTCTGCTTCCCTGTCTCCA	59.885	20	N/A	N/A	180	167	346	GGACTGCTGAAGCCATGCTG	61.655	20	N/A	N/A	CTGTCTCCAAGAGCGCAGAA	60.038	20	N/A	N/A	169	167	335
	CPSSR_477|TC	Primers not available
	CPSSR_478|TC	CATGGTCCAACGGCGATCTA	59.896	20	N/A	N/A	GCGACCTGCACACAATTGTT	59.969	20	N/A	N/A	145	158	302	GGCAATCAAGCATGCATGGT	59.823	20	100	100	GCGACCTGCACACAATTGTT	59.969	20	N/A	N/A	159	144	302	AACACCGGCAATCAAGCATG	59.756	20	N/A	N/A	GCGACCTGCACACAATTGTT	59.969	20	N/A	N/A	165	138	302
	CPSSR_479|TC	GACCTGCTCCAGAGGCAATT	60.035	20	100	100	ACTCAACATGCAGAAGTCCGA	59.656	21	N/A	N/A	168	66	233	TGGAAAATGGTGGACCTGCT	59.518	20	N/A	N/A	ACTCAACATGCAGAAGTCCGA	59.656	21	100	100	180	54	233	GACCTGCTCCAGAGGCAATT	60.035	20	N/A	N/A	CTCAACATGCAGAAGTCCGA	57.915	20	N/A	N/A	167	66	232
	CPSSR_480|TC	Primers not available
	CPSSR_481|TC	Primers not available
	CPSSR_482|TC	Primers not available
	CPSSR_483|TC	TGTTTGTGTTGGTGAGGCAA	58.45	20	N/A	N/A	GTCATTTGGTTTGGCAGGGT	58.952	20	100	100	122	38	159	GATGTTTGTGTTGGTGAGGCA	59.319	21	N/A	N/A	GTCATTTGGTTTGGCAGGGT	58.952	20	N/A	N/A	124	36	159	ATGTTTGTGTTGGTGAGGCA	58.226	20	N/A	N/A	GTCATTTGGTTTGGCAGGGT	58.952	20	N/A	N/A	123	37	159
	CPSSR_484|TC	Primers not available
	CPSSR_485|TC	TGTTCCTAAAGTGGCAGCAGA	59.58	21	N/A	N/A	AGAAAGATCTGCACTCCATCCA	59.158	22	N/A	N/A	172	110	281	GGGCGACTCAGCATTCCTTT	60.678	20	N/A	N/A	ACTCACAATCTTGTCTCAGCA	57.241	21	N/A	N/A	193	48	240	TGTTCCTAAAGTGGCAGCAGA	59.58	21	N/A	N/A	CAGAAAGATCTGCACTCCATCC	58.795	22	100	100	173	110	282
	CPSSR_486|TC	Primers not available
	CPSSR_487|TC	AAGCTCGCTCGATCCATCTT	59.25	20	N/A	N/A	AACCAGATCAAAGTCGATGT	54.686	20	100	100	189	149	337	AAGAAGCTCGCTCGATCCAT	59.25	20	N/A	N/A	AACCAGATCAAAGTCGATGT	54.686	20	N/A	N/A	192	146	337	GCTCGCTCGATCCATCTTCA	59.969	20	N/A	N/A	GAAAACCAGATCAAAGTCGATG	55.741	22	100	90.91	190	151	340
	CPSSR_488|TC	ACATGCCTTTATCACTGTGGGA	59.691	22	N/A	N/A	TGTGTTTGTGTGTGTGCATGT	59.457	21	N/A	N/A	187	73	259	ACATGCCTTTATCACTGTGGGA	59.691	22	N/A	N/A	TGTGTTTGTGTGTGTGCATGTT	60.03	22	N/A	N/A	187	73	259	ACATGCCTTTATCACTGTGGGA	59.691	22	N/A	N/A	ATGTGTTTGTGTGTGTGCATGT	59.834	22	N/A	N/A	188	73	260
	CPSSR_489|TC	Primers not available
	CPSSR_490|TC	TCAAGGCCATGGATCCCATC	59.52	20	N/A	N/A	GCTCGTAATCAACCACCCCTA	59.517	21	N/A	N/A	104	83	186	CTCAAGGCCATGGATCCCAT	59.518	20	N/A	N/A	GCTCGTAATCAACCACCCCTA	59.517	21	N/A	N/A	105	82	186	TCAAGGCCATGGATCCCATC	59.52	20	N/A	N/A	TCAGACGCTCGTAATCAACCA	59.458	21	N/A	N/A	110	83	192
	CPSSR_491|TC	CCGCTGAAGAAGGTATGGCA	60.108	20	100	100	CGCTGCTGCTTCAACAACTT	59.97	20	100	90	175	165	339	CCCCTCTTTCTCCGCTGAAG	60.108	20	N/A	N/A	CGCTGCTGCTTCAACAACTT	59.97	20	100	90	186	154	339	TCCGCTGAAGAAGGTATGGC	59.822	20	N/A	N/A	CGCTGCTGCTTCAACAACTT	59.97	20	N/A	N/A	176	164	339
	CPSSR_492|TC	Primers not available
	CPSSR_493|TC	AGTTCCCATTGGATCTTAGCATCA	59.833	24	100	100	GCTAACTCACAACCCCATTGG	59.181	21	100	100	158	110	267	AGTTCCCATTGGATCTTAGCA	56.688	21	100	100	GCTAACTCACAACCCCATTGG	59.181	21	N/A	N/A	158	110	267	TCCCATTGGATCTTAGCATCATGA	59.648	24	N/A	N/A	GCTAACTCACAACCCCATTGG	59.181	21	100	100	155	113	267
	CPSSR_494|TC	GGGTCCATTGTGTACCTCTCTC	59.831	22	100	100	TGGGCCCAAGGAATAATCATCA	59.482	22	N/A	N/A	126	117	242	GGGTCCATTGTGTACCTCTCT	58.811	21	N/A	N/A	TGGGCCCAAGGAATAATCATCA	59.482	22	100	100	126	117	242	AGGGTCCATTGTGTACCTCTC	58.811	21	N/A	N/A	TGGGCCCAAGGAATAATCATCA	59.482	22	100	100	127	116	242
	CPSSR_495|TC	Primers not available
	CPSSR_496|TC	TTACCCCTGGTTCCTGGACA	60.104	20	100	100	TGTCAAATAGCACAGCTGTCTG	58.931	22	N/A	N/A	126	112	237	CCTGGTTCCTGGACAGTTGG	60.251	20	100	100	TGTCAAATAGCACAGCTGTCTG	58.931	22	N/A	N/A	121	117	237	CCCTGGTTCCTGGACAGTTG	60.251	20	N/A	N/A	TGTCAAATAGCACAGCTGTCTG	58.931	22	N/A	N/A	122	116	237
	CPSSR_497|TC	TGGAACTCCCTTTTCTACGCA	59.305	21	100	100	CCATGAATCCGGAAGCCAGT	60.107	20	N/A	N/A	189	148	336	TGGAACTCCCTTTTCTACGCA	59.305	21	N/A	N/A	TTGAACCAGGCTAGCGGTAC	59.752	20	N/A	N/A	113	148	260	TGGAACTCCCTTTTCTACGCA	59.305	21	N/A	N/A	TGAATCCGGAAGCCAGTGAG	59.75	20	N/A	N/A	186	148	333
	CPSSR_498|TC	Primers not available
	CPSSR_499|TC	TGTTGTTGTGGTTGCCAAGA	58.45	20	N/A	N/A	TGCACGATGTCATCCCCAAT	59.744	20	N/A	N/A	175	136	310	TGTTGTTGTGGTTGCCAAGA	58.45	20	N/A	N/A	ATGCACGATGTCATCCCCAA	59.744	20	100	100	176	136	311	TGTTGTTGTGGTTGCCAAGA	58.45	20	N/A	N/A	CTGCCACTAGGGGATGGAAG	59.528	20	N/A	N/A	199	136	334
	CPSSR_500|TC	TCGTCTTCTTCCTTCTCCCT	57.393	20	N/A	N/A	CCCTCATTGCCACTCTCTCC	59.82	20	N/A	N/A	195	59	253	TCGTCTTCTTCCTTCTCCCT	57.393	20	N/A	N/A	CCCCTCATTGCCACTCTCTC	59.82	20	N/A	N/A	196	59	254	CTTCGTCTTCTTCCTTCTCCCT	59.171	22	N/A	N/A	CCCTCATTGCCACTCTCTCC	59.82	20	100	100	197	57	253
	CPSSR_501|TC	CGATCCACAAGCTGGTCTGT	60.037	20	N/A	N/A	TAAGGTGAGACGCGGAGAGA	60.036	20	N/A	N/A	146	94	239	CCACAAGCACATTCGTGACG	60.111	20	N/A	N/A	TAAGGTGAGACGCGGAGAGA	60.036	20	N/A	N/A	113	127	239	GCCACAAGCACATTCGTGAC	60.386	20	95	100	TAAGGTGAGACGCGGAGAGA	60.036	20	N/A	N/A	114	126	239
	CPSSR_502|TC	AGACAGGCAAATTCAGGAGTGA	59.627	22	100	100	GCTTCTTCTTAGTGCTGCAACA	59.45	22	N/A	N/A	171	101	271	AGCAAGATTGAAGACAGGCA	57.426	20	N/A	N/A	GCTTCTTCTTAGTGCTGCAACA	59.45	22	N/A	N/A	182	90	271	AGACAGGCAAATTCAGGAGTGA	59.627	22	N/A	N/A	AGCTTCTTCTTAGTGCTGCAAC	59.189	22	N/A	N/A	172	101	272
	CPSSR_503|TC	Primers not available
	CPSSR_504|TC	Primers not available
	CPSSR_505|TC	GTGGGGCATGCTAGCACTAG	60.534	20	N/A	N/A	CACGAATGCAAGACCACACG	60.111	20	N/A	N/A	199	96	294	GTGGGGCATGCTAGCACTAG	60.534	20	N/A	N/A	ACGAATGCAAGACCACACGA	60.25	20	100	100	198	96	293	CCCTAGGGTCGTGACTTAGC	59.255	20	N/A	N/A	CACGAATGCAAGACCACACG	60.111	20	N/A	N/A	130	165	294
	CPSSR_506|TC	TCTCTCACCTCTGCTCTGCT	59.961	20	N/A	N/A	ACTGGTGCTTCAAAGGATGCT	60.203	21	N/A	N/A	178	147	324	TCTCTCACCTCTGCTCTGCT	59.961	20	N/A	N/A	TCCAACTGGTGCTTCAAAGGA	59.786	21	N/A	N/A	182	147	328	TCTCTCACCTCTGCTCTGCT	59.961	20	100	100	ACTGGTGCTTCAAAGGATGC	58.749	20	N/A	N/A	178	147	324
	CPSSR_507|TC	GGCCTCATAATCTCTAAAGTGT	55.329	22	N/A	N/A	CCACGCTCTCCCTTTTGGAT	60.035	20	N/A	N/A	198	169	366	GGCCTCATAATCTCTAAAGTGT	55.329	22	N/A	N/A	GGGATGGGCTGCATGAGTAA	59.817	20	N/A	N/A	122	169	290	GGCCTCATAATCTCTAAAGTGT	55.329	22	N/A	N/A	TGCAAAGGATGAGGGGATGG	59.74	20	N/A	N/A	135	169	303
	CPSSR_508|TC	Primers not available
	CPSSR_509|TC	GTGCCCTCTGAACAGTTCGA	59.966	20	N/A	N/A	AGAGTTCTTGGTCAGCAAGA	56.396	20	N/A	N/A	176	45	220	AGTGCCCTCTGAACAGTTCG	59.966	20	N/A	N/A	AGAGTTCTTGGTCAGCAAGA	56.396	20	N/A	N/A	177	44	220	GTGCCCTCTGAACAGTTCGA	59.966	20	N/A	N/A	AGAGTTCTTGGTCAGCAAGAA	57.154	21	95.2	100	176	45	220
	CPSSR_510|TC	CCATTTGGACCCCTGAAGCT	59.96	20	N/A	N/A	AGGGCGCATTAAAGCTAGCT	59.819	20	100	100	113	105	217	CCTGAAGCTCCTGCAACTCT	59.676	20	N/A	N/A	AGGGCGCATTAAAGCTAGCT	59.819	20	N/A	N/A	102	116	217	CCCCATTTGGACCCCTGAAG	60.325	20	100	100	AGGGCGCATTAAAGCTAGCT	59.819	20	N/A	N/A	115	103	217
	CPSSR_511|TC	GGAAACACCACCTAGGCTGA	59.309	20	100	100	GCACAAGAACCAGCTTCTTCC	59.732	21	100	100	172	130	301	GGAAACACCACCTAGGCTGA	59.309	20	100	100	ACAAGAACCAGCTTCTTCCCA	59.505	21	N/A	N/A	170	130	299	GGAAACACCACCTAGGCTGA	59.309	20	100	100	AGAACCAGCTTCTTCCCAGA	58.265	20	100	100	167	130	296
	CPSSR_512|TC	TCGTACGCACCTCTCTACCC	60.746	20	N/A	N/A	TTTTCTGCAGGGTCGAGCAA	60.179	20	100	100	116	124	239	CGTACGCACCTCTCTACCCT	60.747	20	N/A	N/A	TTTTCTGCAGGGTCGAGCAA	60.179	20	N/A	N/A	115	125	239	GCACCTCTCTACCCTCGTTT	59.104	20	100	100	TTTTCTGCAGGGTCGAGCAA	60.179	20	100	100	110	130	239
	CPSSR_513|TC	TGCGAGAATGCAGCAAATGT	59.117	20	N/A	N/A	CCGTAGCATCATCACCCACT	59.534	20	N/A	N/A	197	100	296	GCGAGAATGCAGCAAATGTGA	60.136	21	N/A	N/A	CCGTAGCATCATCACCCACT	59.534	20	N/A	N/A	196	101	296	GCGAGAATGCAGCAAATGTG	58.734	20	100	100	CCGTAGCATCATCACCCACT	59.534	20	N/A	N/A	196	101	296
	CPSSR_514|TC	GTGTGAATAACCAAATCCCGAA	56.961	22	100	100	ACCCTTGTTGTACCGTTGCA	60.107	20	N/A	N/A	186	115	300	GTGTGAATAACCAAATCCCGAA	56.961	22	N/A	N/A	ACCGTTGCAATTCCCTTCCT	59.888	20	N/A	N/A	175	115	289	AACCAAATCCCGAATTGAGA	54.926	20	N/A	N/A	ACCGTTGCAATTCCCTTCCT	59.888	20	100	100	167	123	289
	CPSSR_515|TC	Primers not available
	CPSSR_516|TC	Primers not available
	CPSSR_517|TC	Primers not available
	CPSSR_518|TC	GAAGAGGTGGCTGCCCTATG	60.179	20	N/A	N/A	CCCCAAGTTTCAAAGCTTGAGG	59.964	22	N/A	N/A	198	70	267	GAAGAGGTGGCTGCCCTATG	60.179	20	100	85	GAAGTTCTTGAGCAACCCGAA	58.781	21	100	100	173	70	242	GAAGAGGTGGCTGCCCTATG	60.179	20	N/A	N/A	AGTTCTTGAGCAACCCGAAA	57.658	20	N/A	N/A	171	70	240
	CPSSR_519|TC	Primers not available
	CPSSR_520|TC	GCTCTCTGCAGAATGTGGAT	57.671	20	100	100	GCGCTCAGAGACCTCTTGTT	60.038	20	N/A	N/A	145	112	256	GCTCTCTGCAGAATGTGGAT	57.671	20	N/A	N/A	TTGCGCTCAGAGACCTCTTG	60.038	20	N/A	N/A	147	112	258	GCTCTCTGCAGAATGTGGAT	57.671	20	100	100	CTTTGCGCTCAGAGACCTCT	59.754	20	N/A	N/A	149	112	260
	CPSSR_521|TC	Primers not available
	CPSSR_522|TC	TGGTATCTCTATACGTGTGAGA	55.323	22	N/A	N/A	CACCAAGCTCCAAACGGGTA	60.251	20	N/A	N/A	193	178	370	TGGTATCTCTATACGTGTGAGA	55.323	22	N/A	N/A	ACCAAGCTCCAAACGGGTAA	59.525	20	100	100	192	178	369	TGGTATCTCTATACGTGTGAGA	55.323	22	N/A	N/A	CCAAGCTCCAAACGGGTAAC	59.121	20	100	100	191	178	368
	CPSSR_523|TCA	Primers not available
	CPSSR_524|TCA	TCCGTTCGGTTGCATGTGTA	59.966	20	N/A	N/A	AAAGCCTACCAGGGGTCCAA	60.774	20	N/A	N/A	185	155	339	TCCGTTCGGTTGCATGTGTA	59.966	20	100	100	AAAAGCCTACCAGGGGTCCA	60.774	20	N/A	N/A	186	155	340	ATGAGTCCGTTCGGTTGCAT	60.036	20	N/A	N/A	AAAGCCTACCAGGGGTCCAA	60.774	20	N/A	N/A	190	150	339
	CPSSR_525|TCC	Primers not available
	CPSSR_526|TCC	Primers not available
	CPSSR_527|TCG	GCTTCTCTTCGCCTTGGTCT	60.037	20	N/A	N/A	TGCTGTCGGAATGCATGAGA	59.75	20	N/A	N/A	186	112	297	GCTTCTCTTCGCCTTGGTCT	60.037	20	N/A	N/A	GGATGCTGTCGGAATGCATG	59.69	20	N/A	N/A	189	112	300	GCTTCTCTTCGCCTTGGTCT	60.037	20	N/A	N/A	GAGGATGCTGTCGGAATGCA	60.463	20	N/A	N/A	191	112	302
36	CPSSR_528|TCT	ACCTGACACTGCAAAGCCAA	60.396	20	N/A	N/A	GTTGTTGTTGAGTGCGGTGA	59.27	20	N/A	N/A	170	16	185	AACCTGACACTGCAAAGCCA	60.396	20	100	100	GTTGTTGTTGAGTGCGGTGA	59.27	20	100	100	171	15	185	ACCTGACACTGCAAAGCCAA	60.396	20	N/A	N/A	TGTTGTTGAGTGCGGTGAAG	58.986	20	N/A	N/A	168	16	183
	CPSSR_529|TCT	Primers not available
	CPSSR_530|TCT	ACCGAGAATTTAGGCAGCGA	59.465	20	N/A	N/A	GGAGGTGGAAAACTGCGAGA	59.965	20	100	100	188	89	276	ACCGAGAATTTAGGCAGCGA	59.465	20	N/A	N/A	GAGGAGGTGGAAAACTGCGA	59.965	20	N/A	N/A	190	89	278	TTTAGGCAGCGAGACGGGTA	60.967	20	N/A	N/A	GGAGGTGGAAAACTGCGAGA	59.965	20	100	100	180	97	276
	CPSSR_531|TCT	Primers not available
	CPSSR_532|TCT	Primers not available
	CPSSR_533|TCT	ACACTCTCTGGTCATGTTTCT	56.586	21	N/A	N/A	AAACCAGCAAACCAGGGTGA	60.033	20	N/A	N/A	199	153	351	ACACTCTCTGGTCATGTTTCT	56.586	21	N/A	N/A	CCAGCAAACCAGGGTGATCT	59.961	20	100	100	196	153	348	TCATTAGTTCAGTGTGCCATCT	57.442	22	N/A	N/A	AAACCAGCAAACCAGGGTGA	60.033	20	100	100	173	179	351
	CPSSR_534|TCT	Primers not available
	CPSSR_535|TCT	GCCGAGTTGAGTCCACATCT	59.752	20	N/A	N/A	TGGGGCAACACTATCTTGGC	60.323	20	N/A	N/A	174	159	332	AGCCGAGTTGAGTCCACATC	59.752	20	N/A	N/A	TGGGGCAACACTATCTTGGC	60.323	20	100	65	175	158	332	GAGCCGAGTTGAGTCCACAT	59.752	20	N/A	N/A	TGGGGCAACACTATCTTGGC	60.323	20	N/A	N/A	176	157	332
	CPSSR_536|TG	TGAAGAATGGACCCATTGTGAGT	59.926	23	N/A	N/A	ACTAAAGCAGCACTGGAATGT	57.854	21	N/A	N/A	196	63	258	TGGACCCATTGTGAGTACATCT	58.819	22	100	100	GCAGAATACTAAAGCAGCACTGG	59.935	23	N/A	N/A	196	70	265	TGGACCCATTGTGAGTACATCT	58.819	22	N/A	N/A	CCAGCAGAATACTAAAGCAGCAC	59.935	23	100	100	199	70	268
	CPSSR_537|TG	AGGGGTTCATGCCAAGGTTAG	59.994	21	N/A	N/A	TCGACAAAAGAGCCCAGACA	59.244	20	95	100	196	135	330	AGGGGTTCATGCCAAGGTTA	58.919	20	N/A	N/A	TCGACAAAAGAGCCCAGACA	59.244	20	N/A	N/A	196	135	330	TAGGGGTTCATGCCAAGGTT	58.919	20	100	100	TCGACAAAAGAGCCCAGACA	59.244	20	N/A	N/A	197	134	330
	CPSSR_538|TG	Primers not available
	CPSSR_539|TG	TCCCACGTCTCCTTTAATGCA	59.374	21	100	100	GCTGTACACTGATGGAAAAGCC	59.838	22	100	100	153	63	215	TCATCCTCCAACTGGCTTCT	58.339	20	N/A	N/A	GCTGTACACTGATGGAAAAGCC	59.838	22	100	100	184	32	215	TCCCACGTCTCCTTTAATGCA	59.374	21	N/A	N/A	ACTCACCAATCTCCTTCCATCC	59.493	22	N/A	N/A	200	63	262
	CPSSR_540|TG	Primers not available
37	CPSSR_541|TG	ATTGACTTCCCAAGCATGCT	57.773	20	N/A	N/A	ATGTGAGAGGCCAGGAGCTT	60.913	20	100	100	124	134	257	ATTGACTTCCCAAGCATGCT	57.773	20	N/A	N/A	AATGTGAGAGGCCAGGAGCT	60.913	20	N/A	N/A	125	134	258	AATTGACTTCCCAAGCATGCT	58.467	21	N/A	N/A	ATGTGAGAGGCCAGGAGCTT	60.913	20	N/A	N/A	125	133	257
	CPSSR_542|TG	CCCTTGGCTCTGTTTGTTTTCA	59.57	22	N/A	N/A	ACTCCAAGCTTCGTGGTAAGA	59.032	21	N/A	N/A	124	158	281	TCCCTTGGCTCTGTTTGTTT	57.547	20	95	100	ACTCCAAGCTTCGTGGTAAGA	59.032	21	N/A	N/A	125	157	281	TTCCCTTGGCTCTGTTTGTT	57.547	20	N/A	N/A	ACTCCAAGCTTCGTGGTAAGA	59.032	21	N/A	N/A	126	156	281
	CPSSR_543|TG	TGCAAAACCCACTCATGTTTCA	59.237	22	N/A	N/A	TGCCACAGCCTCATACCTTG	60.035	20	100	100	188	173	360	TGCAAAACCCACTCATGTTTCA	59.237	22	100	100	TACACGGATACTGCCACAGC	59.825	20	N/A	N/A	199	173	371	TGCAAAACCCACTCATGTTTCA	59.237	22	N/A	N/A	CTGCCACAGCCTCATACCTT	59.746	20	100	100	189	173	361
	CPSSR_544|TG	TGTGGAGCTCTAAGGTGTGA	57.99	20	N/A	N/A	AGCTTTTGAAGTGAGTTGGGA	57.703	21	N/A	N/A	178	148	325	GTGGAGCTCTAAGGTGTGAACA	59.963	22	N/A	N/A	AGCTTTTGAAGTGAGTTGGGA	57.703	21	N/A	N/A	177	149	325	TGTGGAGCTCTAAGGTGTGAAC	59.963	22	N/A	N/A	AGCTTTTGAAGTGAGTTGGGA	57.703	21	N/A	N/A	178	148	325
	CPSSR_545|TG	Primers not available
	CPSSR_546|TG	GGATGAAGAAGGGCATTTATCCC	59.171	23	N/A	N/A	GCACACATGTCCAAGGAGGA	59.963	20	N/A	N/A	163	153	315	TGAAGAAGGGCATTTATCCCA	56.961	21	N/A	N/A	GCACACATGTCCAAGGAGGA	59.963	20	N/A	N/A	160	156	315	GGATGAAGAAGGGCATTTATCCC	59.171	23	100	100	CCACCATCTTCCCAGTTGCA	60.251	20	N/A	N/A	180	153	332
	CPSSR_547|TG	TGTGGGCTTCATGCTTCCAT	59.96	20	100	100	AAGGCCATCCAATCCAACGA	59.669	20	N/A	N/A	195	142	336	TTGTGGGCTTCATGCTTCCA	60.179	20	100	100	AAGGCCATCCAATCCAACGA	59.669	20	N/A	N/A	196	141	336	TGTGGGCTTCATGCTTCCAT	59.96	20	100	100	AGGCCATCCAATCCAACGAT	59.447	20	N/A	N/A	194	142	335
	CPSSR_548|TG	GCTGGGATGTGTACTTGACC	58.261	20	N/A	N/A	GGTGTGAATCAAGATAAGATCC	54.348	22	N/A	N/A	174	86	259	CCTGCTGGGATGTGTACTTG	58.257	20	100	100	GGTGTGAATCAAGATAAGATCC	54.348	22	N/A	N/A	177	83	259	CTGCTGGGATGTGTACTTGAC	58.649	21	N/A	N/A	GGTGTGAATCAAGATAAGATCC	54.348	22	100	100	176	84	259
	CPSSR_549|TG	TCCGTTCCTGCACTGAACAT	59.604	20	N/A	N/A	CCCTTGCATGTTCGAGGCA	60.675	19	N/A	N/A	147	102	248	ATCCGTTCCTGCACTGAACA	59.604	20	N/A	N/A	CCCTTGCATGTTCGAGGCA	60.675	19	N/A	N/A	148	101	248	TCCGTTCCTGCACTGAACAT	59.604	20	N/A	N/A	TGTTTCCCTTGCATGTTCGAG	59.121	21	100	100	152	102	253
	CPSSR_550|TG	Primers not available
	CPSSR_551|TG	TGGGTTCAGCAGATGACCAA	59.23	20	N/A	N/A	AGGGTTCTAAATGGACGCAA	57.129	20	N/A	N/A	185	120	304	TGGGTTCAGCAGATGACCAA	59.23	20	N/A	N/A	AAGGGTTCTAAATGGACGCA	57.129	20	N/A	N/A	186	120	305	TTGGGTTCAGCAGATGACCA	59.23	20	N/A	N/A	AGGGTTCTAAATGGACGCAA	57.129	20	N/A	N/A	186	119	304
	CPSSR_552|TG	TGGGAATTGTAGCTTGAAGTTG	56.883	22	N/A	N/A	CCAATGCCAATCCCTCAAGC	59.537	20	N/A	N/A	191	121	311	GGGAATTGTAGCTTGAAGTTGT	56.881	22	N/A	N/A	CCAATGCCAATCCCTCAAGC	59.537	20	N/A	N/A	190	122	311	TGGGAATTGTAGCTTGAAGT	54.545	20	N/A	N/A	CCAATGCCAATCCCTCAAGC	59.537	20	N/A	N/A	191	121	311
	CPSSR_553|TG	GTGTCACTCAACTCAATGGCA	58.779	21	N/A	N/A	GTGTCCCGTAACAGGCAGAA	59.966	20	N/A	N/A	113	160	272	TGTGTCACTCAACTCAATGGC	58.779	21	N/A	N/A	GTGTCCCGTAACAGGCAGAA	59.966	20	N/A	N/A	114	159	272	TGTGTCACTCAACTCAATGGCA	60.421	22	100	100	GTGTCCCGTAACAGGCAGAA	59.966	20	100	100	114	159	272
	CPSSR_554|TG	AGTGGAATCAACTCACTACGA	56.415	21	100	85.71	GCGTTTCATTCTTGTTGTGGA	57.652	21	N/A	N/A	200	159	358	GTGGAATCAACTCACTACGA	54.851	20	100	85	AGCGTTTCATTCTTGTTGTGGA	59.051	22	N/A	N/A	200	160	359	AGTGGAATCAACTCACTACGA	56.415	21	N/A	N/A	GCGTTTCATTCTTGTTGTGG	56.157	20	N/A	N/A	200	159	358
	CPSSR_555|TG	Primers not available
	CPSSR_556|TG	Primers not available
	CPSSR_557|TG	Primers not available
	CPSSR_558|TG	TCACATTGTGTTGTGCAAACCA	59.768	22	N/A	N/A	TGACACCCTGACTGCAATGA	59.236	20	N/A	N/A	173	153	325	ACATTGTGTTGTGCAAACCACT	59.767	22	N/A	N/A	TGACACCCTGACTGCAATGA	59.236	20	N/A	N/A	171	155	325	TCACATTGTGTTGTGCAAACCA	59.768	22	N/A	N/A	TCTTGACACCCTGACTGCAA	59.163	20	100	100	176	153	328
	CPSSR_559|TG	Primers not available
	CPSSR_560|TG	CCATCAACAACAGGGGCAGA	60.251	20	N/A	N/A	TGCAATTGACAGTGCCTCCT	59.889	20	N/A	N/A	169	107	275	TCAACAACAGGGGCAGACAT	59.522	20	100	100	TGCAATTGACAGTGCCTCCT	59.889	20	N/A	N/A	166	110	275	ATCAACAACAGGGGCAGACA	59.522	20	100	100	TGCAATTGACAGTGCCTCCT	59.889	20	N/A	N/A	167	109	275
	CPSSR_561|TG	TTGCACTCTGAGCAGCATTG	59.121	20	N/A	N/A	CAAGGGCCAAGCTCAGGTTA	59.962	20	N/A	N/A	165	53	217	CCTTTGCACTCTGAGCAGCA	60.888	20	95	100	CAAGGGCCAAGCTCAGGTTA	59.962	20	100	100	168	50	217	CTTTGCACTCTGAGCAGCAT	58.834	20	N/A	N/A	CAAGGGCCAAGCTCAGGTTA	59.962	20	100	100	167	51	217
	CPSSR_562|TG	TGGATTGGGGATGTGTCACA	58.929	20	N/A	N/A	TGATGGTGTCTGAAGCAGCT	59.311	20	N/A	N/A	191	150	340	TGGATTGGGGATGTGTCACA	58.929	20	N/A	N/A	TGGTGTCTGAAGCAGCTCTT	59.239	20	100	100	188	150	337	TGGATTGGGGATGTGTCACA	58.929	20	N/A	N/A	ATGGTGTCTGAAGCAGCTCT	59.017	20	N/A	N/A	189	150	338
	CPSSR_563|TG	Primers not available
	CPSSR_564|TG	CGTTCGGCCATCTTTTCTGG	59.552	20	100	100	TGCACCATCGACAAAAGGGA	59.89	20	100	100	111	164	274	TCTCTCGTTCGGCCATCTTT	59.104	20	100	100	TGCACCATCGACAAAAGGGA	59.89	20	N/A	N/A	116	159	274	ATCTCTCGTTCGGCCATCTT	58.885	20	N/A	N/A	TGCACCATCGACAAAAGGGA	59.89	20	N/A	N/A	117	158	274
	CPSSR_565|TG	TGGGTGGCAATTCGTTTCCT	60.179	20	N/A	N/A	AGGCTGCACATCATGTAAGGT	59.717	21	N/A	N/A	120	154	273	TACAGTTGGTGTGCCGTCTG	60.25	20	100	100	AGGCTGCACATCATGTAAGGT	59.717	21	N/A	N/A	145	129	273	GGTTGGGTGGCAATTCGTTT	59.609	20	100	100	AGGCTGCACATCATGTAAGGT	59.717	21	94.7	90.48	123	151	273
	CPSSR_566|TG	GCTCATATGCTCATGGTAGACG	58.751	22	N/A	N/A	AGTCATTTGGGGCAGAGTAGT	58.73	21	N/A	N/A	188	91	278	TGCTCATATGCTCATGGTAGACG	60.306	23	N/A	N/A	AGTCATTTGGGGCAGAGTAGT	58.73	21	N/A	N/A	189	90	278	GCTCATATGCTCATGGTAGACGT	60.306	23	N/A	N/A	AGTCATTTGGGGCAGAGTAGT	58.73	21	N/A	N/A	188	91	278
38	CPSSR_567|TG	ACAACAACAGCCCAATGACT	57.928	20	N/A	N/A	ATGCAGTGGATCAGGGTGTT	59.299	20	100	100	166	86	251	ACAACAACAGCCCAATGACT	57.928	20	N/A	N/A	GCAGTGGATCAGGGTGTTACA	59.997	21	N/A	N/A	164	86	249	ACAACAACAGCCCAATGACT	57.928	20	N/A	N/A	TGCAGTGGATCAGGGTGTTAC	59.997	21	N/A	N/A	165	86	250
	CPSSR_568|TG	AGGCCTCATACTGACTTCGC	59.538	20	N/A	N/A	GGTCGAGATCTAACGCTCACA	59.599	21	N/A	N/A	152	139	290	AGGCCTCATACTGACTTCGC	59.538	20	N/A	N/A	TGGTCGAGATCTAACGCTCAC	59.599	21	N/A	N/A	153	139	291	AGGCCTCATACTGACTTCGC	59.538	20	100	100	AGTGGCCGTTAGATCACTCA	58.443	20	N/A	N/A	196	139	334
	CPSSR_569|TG	GCTTCAAACACAACCAGCAT	57.486	20	N/A	N/A	TTCTATGACCAAAGTAGGGT	52.918	20	N/A	N/A	171	155	325	AGACAGGAATGCAACCATGT	57.408	20	N/A	N/A	TTCTATGACCAAAGTAGGGT	52.918	20	100	100	194	132	325	TGCAACCATGTAGAGCTTCA	57.143	20	N/A	N/A	TTCTATGACCAAAGTAGGGT	52.918	20	100	100	185	141	325
	CPSSR_570|TG	CGTCTCATAGTGAAAATCAATGCG	58.807	24	N/A	N/A	AATGTTGCCACCCGTGTTTT	59.173	20	N/A	N/A	170	166	335	CGTCTCATAGTGAAAATCAATGCG	58.807	24	N/A	N/A	CATAATGTTGCCACCCGTGT	58.827	20	N/A	N/A	173	166	338	CGTCTCATAGTGAAAATCAATGCG	58.807	24	N/A	N/A	TCATAATGTTGCCACCCGTGT	60.272	21	N/A	N/A	174	166	339
	CPSSR_571|TG	GTGGCCATTGAACCTATCCCT	59.785	21	N/A	N/A	GCAAGATGCGTGGATCCCAT	60.821	20	100	100	105	112	216	AGTGGCCATTGAACCTATCCC	59.785	21	N/A	N/A	GCAAGATGCGTGGATCCCAT	60.821	20	N/A	N/A	106	111	216	TGGCCATTGAACCTATCCCT	58.393	20	N/A	N/A	GCAAGATGCGTGGATCCCAT	60.821	20	N/A	N/A	104	113	216
	CPSSR_572|TG	GCTCCAGACTTGGTCATCACT	59.722	21	N/A	N/A	GCACAATTTGGAGGCAAGCT	59.681	20	N/A	N/A	140	136	275	AGCTCCAGACTTGGTCATCAC	59.722	21	100	100	GCACAATTTGGAGGCAAGCT	59.681	20	N/A	N/A	141	135	275	GCTCCAGACTTGGTCATCACT	59.722	21	N/A	N/A	GGGCTTTGGGCTCTAATGCT	60.396	20	N/A	N/A	189	136	324
	CPSSR_573|TG	AGAGCTTTCTGGATTCCTGCT	59.085	21	N/A	N/A	GTGTCTCGCTGATTCCCACT	59.752	20	N/A	N/A	196	165	360	AGAGCTTTCTGGATTCCTGCT	59.085	21	N/A	N/A	TCTCGCTGATTCCCACTTGC	60.392	20	100	100	193	165	357	AGAGCTTTCTGGATTCCTGCT	59.085	21	100	100	CTCGCTGATTCCCACTTGCT	60.392	20	N/A	N/A	192	165	356
	CPSSR_574|TG	ACACACGCACCATTTTCTTCG	60.003	21	100	100	TTTTCGCCAATCCGACGGTA	60.038	20	N/A	N/A	175	134	308	ACACACGCACCATTTTCTTCG	60.003	21	100	100	TTCGCCAATCCGACGGTATT	59.824	20	N/A	N/A	173	134	306	ACACACGCACCATTTTCTTCG	60.003	21	N/A	N/A	TTTCGCCAATCCGACGGTAT	59.824	20	N/A	N/A	174	134	307
	CPSSR_575|TG	Primers not available
	CPSSR_576|TG	ACACCCCAAAAGAGAAAGAGGA	59.216	22	N/A	N/A	TGGTTTAGTGATGAGCTGGCA	59.649	21	N/A	N/A	195	75	269	AACACCCCAAAAGAGAAAGAGGA	59.796	23	100	100	TGGTTTAGTGATGAGCTGGCA	59.649	21	N/A	N/A	196	74	269	ACACCCCAAAAGAGAAAGAGG	57.77	21	N/A	N/A	TGGTTTAGTGATGAGCTGGCA	59.649	21	N/A	N/A	195	75	269
	CPSSR_577|TG	AGACCAACTCCAGTGTCACT	58.205	20	N/A	N/A	GGAGCTGTTGCAAGCATGAG	59.829	20	N/A	N/A	172	85	256	AGACCAACTCCAGTGTCACT	58.205	20	N/A	N/A	GTTGCAAGCATGAGCACCAT	59.754	20	N/A	N/A	166	85	250	AGTCTGCCACAAACCTTAGGA	58.945	21	100	100	GGAGCTGTTGCAAGCATGAG	59.829	20	N/A	N/A	135	122	256
	CPSSR_578|TGA	Primers not available
39	CPSSR_579|TGA	TCTCCAATGCCTAATCAAGCTCA	59.799	23	N/A	N/A	TGTCATCTCCTAAGGCAAAGCT	59.427	22	100	100	197	123	319	CTCCAATGCCTAATCAAGCTCA	58.451	22	N/A	N/A	TGTCATCTCCTAAGGCAAAGCT	59.427	22	100	100	196	124	319	TCTCCAATGCCTAATCAAGCTCA	59.799	23	N/A	N/A	TGTCATCTCCTAAGGCAAAGC	58.009	21	N/A	N/A	197	123	319
	CPSSR_580|TGA	TCCCTCATTACCCATGAAACGG	60.093	22	N/A	N/A	TTGCCTAGTGATGAGAGCCA	58.428	20	100	100	189	60	248	ACCCATGAAACGGCTATGAAGA	59.761	22	95.5	100	TTGCCTAGTGATGAGAGCCA	58.428	20	N/A	N/A	180	69	248	CCCTCATTACCCATGAAACGG	58.702	21	N/A	N/A	TTGCCTAGTGATGAGAGCCA	58.428	20	100	100	188	61	248
	CPSSR_581|TGC	Primers not available
40	CPSSR_582|TTC	AAGCAAACATGGCCCAGACT	60.179	20	N/A	N/A	CTTGTACCTGTTCGGCCCAT	60.035	20	N/A	N/A	138	141	278	AAGCAAACATGGCCCAGACT	60.179	20	N/A	N/A	GAACCCGAACATGTGGCCTA	60.036	20	N/A	N/A	185	141	325	AAGCAAACATGGCCCAGACT	60.179	20	N/A	N/A	ACCTGTTCGGCCCATTTCTT	59.888	20	N/A	N/A	133	141	273
	CPSSR_583|TTC	CCTTGTGACTTGTGACCAATCC	59.446	22	N/A	N/A	AGCTAACCATTCTGTGCCACA	59.926	21	N/A	N/A	186	1	186	CCTTGTGACTTGTGACCAATCC	59.446	22	N/A	N/A	GCTAACCATTCTGTGCCACA	58.466	20	100	100	185	1	185	TGTGACTTGTGACCAATCCA	56.981	20	100	100	AGCTAACCATTCTGTGCCACA	59.926	21	N/A	N/A	183	4	186
	CPSSR_584|TTC	GCTCTTGGAGGCTTGCTAGA	59.461	20	N/A	N/A	AGTCCTAGCATGCTTCTATACCA	58.516	23	100	100	118	143	260	GAGCTCTTGGAGGCTTGCTA	59.461	20	N/A	N/A	AGTCCTAGCATGCTTCTATACCA	58.516	23	100	100	120	141	260	AGCTCTTGGAGGCTTGCTAG	59.459	20	N/A	N/A	AGTCCTAGCATGCTTCTATACCA	58.516	23	N/A	N/A	119	142	260
	CPSSR_585|TTC	TTGTGTGAAGTTTGCTCGGT	58.255	20	N/A	N/A	ACTTGCATCCCAACACCACT	59.814	20	100	100	184	40	223	TGCTATATGATGGCAGCAGGT	59.299	21	100	100	CACCACTGGAGTTAGCCACA	59.604	20	N/A	N/A	199	12	210	TTGTGTGAAGTTTGCTCGGT	58.255	20	100	100	CACCACTGGAGTTAGCCACA	59.604	20	100	100	171	40	210
	CPSSR_586|TTC	Primers not available
	CPSSR_587|TTC	TGTTCCATTGCCTGGCTGAT	59.96	20	N/A	N/A	TGAGTCGGAAGTCACTAACTCT	58.247	22	N/A	N/A	186	121	306	TTGTTCCATTGCCTGGCTGA	60.179	20	N/A	N/A	TGAGTCGGAAGTCACTAACTCT	58.247	22	N/A	N/A	187	120	306	TGTTCCATTGCCTGGCTGAT	59.96	20	N/A	N/A	TTGAGTCGGAAGTCACTAACTCT	58.857	23	N/A	N/A	187	121	307
	CPSSR_588|TTC	TGAGGCTCCGTTAGTGACTT	58.371	20	N/A	N/A	TGCATGAGGACCCAGAAACA	59.23	20	100	100	141	126	266	ATGAGGCTCCGTTAGTGACT	58.146	20	N/A	N/A	TGCATGAGGACCCAGAAACA	59.23	20	N/A	N/A	142	125	266	TGAGGCTCCGTTAGTGACTT	58.371	20	N/A	N/A	TTGCATGAGGACCCAGAAACA	59.855	21	100	100	142	126	267
	CPSSR_589|TTG	GTTTCAAATCCGATGGAACCCT	58.911	22	N/A	N/A	CCCAGAAAACCCTAACCCTGA	59.291	21	N/A	N/A	167	169	335	AGTTTCAAATCCGATGGAACCC	58.911	22	N/A	N/A	CCCAGAAAACCCTAACCCTGA	59.291	21	N/A	N/A	168	168	335	TTCAAATCCGATGGAACCCT	56.806	20	N/A	N/A	CCCAGAAAACCCTAACCCTGA	59.291	21	N/A	N/A	165	171	335
	CPSSR_590|TTG	Primers not available
41	CPSSR_591|TTG	TAAAACTCATGCGTGCAATG	55.276	20	100	100	TTCCACCACACAACCTCACA	59.379	20	N/A	N/A	134	161	294	TAAAACTCATGCGTGCAATG	55.276	20	N/A	N/A	TCCACCACACAACCTCACAT	59.157	20	N/A	N/A	133	161	293	TAAAACTCATGCGTGCAATG	55.276	20	100	100	TTTCCACCACACAACCTCACA	59.995	21	N/A	N/A	135	161	295
42	CPSSR_592|TTTA	CAACGGTGGTATCAGAGCCA	59.751	20	N/A	N/A	CACCATTGTGCTCCTCGTCT	60.037	20	N/A	N/A	169	48	216	CAACGGTGGTATCAGAGCCA	59.751	20	N/A	N/A	CATTGTGCTCCTCGTCTCGA	59.829	20	100	100	166	48	213	CAACGGTGGTATCAGAGCCA	59.751	20	N/A	N/A	ACCATTGTGCTCCTCGTCTC	59.752	20	N/A	N/A	168	48	215
	CPSSR_593|TTTA	CTGACGGTTCGCTAGTGAGT	59.478	20	100	100	TCACAAAAGGCAGAGTTCCTCA	59.827	22	N/A	N/A	163	161	323	TCTGACGGTTCGCTAGTGAG	59.197	20	N/A	N/A	TCACAAAAGGCAGAGTTCCTCA	59.827	22	N/A	N/A	164	160	323	ATTCTCTGAAGGCGGTCCTG	59.461	20	100	100	CAAATGCATTTGCCACCAGA	57.541	20	N/A	N/A	120	123	242
	CPSSR_594|TTTA	TGACCGACTAACTGTCTTAGCA	58.848	22	N/A	N/A	GCTTCGGTAGATATCACTGCCA	59.964	22	N/A	N/A	162	150	311	TGACCGACTAACTGTCTTAGCA	58.848	22	N/A	N/A	TGGCTTCGGTAGATATCACTGC	59.964	22	N/A	N/A	164	150	313	TGACCGACTAACTGTCTTAGCAG	59.809	23	100	100	GCTTCGGTAGATATCACTGCCA	59.964	22	N/A	N/A	162	150	311
	CPSSR_595|TTTC	GTTCAGTCATGCTTGGCTTT	56.906	20	N/A	N/A	CCATTTAGTTCTAGAGTAGGAG	52.591	22	N/A	N/A	190	161	350	TGTTCAGTCATGCTTGGCT	57.268	19	N/A	N/A	CCATTTAGTTCTAGAGTAGGAG	52.591	22	100	100	191	160	350	AAGTGTTCAGTCATGCTTGG	56.252	20	N/A	N/A	CCATTTAGTTCTAGAGTAGGAG	52.591	22	N/A	N/A	194	157	350
43	CPSSR_596|TTTC	TCCTCAGCTGTTCAAACTCTCA	59.3	22	N/A	N/A	ATTTACCGGCGTGAACCCTT	59.963	20	100	100	188	99	286	CCTCAGCTGTTCAAACTCTCA	57.883	21	N/A	N/A	ATTTACCGGCGTGAACCCTT	59.963	20	N/A	N/A	187	100	286	TTCCTCAGCTGTTCAAACTCTCA	59.865	23	100	95.65	ATTTACCGGCGTGAACCCTT	59.963	20	100	100	189	98	286
